# Supplementary material for: Strains on the human femur after revision total knee arthroplasty: An in vitro study using digital image correlation
Source: PLoS One. 2024 Jun 13;19(6):e0305387. doi: 10.1371/journal.pone.0305387 (PMC11175519; doi:10.1371/journal.pone.0305387)
Supplement: S1 File — Radial and longitudinal strains at the highest load level in % for all specimens with mean values and standard deviation. (XLSM) [file pone.0305387.s001.xlsm]

## Sheet: Anterior_Longitudinal_Strain
	Longitudinal Strain in %
Axial Height [mm]	small_trial_1	standard_1	standard_2	small_trial_2	small_trial_3	standard_3	small_trial_4	standard_4	standard_5	small_trial_5	standard_6	small_trial_6	standard_7	small_trial_7	small_trial_8	standard_8	Mean value	Standard deviation
2.5		-0.108081	-0.037861	0.0395335	-0.0997416	-0.0836596		-0.182123				-0.15254		-0.0636763	-0.0567809	-0.0831132	-0.0828043	0.0580374
2.6		-0.104924	-0.0348689	0.0419624	-0.0979732	-0.083701		-0.180301				-0.15527		-0.0637136	-0.0554126	-0.0811339	-0.0815336	0.0586881
2.7		-0.101967	-0.034153	0.0447594	-0.0969688	-0.0836521		-0.178587				-0.157546		-0.0638794	-0.0537699	-0.0791851	-0.0804948	0.0592701
2.8		-0.0991617	-0.0347981	0.0479244	-0.0967282	-0.0835701		-0.177102				-0.159397		-0.0641739	-0.0518529	-0.0772668	-0.0796126	0.0598739
2.9		-0.0965082	-0.0354042	0.0514575	-0.0972516	-0.0834551		-0.17585		-0.0978109		-0.160822		-0.0645379	-0.0498	-0.0753791	-0.0804874	0.0580426
3		-0.0940066	-0.0359711	0.0553453	-0.0983194	-0.0833071		-0.174745	-0.12296	-0.0970964		-0.161823		-0.0649083	-0.0477071	-0.0735219	-0.0832517	0.0575867
3.1		-0.0916017	-0.036499	0.0586478	-0.0991636	-0.0831213		-0.173745	-0.11786	-0.0962969		-0.162399		-0.0652851	-0.0455743	-0.0718932	-0.082066	0.0579656
3.2	-0.0313204	-0.0891521	-0.0369877	0.0613649	-0.0997841	-0.0828663	-0.160048	-0.172851	-0.11291	-0.0956378		-0.162551		-0.0657332	-0.0434015	-0.0705079	-0.0830275	0.0593796
3.3	-0.0316736	-0.0866577	-0.0374373	0.0634966	-0.100199	-0.082542	-0.16159	-0.171988	-0.108207	-0.0951189		-0.162305		-0.0663302	-0.041347	-0.0694015	-0.0822358	0.0596642
3.4	-0.0321686	-0.0841185	-0.0378478	0.0650429	-0.100609	-0.0821484	-0.162886	-0.171308	-0.103752	-0.0947111		-0.161695		-0.0670014	-0.039465	-0.0685739	-0.0815172	0.0598334
3.5	-0.0328054	-0.0815346	-0.0382192	0.0660451	-0.100941	-0.0825433	-0.163867	-0.170829	-0.099544	-0.0943438	-0.157503	-0.160622		-0.067666	-0.038079	-0.0679969	-0.08603	0.0609019
3.6	-0.0335676	-0.0789072	-0.0385515	0.0665109	-0.101193	-0.0841065	-0.164481	-0.170554	-0.0956773	-0.0940171	-0.15664	-0.159113		-0.0683239	-0.0370516	-0.0675631	-0.0855491	0.0607685
3.7	-0.0343589	-0.0762963	-0.0388447	0.0664069	-0.101367	-0.0860851	-0.164728	-0.170297	-0.0921793	-0.0937309	-0.155367	-0.157307		-0.0689752	-0.0363192	-0.0671583	-0.0851072	0.0604694
3.8	-0.0351554	-0.0737201	-0.0390987	0.0657335	-0.101461	-0.087904	-0.164608	-0.170046	-0.0890502	-0.0934769	-0.153885	-0.155306		-0.0696135	-0.035793	-0.0667823	-0.0846778	0.0600298
3.9	-0.0359571	-0.0711786	-0.0393137	0.0644907	-0.101508	-0.0895634	-0.164121	-0.169801	-0.0865231	-0.0932509	-0.152486	-0.153109		-0.0702561	-0.035473	-0.0667611	-0.0843207	0.0594615
4	-0.0367748	-0.068779	-0.0390673	0.0626784	-0.101591	-0.0910632	-0.163266	-0.169623	-0.0842844	-0.0930528	-0.151144	-0.150716		-0.0709254	-0.0353592	-0.0671449	-0.0840075	0.0587829
4.1	-0.0376088	-0.0665727	-0.0388155	0.0603724	-0.101757	-0.0924035	-0.162044	-0.169632	-0.0822902	-0.0928828	-0.149842	-0.148128		-0.0716093	-0.0355135	-0.0679327	-0.0837773	0.0579896
4.2	-0.0384364	-0.0645595	-0.0385584	0.0575976	-0.10199	-0.0935842	-0.160455	-0.169697	-0.0805237	-0.0927407	-0.148581	-0.145367		-0.0722868	-0.0360126	-0.0690006	-0.083613	0.0570738
4.3	-0.0392577	-0.0627395	-0.038233	0.054354	-0.10222	-0.0945842	-0.158654	-0.169613	-0.0789785	-0.0926233	-0.14736	-0.142631		-0.0729101	-0.0368567	-0.0703484	-0.0835104	0.0560458
4.4	-0.0400725	-0.0611128	-0.0378307	0.0503188	-0.102384	-0.0953945	-0.156677	-0.169382	-0.0776544	-0.092524	-0.145719	-0.140126		-0.0734793	-0.0380456	-0.0719762	-0.0834706	0.054834
4.5	-0.0408702	-0.0596792	-0.0373516	0.0454633	-0.102458	-0.0960151	-0.154602	-0.169002	-0.0765516	-0.0924426	-0.144004	-0.137948		-0.0739943	-0.0395143	-0.0738465	-0.0835211	0.0534789
4.6	-0.0416706	-0.0584406	-0.0367956	0.0399769	-0.102442	-0.0964458	-0.152592	-0.168505	-0.07567	-0.0923793	-0.142248	-0.136144		-0.0744551	-0.0410302	-0.0758922	-0.0836489	0.0520496
4.7	-0.0424742	-0.0574104	-0.0361627	0.0340833	-0.102335	-0.097005	-0.150648	-0.167901	-0.0748862	-0.0923378	-0.140444	-0.134748		-0.0748529	-0.0424166	-0.0777543	-0.0838195	0.0506066
4.8	-0.0432204	-0.0564951	-0.0353236	0.0278285	-0.10207	-0.097888	-0.148777	-0.167192	-0.0741963	-0.0922397	-0.138591	-0.133781	-0.0795962	-0.0750505	-0.0436732	-0.0792362	-0.0837189	0.0476316
4.9	-0.0438799	-0.0555987	-0.0343743	0.0212127	-0.101667	-0.0990948	-0.146976	-0.166376	-0.0737077	-0.0920703	-0.136691	-0.133244	-0.081628	-0.0750254	-0.0448003	-0.0803378	-0.0840161	0.0462662
5	-0.0444706	-0.0547211	-0.0333548	0.0147944	-0.101102	-0.100625	-0.145247	-0.165412	-0.0734202	-0.0918294	-0.135172	-0.133135	-0.0818947	-0.074762	-0.0457977	-0.0810555	-0.0842003	0.0450391
5.1	-0.0450096	-0.0538623	-0.0322529	0.00877713	-0.100239	-0.102418	-0.143618	-0.164245	-0.0732949	-0.0915171	-0.133827	-0.133456	-0.0818431	-0.0743141	-0.0465348	-0.0812752	-0.0843081	0.0439588
5.2	-0.0454968	-0.0530223	-0.0310155	0.00316084	-0.0991122	-0.104192	-0.14261	-0.163036	-0.0732969	-0.0911333	-0.132654	-0.134049	-0.0817461	-0.0737289	-0.0469589	-0.0809971	-0.084368	0.043078
5.3	-0.0459323	-0.0522012	-0.0296466	-0.00205448	-0.0978046	-0.105929	-0.141878	-0.161784	-0.0734263	-0.0906781	-0.131655	-0.134801	-0.0816036	-0.0730065	-0.0470892	-0.0802177	-0.0843568	0.0423606
5.4	-0.0462929	-0.0513989	-0.0283532	-0.00672792	-0.0963164	-0.107631	-0.14142	-0.16049	-0.073683	-0.0901515	-0.130829	-0.135641	-0.0813874	-0.0721469	-0.0472017	-0.0789629	-0.0842897	0.0417879
5.5	-0.0465582	-0.0506371	-0.0272601	-0.0109137	-0.0946473	-0.109297	-0.141219	-0.159078	-0.0740671	-0.0897123	-0.130177	-0.136555	-0.08109	-0.0711501	-0.0474257	-0.0773558	-0.0841964	0.0413222
5.6	-0.0467239	-0.0500752	-0.0263755	-0.0146117	-0.0928455	-0.110927	-0.141244	-0.157501	-0.0745687	-0.0894125	-0.129697	-0.137487	-0.0806426	-0.070004	-0.0477614	-0.0755641	-0.0840901	0.0409399
5.7	-0.0467872	-0.0498099	-0.0257144	-0.0178221	-0.0911056	-0.112474	-0.141498	-0.15576	-0.07501	-0.0892343	-0.129364	-0.138368	-0.0799715	-0.0687179	-0.0482087	-0.0738958	-0.0839838	0.0406218
5.8	-0.0467483	-0.0496162	-0.0251249	-0.0208551	-0.0895225	-0.113875	-0.141979	-0.153854	-0.0753343	-0.0890976	-0.129371	-0.139197	-0.0790848	-0.0673972	-0.0487383	-0.0723509	-0.0838841	0.0403676
5.9	-0.0466657	-0.049449	-0.0244561	-0.0237354	-0.0881413	-0.115131	-0.142688	-0.151783	-0.0755414	-0.0890488	-0.130069	-0.139974	-0.0782136	-0.0660579	-0.0493396	-0.0709293	-0.0838265	0.0402102
6	-0.046587	-0.0493174	-0.0237636	-0.026463	-0.0869621	-0.116129	-0.143585	-0.149946	-0.0755828	-0.0891341	-0.130717	-0.1407	-0.0773941	-0.0647443	-0.0500127	-0.0698633	-0.0838063	0.0401133
6.1	-0.0465121	-0.0492216	-0.0230208	-0.0290378	-0.0859522	-0.116835	-0.14465	-0.148448	-0.0754267	-0.0893537	-0.131318	-0.141377	-0.0766125	-0.06357	-0.0507002	-0.0691577	-0.0838246	0.0400796
6.2	-0.046444	-0.0491614	-0.0222274	-0.0314599	-0.0851572	-0.117249	-0.145784	-0.147251	-0.0750734	-0.0897074	-0.131903	-0.141999	-0.0758686	-0.062535	-0.0514711	-0.0688128	-0.0838816	0.0400871
6.3	-0.0463809	-0.049137	-0.0213837	-0.0339341	-0.0845806	-0.117371	-0.146931	-0.146355	-0.0745227	-0.0901953	-0.132472	-0.142561	-0.0752669	-0.0616395	-0.0523735	-0.0688283	-0.0839957	0.0401047
6.4	-0.0462763	-0.04907	-0.0204895	-0.0366859	-0.0842223	-0.1172	-0.148041	-0.145786	-0.0737732	-0.0906962	-0.133023	-0.143062	-0.0748728	-0.0608802	-0.0533793	-0.0691393	-0.0841623	0.0401196
6.5	-0.0461123	-0.0488657	-0.0195448	-0.0397156	-0.0840825	-0.116738	-0.149116	-0.145564	-0.0728427	-0.0911151	-0.133558	-0.143486	-0.0745749	-0.0603858	-0.0544887	-0.0698393	-0.0843768	0.0401348
6.6	-0.0458887	-0.0486096	-0.0185638	-0.043023	-0.0841233	-0.115983	-0.150154	-0.14569	-0.0717656	-0.0914021	-0.134077	-0.143805	-0.0743183	-0.060191	-0.0557014	-0.0707858	-0.0846301	0.0401477
6.7	-0.0456057	-0.0482882	-0.0175853	-0.0466081	-0.0839849	-0.114986	-0.151157	-0.146163	-0.070542	-0.0915116	-0.134515	-0.144018	-0.0740724	-0.0603262	-0.0570177	-0.0718471	-0.0848892	0.040161
6.8	-0.0452631	-0.0479546	-0.0166093	-0.050471	-0.0837648	-0.113977	-0.152064	-0.146983	-0.0691721	-0.0914437	-0.134872	-0.144126	-0.0737951	-0.0607917	-0.0584325	-0.0730233	-0.0851715	0.0401848
6.9	-0.0448594	-0.0476089	-0.0156365	-0.0543852	-0.0834703	-0.112898	-0.152586	-0.147803	-0.0676775	-0.0911732	-0.135219	-0.144128	-0.0734864	-0.0615874	-0.0599142	-0.0741407	-0.0854108	0.0401809
7	-0.0443981	-0.047251	-0.0150556	-0.0583079	-0.0831012	-0.11175	-0.152253	-0.148479	-0.0661653	-0.0906782	-0.13542	-0.143996	-0.0731462	-0.0624573	-0.0614176	-0.0751978	-0.0855671	0.0400432
7.1	-0.0439014	-0.0468809	-0.0148245	-0.0622391	-0.0826577	-0.110533	-0.151514	-0.149048	-0.0646353	-0.0899679	-0.135475	-0.143646	-0.0727747	-0.0633749	-0.0629331	-0.0761946	-0.0856625	0.0398196
7.2	-0.0434599	-0.0464987	-0.0146039	-0.066	-0.0821397	-0.109247	-0.150371	-0.149576	-0.0630876	-0.0892746	-0.135385	-0.143066	-0.0722584	-0.0643403	-0.0644607	-0.077131	-0.0856812	0.0395587
7.3	-0.0431082	-0.0461203	-0.014394	-0.0693809	-0.0814522	-0.107895	-0.148879	-0.150064	-0.0615688	-0.0885984	-0.13515	-0.142256	-0.0716961	-0.0653564	-0.0660162	-0.0780206	-0.0856222	0.0392645
7.4	-0.0428462	-0.0457453	-0.0141945	-0.0723819	-0.0804108	-0.106504	-0.147121	-0.150513	-0.0602237	-0.0879393	-0.134768	-0.141309	-0.0710957	-0.066446	-0.0675265	-0.0787794	-0.0854878	0.0389494
7.5	-0.042674	-0.0453687	-0.0140056	-0.075003	-0.0789882	-0.105085	-0.145096	-0.150924	-0.0591159	-0.0873084	-0.134206	-0.140354	-0.0704571	-0.0675334	-0.0690515	-0.0794007	-0.0852858	0.0386175
7.6	-0.0425915	-0.0449612	-0.0138273	-0.0772442	-0.0776144	-0.103636	-0.14294	-0.151295	-0.0582453	-0.0867621	-0.133508	-0.139409	-0.0698285	-0.0685232	-0.0707863	-0.0798376	-0.0850632	0.0382785
7.7	-0.0424314	-0.0445061	-0.0136596	-0.0791055	-0.0764528	-0.102194	-0.140943	-0.151628	-0.0576121	-0.0862692	-0.132765	-0.138474	-0.0693037	-0.0693719	-0.072731	-0.0800829	-0.0848456	0.037973
7.8	-0.0422014	-0.0440512	-0.0135024	-0.0805868	-0.0755034	-0.100842	-0.139107	-0.151801	-0.0572121	-0.0858297	-0.131976	-0.137548	-0.0688827	-0.0700796	-0.0744017	-0.080243	-0.0846105	0.0376885
7.9	-0.0419316	-0.0435962	-0.0133557	-0.0817096	-0.0747662	-0.0995866	-0.137455	-0.15181	-0.0570351	-0.0854436	-0.131141	-0.136633	-0.0685655	-0.0706984	-0.0754468	-0.0803182	-0.0843433	0.0374196
8	-0.0416221	-0.0431414	-0.0132196	-0.0826487	-0.0742412	-0.0984284	-0.136021	-0.151742	-0.057081	-0.0851109	-0.130261	-0.135818	-0.068352	-0.0712822	-0.0759073	-0.0803083	-0.084074	0.0371754
8.1	-0.0413199	-0.0427417	-0.0130941	-0.0834668	-0.0740651	-0.0973671	-0.134753	-0.151626	-0.0573254	-0.0848316	-0.129335	-0.135134	-0.0680611	-0.0718312	-0.0760322	-0.0802135	-0.0838248	0.0369458
8.2	-0.0410383	-0.0425388	-0.0129791	-0.0841896	-0.0743357	-0.0964025	-0.133592	-0.151374	-0.057698	-0.0846057	-0.128336	-0.134582	-0.0678324	-0.0722804	-0.0758216	-0.0800327	-0.0836024	0.0366996
8.3	-0.0407771	-0.0424744	-0.0128747	-0.0848172	-0.0750349	-0.0955349	-0.132539	-0.151046	-0.0580944	-0.0844332	-0.127216	-0.134133	-0.0676657	-0.0725508	-0.0752529	-0.0796598	-0.0833815	0.0364487
8.4	-0.0405364	-0.0425392	-0.0127808	-0.0853496	-0.0759617	-0.094764	-0.131614	-0.150642	-0.0585146	-0.0843433	-0.126229	-0.133755	-0.0675611	-0.0726313	-0.0744018	-0.0790287	-0.0831658	0.0362151
8.5	-0.0403162	-0.0427332	-0.0126975	-0.0857866	-0.0771905	-0.0939921	-0.130885	-0.150163	-0.0589587	-0.0844067	-0.125517	-0.133547	-0.0674986	-0.0725284	-0.0732683	-0.0781678	-0.0829785	0.036023
8.6	-0.0401251	-0.0429602	-0.0126247	-0.0860884	-0.078358	-0.0932955	-0.130405	-0.149607	-0.0594263	-0.0846232	-0.124837	-0.133508	-0.067399	-0.072267	-0.071932	-0.0771678	-0.082789	0.0358722
8.7	-0.0400025	-0.0431918	-0.0125625	-0.0862214	-0.0794553	-0.0927756	-0.130173	-0.149156	-0.0599129	-0.0851014	-0.124189	-0.133639	-0.0672621	-0.071847	-0.0704851	-0.076063	-0.0826273	0.0357842
8.8	-0.0399727	-0.0434102	-0.0125109	-0.0861838	-0.0804822	-0.0925817	-0.13019	-0.14882	-0.0604186	-0.0855239	-0.123573	-0.133939	-0.067088	-0.0712748	-0.0690164	-0.0748575	-0.0824902	0.0357601
8.9	-0.0400355	-0.0436154	-0.0124698	-0.0859756	-0.0814388	-0.0927165	-0.130457	-0.1486	-0.0608826	-0.0858907	-0.12299	-0.134498	-0.0668768	-0.0706059	-0.0675259	-0.0735514	-0.082383	0.03581
9	-0.040095	-0.0437	-0.0128615	-0.0854712	-0.0822895	-0.09318	-0.130973	-0.148434	-0.0612848	-0.086202	-0.122465	-0.135271	-0.0666244	-0.0698403	-0.0660136	-0.0721447	-0.0823031	0.0358899
9.1	-0.0400999	-0.0436388	-0.0132301	-0.0845573	-0.0828957	-0.0939722	-0.131761	-0.148192	-0.0616237	-0.0864575	-0.122016	-0.136258	-0.0664543	-0.0689903	-0.0644177	-0.0706382	-0.0822002	0.0360499
9.2	-0.0400502	-0.0434945	-0.0135754	-0.0832337	-0.0832709	-0.095093	-0.132778	-0.14787	-0.0619161	-0.0866575	-0.121642	-0.137438	-0.0663961	-0.0680973	-0.0626613	-0.0691583	-0.0820833	0.0362817
9.3	-0.0399459	-0.043267	-0.0139604	-0.0815005	-0.0834877	-0.0965345	-0.133868	-0.147468	-0.0621685	-0.086805	-0.121343	-0.138613	-0.0664054	-0.0672282	-0.0607444	-0.0677808	-0.081945	0.0365486
9.4	-0.0397893	-0.0429564	-0.0143938	-0.0793576	-0.0836079	-0.0980375	-0.134987	-0.146985	-0.0623808	-0.0869068	-0.12112	-0.139575	-0.0664696	-0.0663829	-0.0587235	-0.0665056	-0.0817611	0.0368225
9.5	-0.0396412	-0.0426112	-0.0148002	-0.0770183	-0.083631	-0.0995595	-0.136055	-0.146421	-0.0625531	-0.086963	-0.120971	-0.14023	-0.0666111	-0.065637	-0.0567694	-0.0653678	-0.0815525	0.0370778
9.6	-0.0394817	-0.0423906	-0.014959	-0.0746718	-0.083472	-0.101101	-0.13691	-0.145746	-0.0626637	-0.0869735	-0.120888	-0.140577	-0.0668442	-0.0650091	-0.0550933	-0.0643533	-0.0813209	0.0372987
9.7	-0.0393102	-0.0422948	-0.0150144	-0.0725417	-0.0831312	-0.102522	-0.137552	-0.144948	-0.0626807	-0.0869345	-0.120834	-0.140617	-0.0671686	-0.0644993	-0.0536953	-0.0634619	-0.0810753	0.0374544
9.8	-0.0391265	-0.0423323	-0.015037	-0.0706979	-0.0826083	-0.103606	-0.13798	-0.144028	-0.0625805	-0.0868331	-0.120732	-0.140305	-0.0675845	-0.064137	-0.0525753	-0.0626938	-0.0808035	0.037512
9.9	-0.0388982	-0.0425841	-0.0150659	-0.0694105	-0.0819035	-0.104343	-0.138195	-0.142985	-0.0623214	-0.086669	-0.120582	-0.139696	-0.0680979	-0.0639448	-0.0517334	-0.0620488	-0.0805299	0.0374597
10	-0.0386008	-0.042957	-0.0151276	-0.0686796	-0.0803762	-0.104732	-0.138197	-0.141712	-0.0619033	-0.0864733	-0.120382	-0.138794	-0.0686643	-0.0639382	-0.0511695	-0.0615308	-0.0802023	0.0372866
10.1	-0.0382343	-0.0434225	-0.0152343	-0.0684566	-0.0790249	-0.104773	-0.138083	-0.140185	-0.0613652	-0.0863574	-0.12013	-0.137597	-0.0692123	-0.0640876	-0.0510142	-0.0612535	-0.0799019	0.0369942
10.2	-0.0379082	-0.0439807	-0.0154391	-0.0687007	-0.0778154	-0.104593	-0.137867	-0.138598	-0.060742	-0.0863213	-0.119825	-0.136261	-0.0697417	-0.0643764	-0.0512678	-0.0612109	-0.0796655	0.0366103
10.3	-0.0376326	-0.0446315	-0.0157499	-0.0694119	-0.0766647	-0.10426	-0.137547	-0.136952	-0.0600337	-0.0863649	-0.119491	-0.134902	-0.0702526	-0.0648046	-0.0516555	-0.0613942	-0.0794843	0.0361638
10.4	-0.0374307	-0.0453751	-0.0161665	-0.0705381	-0.0755728	-0.103774	-0.137125	-0.135247	-0.0592403	-0.0864474	-0.119137	-0.13359	-0.0707733	-0.065312	-0.0519096	-0.0617727	-0.0793382	0.0356781
10.5	-0.0373228	-0.0462403	-0.0166891	-0.0720198	-0.0745397	-0.103134	-0.136619	-0.13356	-0.0583617	-0.0864329	-0.118861	-0.132324	-0.0713111	-0.0658118	-0.0520304	-0.062222	-0.0792175	0.0351739
10.6	-0.0373091	-0.0472428	-0.0173045	-0.0738571	-0.0735653	-0.10234	-0.136058	-0.131936	-0.0574078	-0.0862981	-0.118794	-0.131105	-0.0718661	-0.0663041	-0.0520177	-0.0627421	-0.0791342	0.0346714
10.7	-0.0373894	-0.0482856	-0.0179679	-0.0760565	-0.0726497	-0.101415	-0.135461	-0.130376	-0.0565884	-0.0860502	-0.118849	-0.12993	-0.0724432	-0.0667628	-0.0518716	-0.063333	-0.0790894	0.0341745
10.8	-0.0376427	-0.0493624	-0.0186185	-0.0783764	-0.0718605	-0.100464	-0.134852	-0.128881	-0.0559673	-0.0857473	-0.118958	-0.128764	-0.0730611	-0.0670829	-0.051592	-0.0639948	-0.0790765	0.033687
10.9	-0.0381601	-0.0504348	-0.0192128	-0.0807925	-0.0711832	-0.0995127	-0.13423	-0.12756	-0.0555443	-0.0853895	-0.119122	-0.127602	-0.0737188	-0.067248	-0.0511919	-0.0647273	-0.0791019	0.0332205
11	-0.0387539	-0.0514936	-0.0196953	-0.0833045	-0.0706175	-0.0985819	-0.133571	-0.126442	-0.0553683	-0.0849767	-0.119342	-0.126442	-0.0744163	-0.0672572	-0.0507084	-0.0652986	-0.0791418	0.0328
11.1	-0.0394174	-0.0525387	-0.0200912	-0.0859126	-0.0701963	-0.0978862	-0.132842	-0.125598	-0.0554708	-0.084509	-0.119581	-0.125283	-0.0751536	-0.0671106	-0.0501989	-0.0657035	-0.0792183	0.032427
11.2	-0.0401477	-0.0535702	-0.0203983	-0.0886081	-0.0699023	-0.0974256	-0.132043	-0.124989	-0.0558518	-0.0839842	-0.119816	-0.124129	-0.0759307	-0.066808	-0.0495944	-0.0659655	-0.0793227	0.0321011
11.3	-0.0409467	-0.0545882	-0.0206164	-0.0911801	-0.0697324	-0.0972	-0.131231	-0.1246	-0.0565112	-0.0834002	-0.120047	-0.122987	-0.0766433	-0.0663514	-0.0488902	-0.0661049	-0.0794394	0.0318254
11.4	-0.0418154	-0.0555777	-0.0207457	-0.0934027	-0.0696868	-0.0972095	-0.130454	-0.124406	-0.0572626	-0.0828781	-0.120274	-0.121856	-0.0772258	-0.0658146	-0.0480862	-0.0661829	-0.0795549	0.0316026
11.5	-0.0427538	-0.0564126	-0.0208598	-0.0952761	-0.0697319	-0.097454	-0.129712	-0.124385	-0.0580143	-0.082513	-0.120497	-0.120738	-0.0777923	-0.0651991	-0.0471826	-0.0662407	-0.0796726	0.0314282
11.6	-0.0437618	-0.0570071	-0.0210913	-0.0967958	-0.0697979	-0.0979336	-0.128975	-0.124537	-0.0587662	-0.0823048	-0.120697	-0.119633	-0.0784042	-0.064499	-0.0462003	-0.0662783	-0.0797927	0.031283
11.7	-0.04484	-0.0574773	-0.0213828	-0.0976708	-0.0702253	-0.0986485	-0.128211	-0.124863	-0.0595184	-0.0822536	-0.120778	-0.118526	-0.078924	-0.0636839	-0.0451648	-0.0662957	-0.079904	0.031137
11.8	-0.0459406	-0.057853	-0.0217341	-0.0979011	-0.0709165	-0.0995355	-0.127417	-0.125279	-0.0602707	-0.0823592	-0.120742	-0.117436	-0.0793443	-0.0627593	-0.044081	-0.0662929	-0.0799914	0.0309844
11.9	-0.0469514	-0.0581342	-0.0221447	-0.0977131	-0.0718643	-0.100525	-0.126731	-0.125764	-0.0610016	-0.0826202	-0.120587	-0.116363	-0.079665	-0.0617529	-0.0429806	-0.0664436	-0.0800775	0.0308438
12	-0.0478373	-0.058321	-0.0222258	-0.0971497	-0.0730688	-0.101508	-0.12655	-0.126319	-0.061604	-0.0830359	-0.120449	-0.115335	-0.0798862	-0.0606648	-0.0419719	-0.0667493	-0.0801671	0.0308086
12.1	-0.048576	-0.0584133	-0.0220194	-0.0962108	-0.0745113	-0.102484	-0.126425	-0.126896	-0.0620779	-0.0836557	-0.120328	-0.114435	-0.0800078	-0.0594949	-0.0410951	-0.06721	-0.08024	0.0308337
12.2	-0.0491163	-0.0584111	-0.021865	-0.0950754	-0.0760549	-0.103454	-0.126354	-0.127387	-0.0624233	-0.0844721	-0.120224	-0.113676	-0.0801433	-0.0582432	-0.0403502	-0.0677559	-0.0803128	0.0308844
12.3	-0.049451	-0.0583145	-0.02168	-0.0940792	-0.0777946	-0.104418	-0.126349	-0.127769	-0.0625659	-0.0854963	-0.120137	-0.113058	-0.0801937	-0.0569449	-0.0397214	-0.0683603	-0.0803958	0.0309829
12.4	-0.0495803	-0.0580777	-0.0214193	-0.0932616	-0.0799148	-0.105351	-0.126331	-0.128041	-0.0625629	-0.0864896	-0.120135	-0.112582	-0.0801339	-0.0556242	-0.0391997	-0.0689585	-0.0804789	0.0311312
12.5	-0.049504	-0.0576545	-0.0210828	-0.0926017	-0.0821137	-0.106255	-0.126772	-0.128204	-0.0625094	-0.0874043	-0.120269	-0.112246	-0.0799381	-0.0543567	-0.0387849	-0.0695507	-0.0805779	0.0313714
12.6	-0.0492432	-0.0570441	-0.020756	-0.0919711	-0.0838461	-0.107127	-0.127268	-0.128256	-0.0624053	-0.0881873	-0.120548	-0.112053	-0.0795897	-0.0532378	-0.038645	-0.0701368	-0.0806447	0.0316279
12.7	-0.048917	-0.0562825	-0.0204707	-0.0913697	-0.0849406	-0.108037	-0.127762	-0.128211	-0.0622507	-0.0888423	-0.120973	-0.112051	-0.0790407	-0.0522943	-0.0385885	-0.0707167	-0.0806717	0.0318977
12.8	-0.0485161	-0.0553695	-0.0202267	-0.0907975	-0.0853973	-0.108752	-0.128256	-0.12807	-0.0620496	-0.089363	-0.121542	-0.11224	-0.0782911	-0.0515033	-0.038942	-0.0711843	-0.0806563	0.0321414
12.9	-0.0480349	-0.0543052	-0.020024	-0.0902331	-0.0852161	-0.109339	-0.128727	-0.127834	-0.0618122	-0.0897493	-0.122244	-0.112618	-0.0774251	-0.0508647	-0.0399185	-0.0715392	-0.0806177	0.0323419
13	-0.0474735	-0.0530897	-0.0198628	-0.0895018	-0.0846852	-0.109797	-0.129123	-0.127503	-0.0615386	-0.0900013	-0.123061	-0.113096	-0.0764867	-0.0503786	-0.041381	-0.0717814	-0.0805475	0.0325026
13.1	-0.0467848	-0.0517229	-0.0197429	-0.0885407	-0.0836743	-0.110126	-0.129435	-0.127088	-0.0612288	-0.0901189	-0.123992	-0.113643	-0.075657	-0.0500449	-0.0430804	-0.0719312	-0.0804257	0.032646
13.2	-0.0459556	-0.0502047	-0.0196612	-0.0873242	-0.082188	-0.110326	-0.129721	-0.126721	-0.061167	-0.0901021	-0.125065	-0.114259	-0.0749002	-0.0498472	-0.0450169	-0.0720174	-0.0802798	0.0327905
13.3	-0.0449879	-0.0485934	-0.0196117	-0.0858493	-0.0806267	-0.110398	-0.129981	-0.126384	-0.0611032	-0.089951	-0.126359	-0.114944	-0.0742476	-0.0497312	-0.0470088	-0.0721107	-0.0801179	0.0329708
13.4	-0.0438865	-0.0470854	-0.0195945	-0.0842035	-0.0789903	-0.11034	-0.130214	-0.126077	-0.0610373	-0.0896656	-0.127799	-0.115697	-0.0736991	-0.0497081	-0.0488773	-0.0722772	-0.079947	0.0331829
13.5	-0.0426765	-0.0457662	-0.0196095	-0.0826058	-0.0772789	-0.110107	-0.130422	-0.125801	-0.0609694	-0.0892458	-0.129223	-0.116503	-0.0732548	-0.0497713	-0.0506632	-0.0725147	-0.0797757	0.0334017
13.6	-0.0414032	-0.0447317	-0.0196932	-0.081056	-0.0758557	-0.109685	-0.130602	-0.125616	-0.0608998	-0.0886916	-0.130604	-0.117222	-0.0729147	-0.0498921	-0.0523319	-0.072818	-0.0796261	0.0336057
13.7	-0.0401232	-0.0439942	-0.0197013	-0.0795584	-0.0747611	-0.109127	-0.130757	-0.125541	-0.0608329	-0.0878946	-0.131895	-0.117855	-0.0726916	-0.0500695	-0.0538549	-0.0731529	-0.0794881	0.033801
13.8	-0.0388363	-0.0435536	-0.0196338	-0.0781188	-0.074159	-0.108469	-0.130885	-0.125579	-0.0607686	-0.0871721	-0.133095	-0.118401	-0.0726058	-0.0503036	-0.0552321	-0.0735152	-0.0793956	0.033988
13.9	-0.0375427	-0.04341	-0.0194908	-0.0767371	-0.0736337	-0.107759	-0.130987	-0.125729	-0.0607679	-0.0865241	-0.134161	-0.118772	-0.0726573	-0.0505942	-0.0564636	-0.0739049	-0.079321	0.0341567
14	-0.0363384	-0.0435633	-0.0192721	-0.0755389	-0.0731502	-0.106997	-0.131062	-0.125992	-0.0608416	-0.0859197	-0.135032	-0.119013	-0.07285	-0.0509416	-0.0575493	-0.0743371	-0.0792748	0.0342927
14.1	-0.0352746	-0.0439877	-0.0189779	-0.0746376	-0.0728473	-0.106182	-0.131087	-0.126342	-0.0608973	-0.0853018	-0.135706	-0.119123	-0.0730274	-0.0513455	-0.0584892	-0.0747494	-0.0792485	0.0343889
14.2	-0.0343513	-0.0446174	-0.0186081	-0.0740332	-0.0727249	-0.105314	-0.131104	-0.126734	-0.0609128	-0.0846689	-0.136185	-0.119103	-0.0731528	-0.0518172	-0.0592834	-0.0750781	-0.0792305	0.034448
14.3	-0.0335686	-0.0454239	-0.0181628	-0.0736435	-0.072783	-0.104394	-0.131099	-0.127104	-0.0608753	-0.084021	-0.136467	-0.118952	-0.0732263	-0.0522999	-0.0599439	-0.0752475	-0.0792007	0.0344676
14.4	-0.0329239	-0.0463169	-0.0176418	-0.0732914	-0.0730217	-0.103644	-0.131072	-0.127452	-0.060784	-0.0833789	-0.136554	-0.118662	-0.0732478	-0.052793	-0.0604749	-0.0752577	-0.0791572	0.0344636
14.5	-0.0323748	-0.0472372	-0.0171206	-0.073292	-0.0734655	-0.10309	-0.131023	-0.127845	-0.0606391	-0.0827661	-0.136445	-0.118282	-0.0732173	-0.0532048	-0.0607708	-0.0751108	-0.0791178	0.0344492
14.6	-0.0319216	-0.0480255	-0.0168197	-0.0736453	-0.0738312	-0.102733	-0.130952	-0.128296	-0.0604621	-0.0821825	-0.136157	-0.117814	-0.0731097	-0.0535165	-0.0608317	-0.0748373	-0.0790709	0.0344135
14.7	-0.0315643	-0.0486817	-0.0165949	-0.0743514	-0.0739727	-0.102574	-0.130859	-0.128805	-0.0602849	-0.0816833	-0.135762	-0.117257	-0.0729198	-0.0537282	-0.0606574	-0.0744373	-0.0790082	0.0343803
14.8	-0.031303	-0.0492058	-0.0163757	-0.0753865	-0.0740504	-0.102658	-0.130744	-0.12937	-0.0600906	-0.0813133	-0.135363	-0.116656	-0.0726478	-0.0538398	-0.0602481	-0.0739107	-0.0789476	0.0343737
14.9	-0.0311701	-0.049598	-0.0161229	-0.0764805	-0.0740643	-0.102946	-0.130607	-0.129992	-0.059887	-0.0810725	-0.134966	-0.115954	-0.0722873	-0.0538515	-0.0596037	-0.0732409	-0.0788652	0.0343941
15	-0.0311899	-0.0499512	-0.01581	-0.0776334	-0.0746771	-0.103438	-0.130448	-0.13078	-0.0596851	-0.08093	-0.134572	-0.11515	-0.0718707	-0.0537631	-0.058755	-0.0723748	-0.0788142	0.034443
15.1	-0.0313638	-0.0502962	-0.0155221	-0.0788937	-0.0750269	-0.104135	-0.12999	-0.131773	-0.0594848	-0.0807913	-0.134181	-0.114243	-0.0714368	-0.0535415	-0.0577267	-0.0714611	-0.0787417	0.0344962
15.2	-0.0315887	-0.0506347	-0.0153621	-0.0801883	-0.0751137	-0.104988	-0.12951	-0.132802	-0.0593204	-0.0806642	-0.133792	-0.113235	-0.0709793	-0.0531367	-0.0565448	-0.070506	-0.0786479	0.0345616
15.3	-0.0318533	-0.0509629	-0.0153085	-0.0813693	-0.0749373	-0.105892	-0.129008	-0.133885	-0.0592111	-0.0805536	-0.133385	-0.112224	-0.0704984	-0.0525593	-0.0554649	-0.0695181	-0.0785394	0.0346331
15.4	-0.0321327	-0.0512465	-0.0152329	-0.0824368	-0.0744979	-0.106845	-0.128483	-0.134763	-0.0591568	-0.0805012	-0.132948	-0.111269	-0.0699939	-0.0518804	-0.0544869	-0.0684976	-0.0783982	0.0347025
15.5	-0.0324268	-0.0514565	-0.0151356	-0.0833398	-0.0740053	-0.107849	-0.127936	-0.135435	-0.0591575	-0.0805069	-0.132384	-0.11037	-0.0695093	-0.0511869	-0.053611	-0.0674457	-0.0782347	0.034753
15.6	-0.0327357	-0.0515774	-0.0150215	-0.0839081	-0.0737374	-0.108903	-0.127367	-0.135902	-0.0592133	-0.0805707	-0.131561	-0.109527	-0.0690594	-0.0504787	-0.0528899	-0.0663624	-0.0780509	0.0347641
15.7	-0.0330593	-0.0516092	-0.0148997	-0.0841352	-0.0736942	-0.110007	-0.126802	-0.136163	-0.0592448	-0.0806927	-0.130596	-0.108742	-0.0686396	-0.0497559	-0.0523799	-0.0652477	-0.0778543	0.0347468
15.8	-0.0333187	-0.0515664	-0.0148092	-0.0839522	-0.073713	-0.11109	-0.126283	-0.136218	-0.0592186	-0.0808727	-0.129565	-0.108051	-0.0682227	-0.0490184	-0.052042	-0.0641296	-0.0776294	0.0347132
15.9	-0.03332	-0.051486	-0.0148061	-0.0833591	-0.0737635	-0.112129	-0.125808	-0.135955	-0.0591347	-0.081093	-0.128501	-0.10746	-0.0678071	-0.0482662	-0.0518634	-0.0631313	-0.0773677	0.0346573
16	-0.0331762	-0.0514974	-0.0149123	-0.0823558	-0.0738457	-0.113117	-0.125367	-0.135349	-0.0589932	-0.0813433	-0.127412	-0.106968	-0.0673666	-0.0475195	-0.0518068	-0.0622298	-0.0770788	0.0345598
16.1	-0.0328938	-0.0516045	-0.0151291	-0.0810699	-0.0739596	-0.113899	-0.124959	-0.134399	-0.0587823	-0.0816237	-0.126299	-0.106576	-0.066841	-0.0468793	-0.0518724	-0.0614151	-0.0767626	0.034408
16.2	-0.0324651	-0.0518073	-0.015459	-0.0796631	-0.074128	-0.114492	-0.124584	-0.133212	-0.0584693	-0.0819364	-0.125154	-0.106257	-0.0662303	-0.0464364	-0.0520601	-0.0606639	-0.0764387	0.0342116
16.3	-0.0318816	-0.0520768	-0.0159019	-0.0781417	-0.0743542	-0.114896	-0.124242	-0.131945	-0.0580543	-0.0822835	-0.123979	-0.106015	-0.0655324	-0.046189	-0.0523698	-0.0599559	-0.0761136	0.0339909
16.4	-0.031143	-0.0522901	-0.0164579	-0.0765056	-0.0745982	-0.115112	-0.123932	-0.130598	-0.0577251	-0.0826828	-0.122773	-0.105862	-0.0647412	-0.0460665	-0.0528016	-0.059295	-0.0757865	0.0337521
16.5	-0.0302496	-0.0525734	-0.0170531	-0.0747549	-0.0747286	-0.115139	-0.123655	-0.129172	-0.0575788	-0.0831399	-0.121536	-0.1058	-0.0638541	-0.0460687	-0.0533556	-0.0586812	-0.0754587	0.0334974
16.6	-0.0292011	-0.0529269	-0.017541	-0.0728674	-0.0748155	-0.114977	-0.123439	-0.127673	-0.0575214	-0.0836444	-0.120286	-0.105827	-0.0628645	-0.0461957	-0.0543636	-0.0581144	-0.0751411	0.0332404
16.7	-0.0280537	-0.0532524	-0.0179402	-0.0710975	-0.0748587	-0.114626	-0.123316	-0.126099	-0.0574299	-0.084123	-0.119074	-0.105956	-0.0619101	-0.0464475	-0.0555448	-0.0575962	-0.0748329	0.0330001
16.8	-0.0269394	-0.0535005	-0.0182507	-0.0694451	-0.0748582	-0.114123	-0.123214	-0.124535	-0.0573043	-0.0845758	-0.117946	-0.106171	-0.0609982	-0.0468183	-0.0568299	-0.0571312	-0.0745401	0.0327772
16.9	-0.0259704	-0.0536387	-0.0184725	-0.0679103	-0.0748141	-0.113551	-0.123123	-0.123001	-0.0571446	-0.0850026	-0.117031	-0.106471	-0.0601289	-0.0472805	-0.058219	-0.056714	-0.0742796	0.0325817
17	-0.0251467	-0.0536671	-0.0186055	-0.0665898	-0.0747263	-0.112917	-0.123031	-0.121497	-0.0569507	-0.0854036	-0.116329	-0.106857	-0.0593176	-0.0477805	-0.059649	-0.0562737	-0.0740464	0.032417
17.1	-0.0245109	-0.0535858	-0.0186499	-0.0655422	-0.0746136	-0.112222	-0.122938	-0.12003	-0.0567227	-0.0857201	-0.11584	-0.107282	-0.0586949	-0.0482826	-0.0610893	-0.0558105	-0.0738458	0.0322712
17.2	-0.024217	-0.0533945	-0.0186056	-0.0647674	-0.0746127	-0.111464	-0.122845	-0.118778	-0.0565322	-0.0857255	-0.115561	-0.107692	-0.0582421	-0.0487868	-0.0625399	-0.0553941	-0.0736974	0.0321293
17.3	-0.0242651	-0.0531157	-0.0185548	-0.0641392	-0.0746471	-0.110645	-0.122685	-0.117775	-0.0564349	-0.0854064	-0.115432	-0.107996	-0.0579403	-0.0492579	-0.0640007	-0.0550378	-0.0735833	0.0319655
17.4	-0.024655	-0.052883	-0.018543	-0.0636182	-0.0746902	-0.109759	-0.122456	-0.117019	-0.0563467	-0.0850018	-0.115385	-0.108192	-0.057807	-0.0496736	-0.065338	-0.0547417	-0.0735068	0.031773
17.5	-0.0253868	-0.0527474	-0.0185702	-0.0632252	-0.0750437	-0.108795	-0.121685	-0.116512	-0.0562882	-0.0845564	-0.115373	-0.108281	-0.0578679	-0.0500347	-0.0665337	-0.0545058	-0.0734629	0.0314982
17.6	-0.0264456	-0.0527393	-0.0185507	-0.0630889	-0.0757299	-0.107753	-0.120777	-0.116254	-0.0563504	-0.0840982	-0.115398	-0.10826	-0.0581397	-0.0503411	-0.067385	-0.0543099	-0.0734763	0.0311871
17.7	-0.0277125	-0.0528249	-0.018453	-0.0632356	-0.0767487	-0.106651	-0.119787	-0.116231	-0.0565333	-0.0837048	-0.115466	-0.108083	-0.0586704	-0.0506097	-0.0680558	-0.0541114	-0.0735549	0.0308585
17.8	-0.0291874	-0.0529953	-0.018277	-0.0636901	-0.0781002	-0.10569	-0.118715	-0.116443	-0.056837	-0.0833826	-0.115671	-0.107749	-0.0594599	-0.0508624	-0.0687036	-0.0539103	-0.0737296	0.0305347
17.9	-0.0308703	-0.0532504	-0.0180229	-0.0643174	-0.0797843	-0.104853	-0.117561	-0.116887	-0.0572614	-0.0831315	-0.116027	-0.107258	-0.0604272	-0.0509935	-0.0693285	-0.0537163	-0.0739806	0.0302312
18	-0.032668	-0.0535903	-0.0176905	-0.0650451	-0.081513	-0.10414	-0.11634	-0.117546	-0.0578066	-0.0829516	-0.11655	-0.106582	-0.0615348	-0.0510035	-0.0699304	-0.0535393	-0.074277	0.0299607
18.1	-0.034538	-0.0540149	-0.0172799	-0.0658732	-0.0832797	-0.103551	-0.115116	-0.11816	-0.0583751	-0.0828428	-0.117242	-0.105713	-0.0627222	-0.0508925	-0.0705094	-0.0533592	-0.0745919	0.0297191
18.2	-0.0364801	-0.0545243	-0.0167943	-0.0668018	-0.0850458	-0.103086	-0.113853	-0.118688	-0.0586824	-0.0828051	-0.117921	-0.104768	-0.0638857	-0.050677	-0.0710655	-0.0531471	-0.0748891	0.029506
18.3	-0.0383895	-0.0551564	-0.0162747	-0.0678336	-0.0864175	-0.102746	-0.112545	-0.11908	-0.0589814	-0.0828385	-0.118481	-0.103748	-0.064994	-0.0504126	-0.0716444	-0.0529028	-0.0751529	0.0292895
18.4	-0.0401915	-0.055836	-0.0157473	-0.0688814	-0.087395	-0.102529	-0.111246	-0.119335	-0.0592048	-0.0829434	-0.118911	-0.102652	-0.0660471	-0.0500993	-0.0722953	-0.0526265	-0.0753713	0.0290789
18.5	-0.0418612	-0.0564664	-0.0152121	-0.0697261	-0.0879781	-0.102437	-0.109954	-0.119453	-0.0593526	-0.0831222	-0.119209	-0.101496	-0.067045	-0.0497371	-0.0729774	-0.0523031	-0.0755207	0.0288822
18.6	-0.0433612	-0.0569995	-0.0146327	-0.0703677	-0.088167	-0.102458	-0.108671	-0.119373	-0.0594247	-0.0833749	-0.119254	-0.10042	-0.0679909	-0.04933	-0.0735911	-0.0519127	-0.075583	0.0286964
18.7	-0.0446914	-0.0574354	-0.0141532	-0.0708022	-0.0879302	-0.102649	-0.107397	-0.119079	-0.0594211	-0.0836049	-0.119089	-0.0994233	-0.068779	-0.0488877	-0.0739367	-0.0514553	-0.0755459	0.0285039
18.8	-0.0458518	-0.057774	-0.0137484	-0.0710244	-0.087104	-0.102964	-0.10613	-0.11857	-0.0593418	-0.0837952	-0.118715	-0.0985191	-0.0692915	-0.0484337	-0.0740141	-0.0509309	-0.075388	0.0282984
18.9	-0.0468425	-0.0580153	-0.0133461	-0.0710352	-0.086104	-0.103373	-0.104872	-0.117864	-0.0591869	-0.0839459	-0.118174	-0.0978178	-0.0695283	-0.0480418	-0.0738234	-0.0504471	-0.0751512	0.0280976
19	-0.0475822	-0.0581594	-0.0129464	-0.0708345	-0.0850023	-0.103876	-0.103623	-0.11708	-0.058934	-0.0840878	-0.11753	-0.0973182	-0.0694896	-0.0477119	-0.0735729	-0.0500034	-0.0748594	0.0279244
19.1	-0.0479692	-0.0582062	-0.0125493	-0.0704223	-0.0838154	-0.104472	-0.102382	-0.116217	-0.0586083	-0.084278	-0.11687	-0.0970199	-0.0692083	-0.047444	-0.0733461	-0.0496623	-0.0745294	0.0277889
19.2	-0.0483083	-0.0581588	-0.0121548	-0.0697987	-0.0825434	-0.105163	-0.101263	-0.115329	-0.0583349	-0.0845181	-0.116253	-0.0969232	-0.0686916	-0.0471859	-0.0731432	-0.0494853	-0.0742033	0.0276857
19.3	-0.0485996	-0.0580174	-0.0117452	-0.0690459	-0.0811863	-0.105948	-0.100301	-0.114501	-0.0581268	-0.084808	-0.115678	-0.0970281	-0.0679393	-0.0469273	-0.0729521	-0.0494722	-0.0738922	0.0276286
19.4	-0.0488431	-0.0578316	-0.0112617	-0.0683411	-0.0797441	-0.106737	-0.0994966	-0.113752	-0.0579846	-0.0851269	-0.11527	-0.0973441	-0.0669516	-0.0466689	-0.0728071	-0.0496401	-0.0736126	0.0276304
19.5	-0.0490316	-0.057654	-0.0107566	-0.067369	-0.0782169	-0.107241	-0.0988493	-0.113015	-0.0579083	-0.0854513	-0.115053	-0.0978203	-0.0658297	-0.046435	-0.0728499	-0.050005	-0.0733429	0.0276544
19.6	-0.0491647	-0.0574847	-0.0103201	-0.0661297	-0.0769724	-0.107459	-0.0983591	-0.112277	-0.0578979	-0.0857431	-0.115027	-0.0984567	-0.0647507	-0.0462479	-0.0730806	-0.0505668	-0.0731211	0.0276872
19.7	-0.0492422	-0.0573235	-0.00995206	-0.0645628	-0.076157	-0.107392	-0.0980261	-0.11154	-0.0579534	-0.0859444	-0.11516	-0.0992054	-0.0637625	-0.0461074	-0.073499	-0.0513256	-0.0729471	0.0277236
19.8	-0.0492643	-0.0571705	-0.00965252	-0.0626666	-0.0756102	-0.107112	-0.0978502	-0.110809	-0.0580748	-0.0860896	-0.115403	-0.100033	-0.0628651	-0.0459546	-0.0741042	-0.0522263	-0.0728054	0.0277719
19.9	-0.0491776	-0.0570242	-0.00942148	-0.0605951	-0.0752706	-0.106684	-0.0978315	-0.110118	-0.0582523	-0.0861787	-0.115723	-0.100939	-0.0620585	-0.0457834	-0.0748895	-0.0532142	-0.0726976	0.0278433
20	-0.0490099	-0.0568836	-0.00925893	-0.0583505	-0.0751504	-0.106108	-0.0979699	-0.109466	-0.058476	-0.0862118	-0.116118	-0.101885	-0.0613427	-0.0455939	-0.0758239	-0.0543425	-0.0726244	0.0279359
20.1	-0.0487599	-0.0567465	-0.00908	-0.0559329	-0.0752495	-0.105383	-0.0985353	-0.108853	-0.0587564	-0.086172	-0.116605	-0.102819	-0.0607507	-0.045449	-0.0767311	-0.0554625	-0.0725804	0.0280788
20.2	-0.0484215	-0.0566069	-0.00878156	-0.0534563	-0.0755679	-0.104513	-0.0992098	-0.10826	-0.0590589	-0.0860503	-0.117205	-0.10374	-0.0602886	-0.0454151	-0.0776318	-0.0565742	-0.0725488	0.0282653
20.3	-0.0479956	-0.0563944	-0.00838516	-0.0510684	-0.0761056	-0.10358	-0.0999926	-0.107659	-0.0593646	-0.0858271	-0.117916	-0.10455	-0.0599744	-0.0454818	-0.0785262	-0.057686	-0.0725317	0.0284863
20.4	-0.0475072	-0.0561436	-0.00801932	-0.0487694	-0.0768626	-0.102585	-0.100785	-0.107301	-0.0596736	-0.0855017	-0.11874	-0.105189	-0.0599417	-0.0456201	-0.079414	-0.0588029	-0.0725535	0.0287275
20.5	-0.0469563	-0.0558547	-0.00768356	-0.0466195	-0.0776291	-0.101528	-0.101573	-0.107186	-0.0599857	-0.0851748	-0.11969	-0.105657	-0.0601213	-0.0458233	-0.0802955	-0.0599248	-0.0726064	0.0289881
20.6	-0.046343	-0.0555276	-0.0073779	-0.044812	-0.0781272	-0.100409	-0.102356	-0.107315	-0.0603011	-0.0849634	-0.120773	-0.105986	-0.0604579	-0.0460914	-0.0811175	-0.0610518	-0.0726881	0.0292582
20.7	-0.0456673	-0.0551623	-0.00713566	-0.0433468	-0.0783911	-0.0992287	-0.103087	-0.107636	-0.0605282	-0.0848675	-0.121989	-0.106176	-0.0609517	-0.046409	-0.081824	-0.0621838	-0.0727865	0.0295253
20.8	-0.0449199	-0.0547588	-0.00698929	-0.0422239	-0.0785758	-0.0979959	-0.103721	-0.10803	-0.0606368	-0.084887	-0.123338	-0.106228	-0.0616026	-0.0467651	-0.0824539	-0.0632626	-0.0728993	0.0297773
20.9	-0.0442383	-0.0543171	-0.00691759	-0.0414585	-0.078664	-0.0967197	-0.104298	-0.108496	-0.060546	-0.08504	-0.124768	-0.106164	-0.0624106	-0.0471599	-0.0828331	-0.0641643	-0.0730122	0.030007
21	-0.0436972	-0.0537077	-0.00689877	-0.0410923	-0.0786558	-0.0954001	-0.104828	-0.109034	-0.0603175	-0.0853365	-0.126162	-0.106087	-0.0633767	-0.047574	-0.0830842	-0.0649118	-0.0731352	0.0302111
21.1	-0.0432967	-0.0529433	-0.00690031	-0.0409979	-0.078551	-0.0941093	-0.105311	-0.109645	-0.0599629	-0.0857765	-0.127521	-0.105997	-0.0642716	-0.0479066	-0.0832074	-0.0655152	-0.0732445	0.0304146
21.2	-0.0430443	-0.0520366	-0.00689553	-0.0410219	-0.0783498	-0.092907	-0.105748	-0.110304	-0.059515	-0.08636	-0.128845	-0.10592	-0.0650955	-0.0480807	-0.0832027	-0.0660538	-0.0733362	0.0306337
21.3	-0.0429487	-0.0510257	-0.00684022	-0.0411645	-0.0780521	-0.0917934	-0.106139	-0.110862	-0.0589738	-0.0868432	-0.130098	-0.105854	-0.0658491	-0.0482006	-0.08307	-0.0665551	-0.0733919	0.030844
21.4	-0.0430101	-0.0500493	-0.00673438	-0.0414778	-0.0776978	-0.0907683	-0.106429	-0.111315	-0.0583393	-0.0871656	-0.131236	-0.105759	-0.0665316	-0.0482663	-0.0828093	-0.067019	-0.073413	0.0310214
21.5	-0.0432283	-0.0491074	-0.00657801	-0.0420246	-0.0774516	-0.0898318	-0.106547	-0.111658	-0.0576115	-0.0872796	-0.132258	-0.10559	-0.067143	-0.0482778	-0.0824206	-0.0674455	-0.0734033	0.0311532
21.6	-0.0435976	-0.0482	-0.00637111	-0.0428318	-0.0771562	-0.0889839	-0.106495	-0.111928	-0.0568843	-0.0871958	-0.133164	-0.105348	-0.0676832	-0.0482463	-0.0815509	-0.0678347	-0.0733419	0.0312304
21.7	-0.0439003	-0.0473271	-0.00611368	-0.0439358	-0.076797	-0.0882245	-0.106338	-0.11218	-0.0563434	-0.0869874	-0.133967	-0.105031	-0.0681523	-0.0482038	-0.080398	-0.068209	-0.0732567	0.0312731
21.8	-0.0442182	-0.0465084	-0.00580572	-0.0453366	-0.0763705	-0.0875022	-0.106147	-0.112415	-0.0560708	-0.0866543	-0.13462	-0.10464	-0.0685502	-0.0481506	-0.0789961	-0.0685834	-0.0731606	0.031273
21.9	-0.0445513	-0.0457763	-0.00544723	-0.0470343	-0.0758767	-0.0868578	-0.105931	-0.112633	-0.0560648	-0.0861967	-0.134996	-0.104162	-0.0688771	-0.0480865	-0.0773453	-0.0689633	-0.0730499	0.0312169
22	-0.0448996	-0.0452333	-0.00503822	-0.048777	-0.0753157	-0.0864501	-0.105702	-0.112833	-0.0563204	-0.0856144	-0.135171	-0.103592	-0.0691092	-0.048065	-0.0754456	-0.0694193	-0.0729366	0.0311273
22.1	-0.0452204	-0.0448801	-0.00455322	-0.0504244	-0.0746874	-0.0862792	-0.10546	-0.11301	-0.0568376	-0.0849283	-0.135195	-0.102973	-0.0690404	-0.0480963	-0.0732969	-0.0696467	-0.072783	0.0310314
22.2	-0.0453599	-0.0447167	-0.00394112	-0.0519765	-0.0739918	-0.0863449	-0.105206	-0.113025	-0.0575448	-0.0841873	-0.135082	-0.1024	-0.0686894	-0.0481525	-0.0708993	-0.0696093	-0.0725704	0.0309483
22.3	-0.045318	-0.0447282	-0.00326141	-0.0530767	-0.0733054	-0.0866473	-0.105014	-0.112886	-0.0584145	-0.0833933	-0.134893	-0.102032	-0.068075	-0.0482336	-0.0682528	-0.069307	-0.0723024	0.0309117
22.4	-0.0451069	-0.0448299	-0.00270618	-0.0536456	-0.0724608	-0.0871864	-0.105026	-0.112604	-0.0594467	-0.0825462	-0.13463	-0.10187	-0.0673164	-0.0483376	-0.0654912	-0.06874	-0.0719965	0.0309118
22.5	-0.0448309	-0.0450217	-0.00227542	-0.0536833	-0.0716531	-0.0879649	-0.105162	-0.112281	-0.0605258	-0.0817127	-0.134292	-0.101913	-0.0664222	-0.0484639	-0.0628402	-0.0679082	-0.0716844	0.0309491
22.6	-0.0444545	-0.0453036	-0.00196912	-0.0531897	-0.0708822	-0.0889702	-0.105398	-0.111994	-0.0614054	-0.0808881	-0.133879	-0.102161	-0.0653924	-0.048537	-0.0603549	-0.0668351	-0.0713509	0.0310377
22.7	-0.0438749	-0.0457092	-0.0017873	-0.0521384	-0.0701481	-0.0901883	-0.105733	-0.111742	-0.0620439	-0.0800223	-0.133384	-0.102615	-0.0642271	-0.0485513	-0.0580626	-0.0655801	-0.070988	0.0311811
22.8	-0.043092	-0.0462123	-0.00172967	-0.0505046	-0.0694508	-0.0915126	-0.106167	-0.111527	-0.0624375	-0.0791154	-0.132712	-0.103266	-0.0629262	-0.0485075	-0.0559634	-0.0641432	-0.0705792	0.0313688
22.9	-0.0421059	-0.0467609	-0.00179101	-0.0484233	-0.0687903	-0.0928451	-0.106701	-0.111347	-0.0625634	-0.0781673	-0.131902	-0.104047	-0.0617438	-0.0485116	-0.0540573	-0.0625283	-0.0701428	0.0315918
23	-0.0410097	-0.0473549	-0.0019713	-0.045967	-0.0681666	-0.0941856	-0.107334	-0.111222	-0.0624216	-0.0772196	-0.130935	-0.10498	-0.0606779	-0.0485821	-0.0523424	-0.0610179	-0.0697117	0.0318425
23.1	-0.039846	-0.0479945	-0.00227055	-0.0433103	-0.0675797	-0.0955343	-0.108067	-0.11141	-0.0621093	-0.0762939	-0.12981	-0.10599	-0.0597891	-0.0487206	-0.0508547	-0.0596117	-0.0693245	0.0321263
23.2	-0.038615	-0.0486796	-0.00263916	-0.0410761	-0.0670175	-0.0968911	-0.108936	-0.111912	-0.0616455	-0.0753902	-0.128709	-0.106961	-0.0590774	-0.0489272	-0.0496156	-0.0583099	-0.0690251	0.0324329
23.3	-0.0373845	-0.0493171	-0.00297717	-0.0393038	-0.0665604	-0.098256	-0.109863	-0.112734	-0.0610341	-0.0745086	-0.127707	-0.107892	-0.0585427	-0.0492018	-0.0486253	-0.0571125	-0.0688137	0.0327702
23.4	-0.0362229	-0.049795	-0.00325845	-0.0379932	-0.0662084	-0.099629	-0.11069	-0.113702	-0.0603459	-0.0736488	-0.126804	-0.108784	-0.0581702	-0.0495444	-0.0478836	-0.0560194	-0.0686687	0.0331076
23.5	-0.0351246	-0.0501245	-0.00348302	-0.0371445	-0.0660311	-0.10101	-0.111417	-0.114763	-0.0596025	-0.0728077	-0.126	-0.109636	-0.0579572	-0.0499411	-0.0473907	-0.0550477	-0.0685925	0.0334339
23.6	-0.0340693	-0.0503538	-0.0036266	-0.0367687	-0.0660482	-0.102286	-0.112044	-0.115916	-0.0588039	-0.071981	-0.125443	-0.110448	-0.0579005	-0.0503841	-0.0472008	-0.0541726	-0.0685904	0.0337544
23.7	-0.033057	-0.0505823	-0.00366966	-0.0368757	-0.0662599	-0.103361	-0.112571	-0.117161	-0.0579501	-0.0712652	-0.125108	-0.111221	-0.0580883	-0.0508649	-0.0475137	-0.0533775	-0.0686829	0.0340472
23.8	-0.0320878	-0.050831	-0.0036376	-0.037467	-0.066666	-0.104226	-0.112998	-0.118498	-0.0571067	-0.0706773	-0.124991	-0.111952	-0.0585059	-0.05134	-0.0483294	-0.0526907	-0.0688753	0.0343061
23.9	-0.0311616	-0.0510997	-0.00360245	-0.0385417	-0.0672666	-0.104867	-0.113325	-0.119912	-0.0563729	-0.0702286	-0.12512	-0.112547	-0.0591532	-0.0517183	-0.0496479	-0.052106	-0.0691668	0.0345187
24	-0.0303597	-0.0513886	-0.00356419	-0.0399374	-0.0680601	-0.105284	-0.113551	-0.121281	-0.055771	-0.0699651	-0.125496	-0.113044	-0.0600303	-0.0519996	-0.051097	-0.0516088	-0.0695274	0.0346959
24.1	-0.0298163	-0.0516976	-0.00352283	-0.0413119	-0.0688601	-0.105476	-0.113694	-0.122608	-0.0553681	-0.0698867	-0.126031	-0.113444	-0.0611371	-0.0521839	-0.0525925	-0.0511991	-0.0699268	0.0348406
24.2	-0.0293729	-0.0520261	-0.00347837	-0.0425839	-0.0696545	-0.105445	-0.113765	-0.123894	-0.0550614	-0.0699934	-0.126666	-0.113746	-0.062454	-0.0522713	-0.0541343	-0.050877	-0.070339	0.0349656
24.3	-0.0290294	-0.0523829	-0.00338441	-0.0437533	-0.0704432	-0.105189	-0.113743	-0.125098	-0.0548463	-0.0702389	-0.127342	-0.11395	-0.0639723	-0.0522618	-0.0557225	-0.0506423	-0.07075	0.0350652
24.4	-0.0287859	-0.0528088	-0.00332325	-0.0448201	-0.0710763	-0.104782	-0.113628	-0.126195	-0.0547207	-0.0705289	-0.127909	-0.114057	-0.0656728	-0.0521748	-0.0572978	-0.0504781	-0.0711412	0.0351181
24.5	-0.0286463	-0.0532469	-0.00334704	-0.0457844	-0.0715455	-0.10447	-0.113425	-0.127186	-0.0546847	-0.0708633	-0.128327	-0.114066	-0.0673518	-0.0520347	-0.0587267	-0.0503862	-0.0715057	0.0351344
24.6	-0.0286133	-0.0536565	-0.00336584	-0.0466461	-0.0718507	-0.104253	-0.113136	-0.128071	-0.0547384	-0.0712803	-0.128596	-0.113977	-0.0688576	-0.0518176	-0.0600092	-0.0504047	-0.0718296	0.0351241
24.7	-0.0286869	-0.0540377	-0.00337964	-0.0474655	-0.0719919	-0.104131	-0.112759	-0.128849	-0.0548816	-0.0717782	-0.128716	-0.113885	-0.0701472	-0.0515106	-0.0611453	-0.0504582	-0.0721139	0.0350927
24.8	-0.0288671	-0.0543903	-0.00338845	-0.048244	-0.0719691	-0.104124	-0.112294	-0.129515	-0.0550402	-0.0722723	-0.128712	-0.113837	-0.0712206	-0.0511731	-0.0621361	-0.0504821	-0.0723541	0.0350473
24.9	-0.0292072	-0.0547161	-0.00339227	-0.0487619	-0.0719502	-0.104231	-0.111743	-0.130036	-0.0551928	-0.0727627	-0.12861	-0.113801	-0.0720778	-0.0508108	-0.0628954	-0.0505476	-0.072546	0.0349874
25	-0.029634	-0.0550159	-0.00339109	-0.0490168	-0.071934	-0.104452	-0.11106	-0.130412	-0.0553387	-0.0732494	-0.12841	-0.113815	-0.0727188	-0.0504237	-0.0634092	-0.0506546	-0.0726834	0.0349171
25.1	-0.0301455	-0.0552898	-0.00338492	-0.0490089	-0.0719206	-0.104786	-0.110237	-0.130663	-0.0554742	-0.0737323	-0.128096	-0.113932	-0.0731635	-0.0500119	-0.0638289	-0.0508032	-0.0727798	0.0348373
25.2	-0.0307419	-0.0555368	-0.00339722	-0.0488994	-0.071912	-0.105232	-0.109312	-0.130833	-0.0556142	-0.0742127	-0.127822	-0.114152	-0.0734759	-0.0495753	-0.0641057	-0.0509934	-0.0728635	0.0347618
25.3	-0.0314232	-0.0558138	-0.00342216	-0.0486884	-0.0719264	-0.105716	-0.108287	-0.130965	-0.0557587	-0.0747051	-0.127605	-0.114475	-0.0735384	-0.0491217	-0.0642124	-0.0512168	-0.0729297	0.0346924
25.4	-0.0321707	-0.0560616	-0.00345861	-0.048376	-0.0719636	-0.106237	-0.107263	-0.131069	-0.0559078	-0.0752093	-0.127417	-0.1149	-0.0731903	-0.0487415	-0.0641491	-0.0514686	-0.072974	0.0346341
25.5	-0.0329614	-0.0562604	-0.00350657	-0.0479528	-0.0720237	-0.106795	-0.106283	-0.131143	-0.0560614	-0.0756249	-0.127216	-0.115429	-0.0724576	-0.0484318	-0.0639156	-0.051814	-0.0729922	0.0345869
25.6	-0.0337952	-0.0564102	-0.00356604	-0.0473956	-0.0721067	-0.107389	-0.105346	-0.131188	-0.0562192	-0.0758615	-0.126994	-0.116009	-0.0713804	-0.048188	-0.0635121	-0.0521738	-0.072971	0.0345519
25.7	-0.0345557	-0.056511	-0.00362436	-0.0469751	-0.0722503	-0.10802	-0.104452	-0.131255	-0.0563745	-0.0759192	-0.126752	-0.116608	-0.0699588	-0.0480254	-0.0629753	-0.0524309	-0.072918	0.0345347
25.8	-0.0352093	-0.0565628	-0.00367108	-0.0468342	-0.0723323	-0.10862	-0.103578	-0.131464	-0.0565273	-0.0757981	-0.12649	-0.11722	-0.0681926	-0.047955	-0.0624121	-0.0526154	-0.0728426	0.0345373
25.9	-0.0357216	-0.0565656	-0.0036807	-0.0469577	-0.07237	-0.109154	-0.102677	-0.131816	-0.0567585	-0.0754982	-0.126229	-0.117822	-0.0660819	-0.0479766	-0.0620276	-0.0527281	-0.072754	0.0345574
26	-0.0360926	-0.0565194	-0.00361438	-0.0473039	-0.0723635	-0.109623	-0.101761	-0.132234	-0.0569837	-0.0749484	-0.126075	-0.118312	-0.063652	-0.0480904	-0.061699	-0.0527689	-0.0726276	0.0346041
26.1	-0.0363224	-0.0564078	-0.00346561	-0.0478729	-0.0723135	-0.109956	-0.100834	-0.132682	-0.0571721	-0.0741442	-0.126029	-0.118689	-0.0613179	-0.0482963	-0.0614262	-0.0527379	-0.0724791	0.0346664
26.2	-0.0364587	-0.0562921	-0.00326104	-0.0485801	-0.0722212	-0.110095	-0.0998939	-0.133169	-0.0573239	-0.0730856	-0.12609	-0.118954	-0.059259	-0.0485805	-0.0612093	-0.0525555	-0.0723144	0.0347359
26.3	-0.0365225	-0.0562826	-0.0030449	-0.0493706	-0.0720867	-0.110041	-0.0989418	-0.133731	-0.0574389	-0.0720165	-0.126291	-0.119106	-0.0574766	-0.0488423	-0.0610483	-0.0521944	-0.0721522	0.0348155
26.4	-0.0365138	-0.0563778	-0.00281719	-0.050192	-0.07191	-0.109794	-0.098033	-0.134372	-0.0575172	-0.0709794	-0.126614	-0.119171	-0.0559776	-0.0490667	-0.0609389	-0.0516277	-0.0719939	0.0349108
26.5	-0.0365058	-0.0565773	-0.0025779	-0.0509312	-0.0716445	-0.109354	-0.0972384	-0.135093	-0.0575588	-0.0697683	-0.127059	-0.119204	-0.0547622	-0.0492536	-0.0608812	-0.0508047	-0.0718259	0.0350307
26.6	-0.0366051	-0.0568811	-0.00232703	-0.0514341	-0.0713939	-0.10872	-0.0967482	-0.135855	-0.0575941	-0.0687111	-0.127626	-0.119244	-0.0538303	-0.049392	-0.060875	-0.0497955	-0.0716895	0.0351766
26.7	-0.036973	-0.0572893	-0.0021077	-0.0517007	-0.0711729	-0.107894	-0.0964862	-0.136601	-0.0575842	-0.0678079	-0.128314	-0.119278	-0.0531819	-0.0494497	-0.0609782	-0.0485763	-0.0715871	0.0353236
26.8	-0.0374433	-0.0578018	-0.00193739	-0.051731	-0.0709849	-0.107033	-0.0964524	-0.137335	-0.0574951	-0.0671249	-0.129124	-0.119307	-0.0528169	-0.0494266	-0.0612256	-0.0471273	-0.0715229	0.0354914
26.9	-0.038016	-0.0584186	-0.00181611	-0.0515251	-0.0708179	-0.106239	-0.0966468	-0.13817	-0.0573672	-0.0666898	-0.130056	-0.119343	-0.0527364	-0.0493264	-0.0615929	-0.0454485	-0.0715131	0.0357009
27	-0.0386911	-0.0590369	-0.00175275	-0.051238	-0.0706288	-0.105457	-0.0970695	-0.139105	-0.0572053	-0.0665025	-0.131038	-0.119394	-0.0530019	-0.0491505	-0.0620697	-0.0435401	-0.071555	0.0359385
27.1	-0.0394441	-0.0596557	-0.0017733	-0.0509514	-0.0704177	-0.104686	-0.0977204	-0.140141	-0.0570095	-0.0665424	-0.132023	-0.119458	-0.0535749	-0.0489247	-0.062656	-0.0417069	-0.0716679	0.0361831
27.2	-0.0402252	-0.0601712	-0.00192889	-0.0506677	-0.0701846	-0.103928	-0.0985994	-0.141253	-0.0567798	-0.0667623	-0.132997	-0.119498	-0.0544147	-0.0486541	-0.0633633	-0.039985	-0.0718383	0.0364263
27.3	-0.0410308	-0.0605177	-0.00216002	-0.0507734	-0.0699294	-0.10318	-0.0996206	-0.142407	-0.0565162	-0.0671623	-0.133961	-0.119447	-0.0555211	-0.0483184	-0.0642058	-0.0383745	-0.0720703	0.0366512
27.4	-0.0416389	-0.0606951	-0.00227462	-0.0512222	-0.0698271	-0.102445	-0.100558	-0.143592	-0.0562186	-0.0677423	-0.134915	-0.119303	-0.0567751	-0.0479177	-0.0651833	-0.0370714	-0.0723362	0.0368739
27.5	-0.0419454	-0.0607035	-0.00230941	-0.0519285	-0.0696534	-0.101722	-0.10141	-0.144706	-0.0558826	-0.0685617	-0.135858	-0.119032	-0.058168	-0.0474519	-0.0660883	-0.0362347	-0.0726034	0.037076
27.6	-0.0419794	-0.0605429	-0.00230561	-0.0528924	-0.0694081	-0.101024	-0.102082	-0.145671	-0.0556444	-0.0693624	-0.136705	-0.118642	-0.0596997	-0.0469966	-0.0669007	-0.0358609	-0.0728574	0.0372239
27.7	-0.0418439	-0.0602132	-0.00226323	-0.0541139	-0.0691426	-0.100372	-0.102574	-0.146461	-0.0555259	-0.0701444	-0.137357	-0.118133	-0.0613704	-0.0465574	-0.0676017	-0.0359334	-0.0731004	0.0372991
27.8	-0.0415388	-0.0597498	-0.00218255	-0.055593	-0.068904	-0.0997007	-0.102886	-0.147039	-0.0555308	-0.0709077	-0.137813	-0.117513	-0.0630899	-0.0461342	-0.068151	-0.0364522	-0.0733241	0.0372973
27.9	-0.0410641	-0.0591958	-0.0021401	-0.0573296	-0.0686923	-0.0990423	-0.103019	-0.147404	-0.055682	-0.0716524	-0.138035	-0.116849	-0.0645539	-0.0457271	-0.0685661	-0.0374034	-0.0735222	0.0372177
28	-0.0404199	-0.0585125	-0.00225428	-0.0593238	-0.0685075	-0.0983964	-0.102971	-0.147556	-0.0559794	-0.0723368	-0.13816	-0.116148	-0.0657579	-0.0453133	-0.0689201	-0.038495	-0.0736908	0.0370825
28.1	-0.0396899	-0.0577	-0.00230848	-0.0614023	-0.0683495	-0.097763	-0.10274	-0.147496	-0.0564232	-0.0729503	-0.138376	-0.115492	-0.0667018	-0.0448937	-0.069177	-0.0397269	-0.0738244	0.0369453
28.2	-0.0391184	-0.0569199	-0.00235231	-0.0629445	-0.0681732	-0.0971423	-0.102311	-0.147187	-0.0570133	-0.0737426	-0.138682	-0.114881	-0.0673858	-0.044482	-0.0693154	-0.0410991	-0.0739219	0.0367886
28.3	-0.0387402	-0.0562607	-0.00245056	-0.0640159	-0.0678928	-0.0965341	-0.101767	-0.146625	-0.0577497	-0.0747136	-0.139078	-0.114314	-0.0678097	-0.0440782	-0.0693351	-0.0424933	-0.0739911	0.0366063
28.4	-0.0385511	-0.0557225	-0.00260324	-0.0647105	-0.0675084	-0.0959385	-0.101217	-0.145983	-0.0586291	-0.0757193	-0.139565	-0.113847	-0.0679886	-0.0436822	-0.0692363	-0.043891	-0.0740495	0.0364267
28.5	-0.0385183	-0.0553055	-0.00281035	-0.0650284	-0.0670021	-0.0953554	-0.100781	-0.145318	-0.059524	-0.0767159	-0.140113	-0.113498	-0.0679251	-0.0433081	-0.0690188	-0.0452921	-0.0740946	0.0362638
28.6	-0.0386619	-0.0550096	-0.00309615	-0.0649583	-0.0663717	-0.0948044	-0.100458	-0.144629	-0.0603378	-0.0777078	-0.140383	-0.113268	-0.0676094	-0.0429635	-0.0686827	-0.046747	-0.0741055	0.0360746
28.7	-0.038982	-0.0547353	-0.00348017	-0.0644905	-0.0656173	-0.0943034	-0.100249	-0.143918	-0.0610707	-0.0786951	-0.14064	-0.113157	-0.0669999	-0.0426483	-0.0682298	-0.048272	-0.074093	0.0358915
28.8	-0.0394786	-0.054501	-0.00395916	-0.0636251	-0.0647387	-0.0937447	-0.100154	-0.143184	-0.0616568	-0.0796777	-0.140956	-0.113155	-0.0662842	-0.042377	-0.0676679	-0.0498388	-0.0740623	0.0357206
28.9	-0.0401516	-0.0543272	-0.00439568	-0.0623621	-0.0637361	-0.0930909	-0.100152	-0.142427	-0.0620117	-0.0805581	-0.141301	-0.113244	-0.0654951	-0.0421548	-0.0670001	-0.0513459	-0.0739846	0.0355789
29	-0.0410197	-0.0542139	-0.00479017	-0.060864	-0.0626093	-0.092342	-0.100238	-0.141647	-0.0621381	-0.081135	-0.141675	-0.113388	-0.0646327	-0.0419856	-0.0663902	-0.0527935	-0.0738664	0.0354572
29.1	-0.0418961	-0.0541612	-0.00515614	-0.0594722	-0.0615315	-0.0914979	-0.100404	-0.140844	-0.0620361	-0.0814082	-0.142078	-0.113584	-0.063697	-0.041984	-0.0658389	-0.05418	-0.0737356	0.0353472
29.2	-0.0426345	-0.0540859	-0.00549361	-0.0582558	-0.0605167	-0.0905586	-0.100615	-0.140051	-0.0617057	-0.0813779	-0.14251	-0.113805	-0.0627076	-0.0421499	-0.0653462	-0.0554929	-0.0735817	0.0352568
29.3	-0.0432349	-0.0540044	-0.00586659	-0.0572148	-0.059565	-0.0895242	-0.100872	-0.139288	-0.0611973	-0.0810904	-0.143032	-0.113991	-0.0616732	-0.0424835	-0.0649122	-0.0566628	-0.0734133	0.0351834
29.4	-0.0436973	-0.0539168	-0.00625176	-0.0563642	-0.0588263	-0.0884478	-0.101174	-0.138559	-0.0607045	-0.0806702	-0.143666	-0.114141	-0.0606131	-0.0429653	-0.0645007	-0.0576877	-0.0732616	0.035128
29.5	-0.0440177	-0.0538381	-0.00654438	-0.0557086	-0.0583089	-0.0874543	-0.101516	-0.13791	-0.0602383	-0.0801306	-0.144377	-0.114253	-0.0596343	-0.0435627	-0.0641039	-0.0585498	-0.0731343	0.0351041
29.6	-0.0441935	-0.0538033	-0.00674447	-0.0552482	-0.0580307	-0.0865437	-0.101899	-0.137345	-0.0597988	-0.0794716	-0.145141	-0.114329	-0.0588106	-0.0442771	-0.0636481	-0.059211	-0.0730309	0.0351057
29.7	-0.0442246	-0.0537757	-0.00685202	-0.054983	-0.0580131	-0.0857159	-0.102321	-0.136866	-0.059386	-0.0786968	-0.145956	-0.114321	-0.058142	-0.0450976	-0.0631147	-0.0597467	-0.0729507	0.0351275
29.8	-0.044086	-0.0537551	-0.0069698	-0.0549133	-0.0582562	-0.0849801	-0.102853	-0.136472	-0.0590742	-0.0778058	-0.146822	-0.114216	-0.0576068	-0.046024	-0.0625036	-0.0602767	-0.0729134	0.0351571
29.9	-0.0436747	-0.0537417	-0.0071142	-0.0551049	-0.0586502	-0.0843284	-0.103526	-0.136164	-0.0588845	-0.0767986	-0.14774	-0.114045	-0.0571942	-0.0470563	-0.0619076	-0.0608009	-0.0729207	0.035202
30	-0.043149	-0.0537354	-0.00728521	-0.0555229	-0.0591526	-0.0837611	-0.104383	-0.13594	-0.058817	-0.0756753	-0.14871	-0.11381	-0.0569042	-0.0480747	-0.0613411	-0.0612375	-0.0729687	0.0352672
30.1	-0.0425649	-0.0537242	-0.00747099	-0.0561269	-0.0597634	-0.083278	-0.105436	-0.135781	-0.058865	-0.0744357	-0.149731	-0.113541	-0.0567168	-0.0490403	-0.060804	-0.0613714	-0.0730407	0.0353617
30.2	-0.0419225	-0.0536056	-0.00764639	-0.0567553	-0.0604806	-0.0828706	-0.106554	-0.135612	-0.0590135	-0.0730799	-0.150668	-0.113256	-0.0565682	-0.0499532	-0.060352	-0.0611394	-0.0730923	0.0354678
30.3	-0.0412218	-0.0533968	-0.00781725	-0.0574083	-0.0612861	-0.0824554	-0.107737	-0.135395	-0.0592166	-0.0716128	-0.151385	-0.112973	-0.0565491	-0.0508057	-0.0600395	-0.0604831	-0.0731114	0.0355617
30.4	-0.0404814	-0.0531565	-0.00798469	-0.0580945	-0.0621799	-0.0820322	-0.10898	-0.135125	-0.0593699	-0.0700918	-0.151898	-0.112695	-0.0566822	-0.0515253	-0.0598665	-0.0594026	-0.0730979	0.0356481
30.5	-0.0397244	-0.0529369	-0.00814872	-0.0588576	-0.0631619	-0.0816011	-0.110257	-0.134801	-0.0594734	-0.0685677	-0.152234	-0.11242	-0.0569674	-0.0520731	-0.0597958	-0.0578326	-0.0730534	0.0357314
30.6	-0.0389509	-0.0527588	-0.00829859	-0.0596973	-0.0641199	-0.081162	-0.111569	-0.134424	-0.0595275	-0.0672131	-0.152393	-0.112169	-0.0574048	-0.0524325	-0.059811	-0.0558521	-0.0729864	0.0358163
30.7	-0.0382677	-0.052622	-0.00838953	-0.0603434	-0.0649789	-0.0807151	-0.112819	-0.133994	-0.0595388	-0.0660277	-0.152375	-0.111974	-0.0579943	-0.0526033	-0.0598754	-0.0535786	-0.072881	0.035904
30.8	-0.0377118	-0.0525268	-0.00833579	-0.0606528	-0.0656779	-0.0803955	-0.113801	-0.133511	-0.0595074	-0.0650115	-0.152179	-0.11184	-0.0586866	-0.0525855	-0.0598821	-0.0510119	-0.0727073	0.035997
30.9	-0.0372992	-0.052473	-0.00816289	-0.0607335	-0.0662048	-0.0802313	-0.114522	-0.132975	-0.0594332	-0.0641645	-0.151677	-0.111768	-0.0594327	-0.052394	-0.0598001	-0.048288	-0.0724724	0.0360676
31	-0.0370409	-0.0524606	-0.00790963	-0.0606018	-0.0665598	-0.0802223	-0.114969	-0.132461	-0.0593389	-0.0635578	-0.150855	-0.111771	-0.0602327	-0.0520451	-0.0596294	-0.0455851	-0.0722025	0.0361063
31.1	-0.0369368	-0.0525123	-0.00761508	-0.0602578	-0.0667421	-0.0802921	-0.11514	-0.132006	-0.0592253	-0.0631959	-0.150018	-0.111849	-0.0609834	-0.0515388	-0.0594349	-0.0429269	-0.0719171	0.03615
31.2	-0.0369391	-0.0526441	-0.00727924	-0.059786	-0.0667503	-0.0804089	-0.11501	-0.131581	-0.0590633	-0.0630788	-0.149166	-0.111998	-0.061547	-0.0508751	-0.0592616	-0.0407045	-0.0716309	0.0361735
31.3	-0.0370269	-0.0527327	-0.00690211	-0.0592414	-0.0665845	-0.0805727	-0.114378	-0.131176	-0.0588612	-0.0632064	-0.148302	-0.112219	-0.0619237	-0.0500889	-0.0591096	-0.038918	-0.0713277	0.0361593
31.4	-0.0372001	-0.0527195	-0.00648368	-0.058624	-0.0662422	-0.0807836	-0.113243	-0.130792	-0.0586225	-0.0635772	-0.147489	-0.112512	-0.0621135	-0.0492468	-0.0589831	-0.037594	-0.0710141	0.0361115
31.5	-0.0374089	-0.0526048	-0.00611019	-0.0578145	-0.0657628	-0.0810416	-0.112144	-0.130429	-0.0583469	-0.0643272	-0.146727	-0.112866	-0.0621163	-0.0483488	-0.0589435	-0.0367835	-0.0707359	0.0360582
31.6	-0.0375949	-0.0523885	-0.00581614	-0.0568786	-0.0652863	-0.0813466	-0.110951	-0.130086	-0.0580043	-0.064985	-0.146016	-0.113245	-0.0619321	-0.047395	-0.0590541	-0.0364163	-0.0704622	0.0359932
31.7	-0.037758	-0.0520708	-0.00555842	-0.055808	-0.064895	-0.0816993	-0.109681	-0.129763	-0.0575706	-0.0655504	-0.145357	-0.113658	-0.061561	-0.0463852	-0.059315	-0.0364923	-0.0701953	0.035924
31.8	-0.037826	-0.0516516	-0.00536069	-0.0545733	-0.0645889	-0.0820383	-0.108334	-0.129458	-0.0569981	-0.0659573	-0.144757	-0.114094	-0.0610629	-0.0453388	-0.0596943	-0.0370342	-0.069923	0.0358524
31.9	-0.037732	-0.0511309	-0.00522722	-0.0531744	-0.06438	-0.082344	-0.106911	-0.129053	-0.0562669	-0.0661781	-0.144271	-0.114532	-0.0604697	-0.0443252	-0.0600924	-0.0380599	-0.0696342	0.0357755
32	-0.037476	-0.0505087	-0.00514912	-0.0516114	-0.0643113	-0.0826396	-0.105416	-0.128545	-0.0555188	-0.0662229	-0.143862	-0.114971	-0.0596914	-0.0433427	-0.0605197	-0.0395694	-0.0693347	0.0356923
32.1	-0.0370828	-0.0497937	-0.00512584	-0.0498843	-0.0643828	-0.0829251	-0.10398	-0.127942	-0.0547539	-0.0661333	-0.143524	-0.115419	-0.0588419	-0.0423913	-0.0609763	-0.0413756	-0.0690332	0.0356233
32.2	-0.0366018	-0.0490888	-0.00515737	-0.0479908	-0.064568	-0.0832005	-0.102602	-0.127258	-0.0540401	-0.0659093	-0.143257	-0.115878	-0.0579623	-0.0414927	-0.0614505	-0.0433294	-0.0687366	0.0355721
32.3	-0.0360671	-0.0484403	-0.00524373	-0.0459011	-0.0648352	-0.0834658	-0.101289	-0.126509	-0.0534584	-0.0655509	-0.14306	-0.116347	-0.0570524	-0.0406672	-0.0619123	-0.0454306	-0.0684519	0.0355393
32.4	-0.0357012	-0.0478484	-0.00536404	-0.0437407	-0.0652035	-0.0837211	-0.100012	-0.125696	-0.0530088	-0.0650518	-0.142934	-0.116827	-0.0561124	-0.0399147	-0.0622155	-0.0474832	-0.0681771	0.0355195
32.5	-0.0355042	-0.047313	-0.00546279	-0.0416301	-0.0656533	-0.0839662	-0.0988541	-0.124817	-0.0526959	-0.0642582	-0.142879	-0.117352	-0.0551446	-0.0392352	-0.0623601	-0.0493284	-0.0679034	0.0355267
32.6	-0.0354761	-0.0468341	-0.00549876	-0.0398296	-0.0661801	-0.0842006	-0.097934	-0.123873	-0.0525387	-0.0635223	-0.142911	-0.117915	-0.0541559	-0.0386287	-0.0623461	-0.050966	-0.0676756	0.0355549
32.7	-0.0356168	-0.0464126	-0.00546563	-0.0383707	-0.0667327	-0.084416	-0.0972516	-0.122891	-0.052557	-0.0628441	-0.143089	-0.118444	-0.0531462	-0.0380952	-0.0622203	-0.0523365	-0.0674931	0.0356025
32.8	-0.0359733	-0.0460488	-0.00534086	-0.037256	-0.0672641	-0.0846582	-0.096807	-0.12191	-0.0525822	-0.0622235	-0.143405	-0.118911	-0.0522055	-0.0376111	-0.0620702	-0.0534135	-0.067355	0.0356688
32.9	-0.0365542	-0.0457516	-0.00505315	-0.0364913	-0.0677741	-0.084939	-0.0965213	-0.120928	-0.0525557	-0.0616606	-0.143851	-0.119316	-0.0513809	-0.0371752	-0.0618784	-0.054197	-0.0672517	0.0357522
33	-0.0373596	-0.0455601	-0.00448409	-0.0360767	-0.0682629	-0.0852587	-0.0962193	-0.11994	-0.0524774	-0.0611553	-0.144308	-0.119673	-0.0507935	-0.0368763	-0.0615735	-0.0546876	-0.0671691	0.0358301
33.1	-0.0382809	-0.0455411	-0.0038503	-0.0360107	-0.0687105	-0.085617	-0.0961371	-0.118955	-0.0523125	-0.0606969	-0.144589	-0.119987	-0.0505539	-0.0367391	-0.0611557	-0.0549093	-0.0671279	0.0358649
33.2	-0.0390511	-0.0455677	-0.00315289	-0.0362911	-0.0690599	-0.0860141	-0.0962894	-0.118037	-0.0519827	-0.0600484	-0.144695	-0.120259	-0.0506621	-0.0367502	-0.0607804	-0.0548622	-0.0670939	0.0358844
33.3	-0.03967	-0.0456064	-0.00239381	-0.0368129	-0.0694177	-0.08645	-0.096676	-0.117189	-0.0514879	-0.0592158	-0.144625	-0.120489	-0.0511182	-0.0369095	-0.0604602	-0.0546647	-0.0670741	0.035894
33.4	-0.0401436	-0.0456572	-0.00157307	-0.0374441	-0.0697841	-0.0869245	-0.0972921	-0.116413	-0.0508282	-0.0583175	-0.14438	-0.120622	-0.0517935	-0.0372169	-0.060195	-0.0543352	-0.0670575	0.0358989
33.5	-0.0405103	-0.0457201	-0.000690651	-0.0380168	-0.0701073	-0.0874378	-0.0980191	-0.115706	-0.0501095	-0.0573597	-0.143987	-0.120651	-0.0525599	-0.0376726	-0.0599826	-0.0538737	-0.0670253	0.0359054
33.6	-0.04077	-0.0457952	0.000244736	-0.0386034	-0.0703697	-0.0879214	-0.098857	-0.115069	-0.0494938	-0.0563424	-0.14382	-0.120681	-0.053427	-0.0382765	-0.0597961	-0.0532464	-0.067014	0.0359634
33.7	-0.0409866	-0.0458824	0.00121215	-0.0392302	-0.0705712	-0.0883283	-0.0997767	-0.114502	-0.0490332	-0.0552655	-0.143682	-0.120713	-0.0544414	-0.0389839	-0.0596336	-0.0524467	-0.0670166	0.0360378
33.8	-0.0411688	-0.0459425	0.00220157	-0.0398971	-0.070712	-0.0887374	-0.100686	-0.114004	-0.0487277	-0.0541291	-0.143508	-0.120746	-0.0554957	-0.039739	-0.0594873	-0.0514747	-0.0670158	0.036124
33.9	-0.0413169	-0.0459404	0.00304239	-0.0406041	-0.070792	-0.0891797	-0.101522	-0.113617	-0.0485625	-0.0530193	-0.143289	-0.120779	-0.0564485	-0.0404971	-0.0593466	-0.0503302	-0.0670126	0.0362067
34	-0.0413295	-0.0458602	0.00373504	-0.0413512	-0.0708227	-0.0896553	-0.10229	-0.113343	-0.0485364	-0.0520916	-0.143021	-0.120807	-0.0572998	-0.0412547	-0.0592039	-0.0490961	-0.0670142	0.0362835
34.1	-0.0413609	-0.0455554	0.00429303	-0.0421391	-0.0708531	-0.0901641	-0.102983	-0.11318	-0.0486706	-0.0513461	-0.142704	-0.12083	-0.0580496	-0.0418968	-0.0590591	-0.0478496	-0.0670218	0.0363547
34.2	-0.0414109	-0.0449383	0.00471637	-0.0429801	-0.0708892	-0.0907062	-0.103512	-0.113085	-0.0489654	-0.0507656	-0.142338	-0.120879	-0.0586979	-0.0424237	-0.0589123	-0.0466035	-0.0670244	0.0364157
34.3	-0.0414796	-0.0440121	0.00500505	-0.0439794	-0.0709311	-0.0912815	-0.103874	-0.113058	-0.0493746	-0.0502944	-0.141923	-0.12101	-0.0592448	-0.0428353	-0.0587619	-0.0454269	-0.0670301	0.0364676
34.4	-0.0415669	-0.0427768	0.00515909	-0.0451289	-0.0709786	-0.0918283	-0.104072	-0.113099	-0.0497067	-0.0499024	-0.141459	-0.121238	-0.059688	-0.0431315	-0.0584603	-0.044322	-0.0670124	0.0365191
34.5	-0.0415922	-0.0412323	0.00517846	-0.0464238	-0.0710319	-0.0922655	-0.104105	-0.113163	-0.0499706	-0.0496175	-0.141001	-0.121567	-0.0600279	-0.0433124	-0.0580074	-0.0431551	-0.0669558	0.0365804
34.6	-0.0415264	-0.0393842	0.00506319	-0.0477642	-0.0710732	-0.0925931	-0.103972	-0.113244	-0.0501682	-0.0495366	-0.140576	-0.121996	-0.0602423	-0.0433561	-0.0574766	-0.0419195	-0.0668603	0.036659
34.7	-0.0414403	-0.0372693	0.00483274	-0.0490052	-0.0710809	-0.0928603	-0.103674	-0.113347	-0.0502996	-0.0496604	-0.140184	-0.122526	-0.0603312	-0.0432505	-0.0568867	-0.0406152	-0.0667248	0.0367625
34.8	-0.0413726	-0.0350647	0.00463971	-0.0501466	-0.0710551	-0.0930586	-0.10314	-0.113482	-0.0503648	-0.0499947	-0.139825	-0.123133	-0.0603162	-0.0429957	-0.0562882	-0.039242	-0.0665525	0.0368937
34.9	-0.0414262	-0.0327814	0.00450088	-0.0511886	-0.0709911	-0.0931839	-0.102292	-0.113652	-0.0503637	-0.0505396	-0.139479	-0.12372	-0.0602081	-0.0425916	-0.0557209	-0.0377993	-0.0663398	0.0370335
35	-0.0414886	-0.0304193	0.00441625	-0.052166	-0.0708714	-0.0932361	-0.101103	-0.113855	-0.0502607	-0.0513458	-0.139116	-0.124287	-0.060007	-0.0421532	-0.0551847	-0.0362418	-0.0660825	0.0371797
35.1	-0.0415052	-0.0282595	0.00437483	-0.0531393	-0.0706801	-0.0932153	-0.0994147	-0.114067	-0.050027	-0.0527953	-0.138736	-0.124802	-0.0597129	-0.0417156	-0.0546797	-0.0347849	-0.0658224	0.0372834
35.2	-0.041476	-0.0265568	0.00438203	-0.0541231	-0.0704174	-0.0931697	-0.0972853	-0.11427	-0.0496626	-0.0548879	-0.138299	-0.125237	-0.0593257	-0.0412786	-0.0542076	-0.0334915	-0.0655816	0.0373276
35.3	-0.041401	-0.0253113	0.00443784	-0.0551175	-0.070083	-0.0932778	-0.0947164	-0.114466	-0.049198	-0.0573127	-0.137925	-0.12554	-0.0590588	-0.0408422	-0.0537437	-0.0324337	-0.0653744	0.0373353
35.4	-0.0412803	-0.0245229	0.00454226	-0.0561137	-0.0696772	-0.0935394	-0.091708	-0.114661	-0.0486556	-0.0597998	-0.137628	-0.125712	-0.0588859	-0.0404066	-0.0532881	-0.0318782	-0.0652009	0.0373018
35.5	-0.0411473	-0.0241596	0.0046988	-0.0570681	-0.0691998	-0.0939546	-0.0882601	-0.114854	-0.0480355	-0.0622984	-0.137318	-0.125754	-0.0588068	-0.0401201	-0.0528779	-0.0318252	-0.0650612	0.0372164
35.6	-0.0410627	-0.0241444	0.00493276	-0.0579807	-0.0687632	-0.0945234	-0.0843728	-0.115029	-0.0473377	-0.0646091	-0.136956	-0.125664	-0.0588216	-0.040046	-0.0525294	-0.0322746	-0.0649489	0.0370837
35.7	-0.0410361	-0.0244137	0.00520751	-0.0588481	-0.0683705	-0.0952097	-0.0801405	-0.11517	-0.0465621	-0.0666745	-0.136542	-0.125443	-0.0589303	-0.0401842	-0.0522432	-0.0332264	-0.0648617	0.0369102
35.8	-0.0410732	-0.0249677	0.00543732	-0.0596703	-0.0680497	-0.0959139	-0.07656	-0.115276	-0.0457087	-0.0684806	-0.136077	-0.125165	-0.0591823	-0.0405348	-0.0520193	-0.0346805	-0.0648701	0.0367144
35.9	-0.0411579	-0.0258063	0.00562218	-0.0603381	-0.0678615	-0.0966298	-0.0736881	-0.115346	-0.0448164	-0.0700274	-0.135747	-0.124834	-0.0596264	-0.0410828	-0.0518578	-0.0365249	-0.0649826	0.0365162
36	-0.0412792	-0.026928	0.00576209	-0.0608257	-0.0677837	-0.0973466	-0.071525	-0.115382	-0.0439087	-0.0713149	-0.135673	-0.124437	-0.0602627	-0.041812	-0.0517585	-0.038608	-0.0651926	0.0363278
36.1	-0.0414373	-0.0282125	0.00585706	-0.0611333	-0.0678164	-0.0980389	-0.0700705	-0.115391	-0.0430185	-0.0723432	-0.135552	-0.124078	-0.0611794	-0.0427224	-0.0517118	-0.040906	-0.0654846	0.0361229
36.2	-0.0416312	-0.0295694	0.00590709	-0.0612608	-0.0679595	-0.0987171	-0.0693497	-0.115402	-0.0422225	-0.0731121	-0.135385	-0.123768	-0.0621987	-0.043814	-0.0516851	-0.043015	-0.0658239	0.0359225
36.3	-0.0418472	-0.0310028	0.00591216	-0.0612082	-0.0682131	-0.099381	-0.0695643	-0.115397	-0.0415122	-0.0736492	-0.135171	-0.123506	-0.0632379	-0.0450482	-0.0516784	-0.0448344	-0.0662087	0.0357274
36.4	-0.0420308	-0.0325599	0.00585496	-0.0609755	-0.0685796	-0.100031	-0.0707142	-0.115377	-0.0408845	-0.0739615	-0.134972	-0.123293	-0.0642971	-0.0463731	-0.0516917	-0.0463643	-0.0666406	0.035542
36.5	-0.0421586	-0.0340628	0.00582089	-0.0607324	-0.0690662	-0.100666	-0.0722614	-0.115352	-0.0403393	-0.0741613	-0.134795	-0.123129	-0.0653763	-0.0476409	-0.0516635	-0.0476046	-0.0670743	0.0353949
36.6	-0.0421885	-0.0355116	0.00581783	-0.0605673	-0.0695863	-0.101288	-0.0741619	-0.115328	-0.0398766	-0.0743918	-0.13464	-0.123013	-0.0664755	-0.0488489	-0.0515306	-0.0485553	-0.0675091	0.0352918
36.7	-0.0421203	-0.0369064	0.0058001	-0.0605703	-0.0700552	-0.101907	-0.0764305	-0.115305	-0.0394964	-0.0746085	-0.134507	-0.122961	-0.0675946	-0.0499972	-0.051293	-0.0492165	-0.067948	0.0352288
36.8	-0.0420263	-0.038247	0.00580883	-0.0607206	-0.0704801	-0.102513	-0.0790672	-0.115283	-0.0391987	-0.074799	-0.134389	-0.122993	-0.0686737	-0.0510665	-0.0509829	-0.0495654	-0.0683872	0.0352115
36.9	-0.0419734	-0.0395334	0.00584831	-0.0609716	-0.070861	-0.103106	-0.0820722	-0.115266	-0.0389913	-0.0749634	-0.13423	-0.123072	-0.0696949	-0.0519839	-0.0506768	-0.0494919	-0.068815	0.0352351
37	-0.0419615	-0.0406628	0.00591853	-0.0613233	-0.0711981	-0.103665	-0.0854395	-0.115258	-0.0387406	-0.0750915	-0.134194	-0.123153	-0.0707035	-0.0527492	-0.0503473	-0.0489837	-0.0692221	0.0353313
37.1	-0.0419832	-0.041542	0.00601949	-0.0617756	-0.0714912	-0.10419	-0.0890398	-0.115251	-0.0384667	-0.0751417	-0.134138	-0.123228	-0.0715903	-0.0533627	-0.0499945	-0.0482307	-0.0695879	0.0354799
37.2	-0.0419317	-0.0421719	0.0061481	-0.062358	-0.0717668	-0.10468	-0.0928733	-0.115255	-0.0381018	-0.075114	-0.13402	-0.123296	-0.0723552	-0.0538394	-0.0496184	-0.0473954	-0.0699143	0.0356825
37.3	-0.0418743	-0.0426835	0.00630236	-0.0630811	-0.0720567	-0.105136	-0.0962027	-0.11527	-0.0375647	-0.0750083	-0.133841	-0.123356	-0.0729983	-0.0541796	-0.049235	-0.046478	-0.0701665	0.0359034
37.4	-0.041823	-0.0431385	0.00646141	-0.0639449	-0.072361	-0.105557	-0.0979802	-0.115366	-0.0368555	-0.0748312	-0.1336	-0.123409	-0.0735195	-0.0544966	-0.0489905	-0.0454783	-0.0703056	0.0360751
37.5	-0.0417778	-0.0435369	0.00660646	-0.0649145	-0.0726979	-0.105944	-0.0994809	-0.115547	-0.0359743	-0.0747232	-0.133297	-0.123454	-0.0739164	-0.0548283	-0.0488848	-0.0443964	-0.070423	0.0362475
37.6	-0.0417387	-0.0438787	0.00680791	-0.0656989	-0.0730042	-0.106297	-0.100705	-0.115816	-0.0349209	-0.0746388	-0.133057	-0.123459	-0.0741822	-0.0551748	-0.048918	-0.0432322	-0.0704946	0.0364416
37.7	-0.0417057	-0.0441631	0.00706178	-0.0662688	-0.07328	-0.106669	-0.101652	-0.116171	-0.0336953	-0.0745671	-0.133053	-0.123449	-0.0743169	-0.055536	-0.0491196	-0.0420455	-0.0705395	0.0366757
37.8	-0.0416319	-0.0443897	0.00734553	-0.0666896	-0.0735252	-0.107101	-0.102322	-0.116614	-0.0324921	-0.0745079	-0.133217	-0.123449	-0.0742844	-0.0559357	-0.0494043	-0.0409222	-0.0705712	0.0369301
37.9	-0.0415086	-0.0445584	0.00765869	-0.0669553	-0.0737399	-0.107588	-0.102793	-0.117142	-0.0313865	-0.0744613	-0.133556	-0.123457	-0.074025	-0.056375	-0.0497592	-0.0399561	-0.0706002	0.0371989
38	-0.0413451	-0.0447632	0.00800068	-0.0670659	-0.0739239	-0.10813	-0.103242	-0.117763	-0.0303786	-0.0744241	-0.13407	-0.123461	-0.0735289	-0.0567439	-0.0501845	-0.0391248	-0.0706343	0.0374887
38.1	-0.0414746	-0.0449388	0.00837151	-0.0670215	-0.0740973	-0.108728	-0.103436	-0.118522	-0.0295033	-0.0743775	-0.134759	-0.123454	-0.0727206	-0.0569967	-0.05068	-0.0383642	-0.0706688	0.0377783
38.2	-0.0417009	-0.0450294	0.00877229	-0.0668219	-0.0743111	-0.109382	-0.103488	-0.119343	-0.0288388	-0.0743084	-0.135623	-0.123435	-0.0716001	-0.0571334	-0.0510903	-0.0376744	-0.070688	0.0380812
38.3	-0.0419624	-0.045035	0.00920498	-0.0664673	-0.0744562	-0.110091	-0.103505	-0.12007	-0.0283852	-0.0742365	-0.136663	-0.123406	-0.0701673	-0.0571229	-0.0514028	-0.0370553	-0.0706762	0.0383956
38.4	-0.042259	-0.0449556	0.00966956	-0.0660116	-0.0745278	-0.110856	-0.103486	-0.1207	-0.0281425	-0.0742322	-0.137877	-0.123366	-0.068551	-0.0569365	-0.0516176	-0.0365069	-0.0706473	0.0387237
38.5	-0.0425907	-0.0447912	0.0101694	-0.065675	-0.0745209	-0.111645	-0.103431	-0.121235	-0.0281102	-0.0743339	-0.139267	-0.123321	-0.0668793	-0.0565744	-0.051737	-0.0360293	-0.0706232	0.039064
38.6	-0.0429576	-0.0445418	0.0107178	-0.065385	-0.0744353	-0.112414	-0.103341	-0.121674	-0.028222	-0.0745414	-0.14047	-0.123217	-0.0651521	-0.0560366	-0.0517924	-0.0356562	-0.0705699	0.0393739
38.7	-0.043296	-0.0442073	0.0113304	-0.0651102	-0.074271	-0.11311	-0.103244	-0.122018	-0.0284088	-0.0748549	-0.141382	-0.123025	-0.0633847	-0.0553676	-0.051786	-0.0353942	-0.0704706	0.0396459
38.8	-0.043597	-0.0437879	0.0120021	-0.0648014	-0.0740282	-0.113747	-0.103233	-0.122266	-0.0285512	-0.0752742	-0.142005	-0.122747	-0.061656	-0.0546097	-0.0517549	-0.0352424	-0.0703311	0.0398906
38.9	-0.0438031	-0.0433135	0.0127663	-0.0644585	-0.0737067	-0.114324	-0.10339	-0.122376	-0.0286492	-0.0757995	-0.142344	-0.122384	-0.0600743	-0.053771	-0.051712	-0.0351783	-0.0701574	0.0401136
39	-0.0439307	-0.0428618	0.0136229	-0.0640815	-0.0732951	-0.114841	-0.103715	-0.122333	-0.0287017	-0.0764306	-0.142405	-0.121941	-0.0586675	-0.0528516	-0.051665	-0.0351029	-0.06995	0.0403149
39.1	-0.0440212	-0.042577	0.0145719	-0.0636705	-0.0728162	-0.115298	-0.104072	-0.122115	-0.0286871	-0.0770887	-0.142188	-0.121416	-0.0574471	-0.0518513	-0.0516139	-0.0349402	-0.0697019	0.040482
39.2	-0.0440964	-0.0426306	0.0156133	-0.0632254	-0.0723557	-0.115695	-0.10439	-0.121731	-0.0286053	-0.0777523	-0.141694	-0.120809	-0.0564132	-0.0507871	-0.0515587	-0.0346903	-0.0694263	0.0406037
39.3	-0.0441563	-0.0430277	0.0167471	-0.0624054	-0.0719408	-0.116042	-0.104669	-0.121181	-0.0284564	-0.0783816	-0.14092	-0.120122	-0.0555656	-0.0496998	-0.0515007	-0.0343531	-0.0691047	0.0406831
39.4	-0.0442009	-0.043775	0.0179734	-0.0611848	-0.0715716	-0.116453	-0.104909	-0.120465	-0.0282404	-0.0789765	-0.139869	-0.119344	-0.0549067	-0.0485894	-0.0515469	-0.0339286	-0.0687493	0.0407277
39.5	-0.044311	-0.0448726	0.0191697	-0.0595635	-0.071248	-0.116943	-0.10511	-0.119584	-0.0279374	-0.0794957	-0.138538	-0.1185	-0.0544311	-0.0474559	-0.0516697	-0.0335505	-0.0683775	0.0407202
39.6	-0.0445154	-0.0463204	0.0202137	-0.0576414	-0.07097	-0.11751	-0.105272	-0.118537	-0.0275536	-0.0798427	-0.137155	-0.117596	-0.0540827	-0.0463256	-0.0518691	-0.0332256	-0.0680126	0.0406701
39.7	-0.0447287	-0.0481185	0.0210859	-0.0555634	-0.0707377	-0.118096	-0.105394	-0.117321	-0.027102	-0.0800174	-0.135775	-0.116635	-0.053832	-0.0453473	-0.0521451	-0.0328854	-0.0676633	0.0405803
39.8	-0.0449209	-0.050054	0.0217366	-0.0534353	-0.070551	-0.118662	-0.105477	-0.115923	-0.0265618	-0.0800197	-0.1344	-0.115643	-0.0536911	-0.044521	-0.0524446	-0.0326528	-0.0673263	0.0404463
39.9	-0.0450921	-0.0520543	0.0221876	-0.0512958	-0.070408	-0.119209	-0.105501	-0.114399	-0.0259282	-0.0798497	-0.133049	-0.114718	-0.0536619	-0.0438468	-0.0527227	-0.0325571	-0.0670065	0.0402851
40	-0.0452859	-0.0541231	0.0224424	-0.0491449	-0.0702573	-0.119737	-0.105397	-0.112984	-0.0252371	-0.079415	-0.131751	-0.113859	-0.0537441	-0.0433297	-0.0529794	-0.0327251	-0.0667205	0.0401011
40.1	-0.0455122	-0.0559915	0.0225002	-0.047054	-0.0701268	-0.120246	-0.105403	-0.111692	-0.024517	-0.0783294	-0.130659	-0.113068	-0.053938	-0.0429761	-0.0532148	-0.0331569	-0.0664615	0.0399175
40.2	-0.0457711	-0.0575123	0.0223538	-0.0451212	-0.0700374	-0.120713	-0.10559	-0.110571	-0.023768	-0.0765963	-0.130478	-0.112355	-0.0542434	-0.0428237	-0.0534261	-0.0338524	-0.0662815	0.0398081
40.3	-0.0460625	-0.0586854	0.0220033	-0.0433465	-0.069989	-0.121096	-0.105956	-0.10962	-0.0230055	-0.0745303	-0.13103	-0.111764	-0.0544558	-0.0428725	-0.0536643	-0.0347981	-0.0661795	0.0397629
40.4	-0.0463864	-0.059511	0.0214954	-0.0417299	-0.0699817	-0.121396	-0.106503	-0.108839	-0.0223115	-0.0723439	-0.131612	-0.111348	-0.054606	-0.0431224	-0.0540308	-0.0357271	-0.066122	0.0397291
40.5	-0.0466845	-0.0599889	0.0210128	-0.0402714	-0.0700154	-0.12161	-0.107229	-0.108229	-0.0217182	-0.0700371	-0.132262	-0.111113	-0.0546941	-0.0433806	-0.0545259	-0.0366394	-0.0660866	0.0397415
40.6	-0.0468551	-0.0601753	0.0205572	-0.0389712	-0.0700902	-0.121745	-0.108136	-0.107805	-0.0212334	-0.0676577	-0.132968	-0.111059	-0.0551337	-0.0435689	-0.0551429	-0.0375333	-0.0660948	0.0397976
40.7	-0.0468983	-0.0601347	0.0201203	-0.0378325	-0.070206	-0.121862	-0.109255	-0.107584	-0.0208583	-0.065539	-0.13373	-0.111186	-0.0555183	-0.0436872	-0.0558469	-0.0383858	-0.0661502	0.0399124
40.8	-0.0468139	-0.0598661	0.0197021	-0.0368742	-0.0703532	-0.121983	-0.110065	-0.107419	-0.0206438	-0.0635599	-0.134548	-0.11142	-0.0558477	-0.0437355	-0.0566381	-0.0391967	-0.0662038	0.0400299
40.9	-0.0466126	-0.0593593	0.0193027	-0.0361267	-0.0704769	-0.122106	-0.110668	-0.107244	-0.020551	-0.0617204	-0.135366	-0.111757	-0.0561221	-0.043714	-0.0575162	-0.039942	-0.0662488	0.0401456
41	-0.0462983	-0.0586158	0.018922	-0.0356263	-0.0705718	-0.122195	-0.111074	-0.107152	-0.0205564	-0.0600205	-0.136074	-0.112196	-0.0563414	-0.0436224	-0.0584707	-0.0405939	-0.0662804	0.0402501
41.1	-0.0458711	-0.0577335	0.01856	-0.035373	-0.0706074	-0.122273	-0.111282	-0.107133	-0.0206571	-0.0584601	-0.136671	-0.11263	-0.0563951	-0.0434326	-0.0593772	-0.0411522	-0.0662805	0.0403387
41.2	-0.0453318	-0.0567122	0.0182264	-0.0353668	-0.0705839	-0.122342	-0.111292	-0.107179	-0.0208055	-0.0570393	-0.137157	-0.112957	-0.056419	-0.0431399	-0.0602234	-0.04163	-0.066247	0.0404044
41.3	-0.0447513	-0.055552	0.0179264	-0.0356076	-0.0705013	-0.1224	-0.111105	-0.107289	-0.0210017	-0.0557308	-0.137555	-0.113203	-0.0564957	-0.0427669	-0.0610093	-0.0421276	-0.066198	0.0404438
41.4	-0.0443059	-0.0542648	0.0176544	-0.0360955	-0.0703594	-0.122447	-0.11072	-0.107463	-0.0212463	-0.0545288	-0.137805	-0.113393	-0.0566058	-0.0423583	-0.0617348	-0.042645	-0.0661449	0.0404445
41.5	-0.0439957	-0.053024	0.0173599	-0.0368335	-0.0701584	-0.122485	-0.110137	-0.10769	-0.0215396	-0.0534334	-0.137941	-0.113526	-0.0564352	-0.0420621	-0.0624	-0.0431543	-0.066091	0.0403998
41.6	-0.0438206	-0.051825	0.0170697	-0.0378317	-0.0698981	-0.122515	-0.109337	-0.107965	-0.0218816	-0.0524446	-0.138025	-0.113604	-0.056186	-0.0418808	-0.0629849	-0.0436353	-0.0660478	0.0403162
41.7	-0.0437806	-0.0506677	0.0168293	-0.0390082	-0.0695389	-0.122529	-0.108304	-0.108311	-0.0223062	-0.0516071	-0.138055	-0.113612	-0.0558582	-0.0418145	-0.0634669	-0.0441046	-0.0660084	0.0401984
41.8	-0.0438388	-0.0495762	0.0166387	-0.0403124	-0.0690593	-0.12257	-0.107039	-0.108726	-0.0228574	-0.0509331	-0.138034	-0.11354	-0.0554518	-0.0418631	-0.0638434	-0.044562	-0.065973	0.0400503
41.9	-0.0439791	-0.0485736	0.016498	-0.0415429	-0.0684536	-0.122717	-0.10554	-0.109217	-0.0235084	-0.0504369	-0.13796	-0.113448	-0.054952	-0.0420267	-0.0641567	-0.0451001	-0.0659446	0.0398911
42	-0.0442015	-0.0477629	0.0164242	-0.0426997	-0.0677074	-0.122963	-0.103808	-0.109792	-0.0242515	-0.0501288	-0.137699	-0.113327	-0.0543499	-0.0422773	-0.0644339	-0.0457311	-0.0659193	0.0397071
42.1	-0.0445136	-0.0472291	0.0164223	-0.0437828	-0.0668208	-0.123309	-0.101829	-0.110453	-0.0250661	-0.0500086	-0.137401	-0.113172	-0.0537548	-0.0426007	-0.0646752	-0.046452	-0.0659153	0.0395139
42.2	-0.0449282	-0.0469723	0.0164955	-0.0447629	-0.0657937	-0.123755	-0.0996686	-0.111198	-0.0259406	-0.0500765	-0.137108	-0.112976	-0.0531668	-0.0430397	-0.0648805	-0.0472495	-0.0659387	0.0393229
42.3	-0.0453475	-0.0468764	0.0166457	-0.0456292	-0.0646261	-0.1243	-0.0980652	-0.112027	-0.0268013	-0.0503324	-0.136819	-0.112702	-0.0524032	-0.0435941	-0.0650498	-0.0481236	-0.0660032	0.0391877
42.4	-0.0457466	-0.0469117	0.0168678	-0.0463819	-0.0633181	-0.124946	-0.0981642	-0.112874	-0.0276482	-0.0507764	-0.136534	-0.11235	-0.0513542	-0.0441509	-0.0652223	-0.0490714	-0.0661614	0.0391669
42.5	-0.0461253	-0.0470781	0.0171613	-0.0470208	-0.0619169	-0.125691	-0.0986903	-0.113666	-0.0284813	-0.0512953	-0.136249	-0.11192	-0.0505349	-0.0446719	-0.065483	-0.0500517	-0.0663572	0.0391819
42.6	-0.0464837	-0.0473757	0.0174557	-0.0475768	-0.0606548	-0.126516	-0.0996437	-0.114329	-0.0293006	-0.0517919	-0.135901	-0.111445	-0.0499455	-0.0451571	-0.0658578	-0.0510143	-0.0665961	0.0392123
42.7	-0.0468219	-0.0478002	0.0177488	-0.0480643	-0.0595318	-0.12734	-0.101024	-0.114862	-0.0300721	-0.0522458	-0.135376	-0.11097	-0.0495858	-0.0456066	-0.0663194	-0.0519593	-0.0668644	0.0392422
42.8	-0.0471296	-0.0482445	0.0179244	-0.0484163	-0.0585479	-0.128136	-0.102832	-0.115266	-0.0307542	-0.0526571	-0.13475	-0.110562	-0.0494921	-0.0460203	-0.066906	-0.052827	-0.0671636	0.0392755
42.9	-0.0473895	-0.0487087	0.0179402	-0.0486523	-0.0578682	-0.128902	-0.104871	-0.115459	-0.0313306	-0.0529638	-0.134023	-0.110242	-0.049724	-0.0463866	-0.0676304	-0.0535237	-0.0674834	0.0392917
43	-0.047664	-0.0490986	0.017797	-0.0487915	-0.0576851	-0.129637	-0.106954	-0.115407	-0.031801	-0.0531633	-0.133196	-0.11001	-0.0501704	-0.0467216	-0.0684925	-0.0540711	-0.0678166	0.0392759
43.1	-0.0476673	-0.0494124	0.0174947	-0.0488341	-0.0579986	-0.130341	-0.10908	-0.115056	-0.0321312	-0.0532746	-0.132268	-0.109867	-0.0507961	-0.0470456	-0.0694923	-0.0545093	-0.0681424	0.0392344
43.2	-0.0476187	-0.0496976	0.0170332	-0.04878	-0.0588085	-0.131013	-0.111137	-0.114452	-0.0323108	-0.0532976	-0.131239	-0.109802	-0.0516012	-0.0473586	-0.0705375	-0.0548382	-0.0684662	0.0391566
43.3	-0.0475798	-0.0499649	0.0164511	-0.0486291	-0.0598479	-0.131654	-0.113017	-0.113755	-0.0323396	-0.053207	-0.13011	-0.109815	-0.0525856	-0.0476919	-0.0715534	-0.055083	-0.0687739	0.0390547
43.4	-0.0475505	-0.0502144	0.0157852	-0.0483657	-0.0610495	-0.132263	-0.114721	-0.112995	-0.0322178	-0.0529748	-0.128872	-0.109904	-0.0535846	-0.048074	-0.0725515	-0.0552561	-0.0690506	0.0389417
43.5	-0.047531	-0.050446	0.0150323	-0.0479373	-0.0624184	-0.132721	-0.116234	-0.112178	-0.0319456	-0.0525774	-0.127517	-0.110052	-0.0545204	-0.0485047	-0.0735318	-0.0553842	-0.0692792	0.0388072
43.6	-0.0475212	-0.0506598	0.0142054	-0.0473438	-0.0639547	-0.133042	-0.11755	-0.111304	-0.0315644	-0.0519984	-0.126376	-0.110192	-0.0553931	-0.0489841	-0.0744896	-0.0554673	-0.0694772	0.0386798
43.7	-0.047521	-0.0508879	0.0133133	-0.0465905	-0.0656583	-0.133279	-0.118497	-0.110374	-0.0311099	-0.0512378	-0.125509	-0.110334	-0.0561874	-0.0495123	-0.0754227	-0.0555054	-0.0696446	0.0385562
43.8	-0.0475243	-0.0511529	0.0123674	-0.0457267	-0.0675075	-0.133434	-0.119075	-0.109402	-0.0307014	-0.0502956	-0.124918	-0.110476	-0.0568565	-0.0500716	-0.0762942	-0.0554994	-0.0697855	0.0384309
43.9	-0.0476071	-0.051439	0.0113679	-0.0447733	-0.0693843	-0.133509	-0.119284	-0.108543	-0.0303522	-0.0491717	-0.124567	-0.110618	-0.0574003	-0.0506171	-0.0770986	-0.0554719	-0.0699043	0.0383081
44	-0.0478356	-0.051698	0.0103148	-0.0439052	-0.0712887	-0.133503	-0.119124	-0.10781	-0.0300903	-0.0478662	-0.124404	-0.110761	-0.0577913	-0.0511489	-0.0778163	-0.0554391	-0.0700104	0.038174
44.1	-0.0481544	-0.0519603	0.00920797	-0.0431223	-0.0731447	-0.133415	-0.118731	-0.107229	-0.0299158	-0.046458	-0.124431	-0.110921	-0.0580177	-0.0516669	-0.0783565	-0.055401	-0.0701073	0.0380393
44.2	-0.0485292	-0.0522259	0.00805822	-0.0424245	-0.0748561	-0.133247	-0.118177	-0.106834	-0.0298286	-0.0449857	-0.124646	-0.111114	-0.0580796	-0.0521544	-0.078719	-0.05547	-0.0702021	0.0379103
44.3	-0.0489598	-0.0524897	0.00688952	-0.0420439	-0.0763955	-0.133104	-0.117649	-0.10672	-0.0298287	-0.0435448	-0.125491	-0.111339	-0.0580351	-0.0525706	-0.0789038	-0.0556564	-0.0703651	0.0378452
44.4	-0.0494463	-0.0527448	0.00574673	-0.0419805	-0.0777629	-0.132973	-0.117145	-0.106888	-0.0299162	-0.0421352	-0.126675	-0.111596	-0.058041	-0.0529153	-0.078952	-0.0558897	-0.0705821	0.0378205
44.5	-0.049974	-0.0529914	0.00475219	-0.0422343	-0.0789584	-0.132853	-0.116666	-0.107337	-0.0300909	-0.0407459	-0.128199	-0.111896	-0.0580973	-0.0531886	-0.078891	-0.0561329	-0.070844	0.0378541
44.6	-0.0504108	-0.0532294	0.00402826	-0.0428052	-0.0799819	-0.13275	-0.116212	-0.108068	-0.0302497	-0.0395712	-0.129834	-0.112248	-0.058203	-0.0533865	-0.0787209	-0.0563859	-0.0711268	0.0379424
44.7	-0.0507265	-0.0535268	0.00357493	-0.0436934	-0.0808042	-0.132676	-0.115784	-0.10908	-0.0303701	-0.038626	-0.131525	-0.112649	-0.0583824	-0.0534459	-0.0784417	-0.0567171	-0.0714296	0.0380786
44.8	-0.0509372	-0.0539199	0.0033922	-0.044793	-0.0813378	-0.132632	-0.11538	-0.110294	-0.0305269	-0.0379994	-0.133271	-0.113095	-0.0586235	-0.053475	-0.0780561	-0.0570038	-0.071747	0.0382492
44.9	-0.0510429	-0.0543108	0.00345769	-0.0460655	-0.0815924	-0.132616	-0.115071	-0.111594	-0.0307441	-0.0375798	-0.135073	-0.113588	-0.0589244	-0.0534739	-0.0775814	-0.0572174	-0.0720635	0.0384594
45	-0.0509999	-0.0546789	0.00376798	-0.0473892	-0.0816686	-0.132629	-0.114949	-0.112742	-0.0310216	-0.0373968	-0.136929	-0.114125	-0.0592853	-0.0534426	-0.0771668	-0.0573533	-0.0723756	0.0387083
45.1	-0.0507983	-0.0550243	0.00432381	-0.0486227	-0.0815673	-0.132673	-0.114936	-0.113708	-0.0313594	-0.0374548	-0.138731	-0.114702	-0.0596737	-0.0533783	-0.0768123	-0.0573794	-0.0726561	0.0389837
45.2	-0.0504382	-0.055347	0.00512457	-0.0496776	-0.0813456	-0.132733	-0.115118	-0.114472	-0.0317575	-0.0377504	-0.139783	-0.115321	-0.060046	-0.0532434	-0.0765178	-0.0572959	-0.0728576	0.0392196
45.3	-0.0499703	-0.055647	0.00611654	-0.0505658	-0.0810035	-0.132805	-0.115509	-0.115035	-0.032216	-0.0382752	-0.140263	-0.115959	-0.0604045	-0.053038	-0.0762301	-0.0571243	-0.0729956	0.0394236
45.4	-0.0494548	-0.0559242	0.00725201	-0.0512871	-0.0805409	-0.132891	-0.11611	-0.115397	-0.0327348	-0.0390291	-0.140873	-0.116527	-0.0607544	-0.052762	-0.0758475	-0.05693	-0.0731131	0.0396546
45.5	-0.0489553	-0.0561786	0.00834455	-0.0518416	-0.079958	-0.132989	-0.116919	-0.115558	-0.0333165	-0.0400121	-0.141664	-0.117018	-0.0610958	-0.0525387	-0.07537	-0.0567129	-0.0732365	0.0398894
45.6	-0.0485342	-0.0563867	0.00935665	-0.0522292	-0.0792546	-0.133103	-0.117939	-0.115518	-0.0339677	-0.0411764	-0.142688	-0.117433	-0.0610152	-0.0524136	-0.0748041	-0.0564748	-0.0733488	0.0401374
45.7	-0.0481916	-0.056539	0.0102883	-0.0524501	-0.0784307	-0.133209	-0.119135	-0.115277	-0.0347161	-0.0425618	-0.143888	-0.117771	-0.060919	-0.0523575	-0.0741841	-0.0562387	-0.0734737	0.0403799
45.8	-0.0479273	-0.0566962	0.0111396	-0.0524852	-0.0775371	-0.133306	-0.120245	-0.114981	-0.0355136	-0.0438836	-0.144952	-0.118032	-0.0608073	-0.0523684	-0.0735101	-0.0560046	-0.0735693	0.0405916
45.9	-0.047731	-0.0568685	0.0119104	-0.0523056	-0.0766195	-0.13339	-0.121111	-0.114698	-0.0363601	-0.0451419	-0.145223	-0.118212	-0.06068	-0.0524463	-0.0726833	-0.055752	-0.073582	0.0406936
46	-0.0475985	-0.0570558	0.0125913	-0.0519241	-0.0757056	-0.133454	-0.121724	-0.114359	-0.0372557	-0.0463366	-0.144661	-0.118295	-0.0605372	-0.0525913	-0.0717108	-0.0554438	-0.0735038	0.0406734
46.1	-0.0475299	-0.0572583	0.0130966	-0.0514189	-0.074908	-0.133534	-0.122098	-0.113962	-0.0382003	-0.0474677	-0.143266	-0.118284	-0.0603788	-0.0528317	-0.0706619	-0.05508	-0.0733615	0.0405223
46.2	-0.0475251	-0.0574756	0.013428	-0.0507905	-0.0743634	-0.13363	-0.122294	-0.113509	-0.0391939	-0.0485317	-0.141455	-0.118281	-0.0601568	-0.0531721	-0.0695363	-0.0546607	-0.0731967	0.0403001
46.3	-0.047559	-0.0576993	0.0136139	-0.0500389	-0.0740721	-0.133742	-0.122311	-0.112998	-0.0402366	-0.0495114	-0.139721	-0.118259	-0.0598272	-0.0535925	-0.0683342	-0.0541564	-0.0730278	0.0400663
46.4	-0.0475537	-0.0579295	0.0136772	-0.0491642	-0.0739165	-0.13387	-0.122149	-0.11243	-0.0412707	-0.0504069	-0.138059	-0.118195	-0.0594097	-0.0540507	-0.0670556	-0.0535629	-0.0728341	0.0398285
46.5	-0.0475217	-0.0581723	0.0136694	-0.0481633	-0.0738787	-0.134013	-0.121808	-0.111805	-0.0422298	-0.0512182	-0.136431	-0.118087	-0.0592182	-0.0545466	-0.0657004	-0.0529082	-0.0726271	0.0395851
46.6	-0.047463	-0.0584235	0.0135902	-0.0470261	-0.0739588	-0.134174	-0.121288	-0.111122	-0.0430861	-0.0519453	-0.134774	-0.117937	-0.0590507	-0.0550199	-0.0642887	-0.0522122	-0.0723862	0.0393372
46.7	-0.0473775	-0.0586539	0.0134399	-0.0457526	-0.0741992	-0.134348	-0.120589	-0.110393	-0.0438056	-0.0525882	-0.133677	-0.117743	-0.0589072	-0.0554459	-0.0627821	-0.0514586	-0.0721425	0.0391476
46.8	-0.0473023	-0.0588393	0.0132867	-0.044443	-0.0746138	-0.134443	-0.119711	-0.109688	-0.0443443	-0.0531469	-0.133173	-0.117506	-0.0587876	-0.0558244	-0.0610289	-0.0506733	-0.0718898	0.039022
46.9	-0.0472533	-0.0589567	0.0131653	-0.0432389	-0.0752085	-0.134351	-0.118654	-0.108985	-0.0447022	-0.053607	-0.133143	-0.117264	-0.058692	-0.0561556	-0.0594485	-0.0498732	-0.071648	0.0389305
47	-0.0472307	-0.059006	0.0130588	-0.0421563	-0.0760153	-0.134073	-0.11742	-0.108276	-0.0448793	-0.0539583	-0.133588	-0.117049	-0.0586203	-0.0564673	-0.0580409	-0.0490582	-0.0714237	0.0388714
47.1	-0.0472343	-0.0589873	0.0129556	-0.0412869	-0.0770347	-0.133608	-0.116021	-0.10756	-0.0448757	-0.0542009	-0.134508	-0.116858	-0.0585929	-0.0567777	-0.056806	-0.0482284	-0.0712265	0.0388399
47.2	-0.0473711	-0.0589005	0.01284	-0.0406308	-0.0782669	-0.132956	-0.114392	-0.106839	-0.0447031	-0.0543347	-0.135586	-0.116695	-0.0587142	-0.0570423	-0.0557438	-0.0474014	-0.071046	0.0387933
47.3	-0.0476486	-0.0587425	0.0127119	-0.040188	-0.0797118	-0.132117	-0.112534	-0.106111	-0.044445	-0.0543598	-0.136649	-0.116599	-0.059167	-0.0572612	-0.0548544	-0.0465924	-0.0708917	0.0387118
47.4	-0.047955	-0.0585055	0.0125767	-0.0399585	-0.0812124	-0.131092	-0.110461	-0.105382	-0.0441627	-0.0542206	-0.137696	-0.116568	-0.0600611	-0.0574341	-0.0540987	-0.0458045	-0.0707522	0.0386007
47.5	-0.0482417	-0.0582024	0.0124346	-0.0399423	-0.0826969	-0.129883	-0.108174	-0.104716	-0.0438393	-0.0538868	-0.138733	-0.116604	-0.0608628	-0.0575321	-0.0533356	-0.0450788	-0.0705809	0.0384819
47.6	-0.0485088	-0.0578079	0.0122684	-0.0401393	-0.0840006	-0.128604	-0.105678	-0.104189	-0.0434746	-0.0533842	-0.139728	-0.116706	-0.0615068	-0.0575066	-0.0525371	-0.0444654	-0.070373	0.0383639
47.7	-0.0487563	-0.0573256	0.012041	-0.0405258	-0.0851564	-0.127326	-0.102976	-0.103674	-0.0431027	-0.0527514	-0.140658	-0.116875	-0.0619931	-0.0573575	-0.0516731	-0.0439315	-0.0701276	0.0382415
47.8	-0.0489943	-0.0568624	0.0118685	-0.0410996	-0.0862003	-0.126045	-0.100026	-0.103163	-0.0427391	-0.0519908	-0.141522	-0.117014	-0.0623217	-0.0570849	-0.0507097	-0.0434723	-0.0698361	0.0381205
47.9	-0.0492403	-0.0564183	0.0117936	-0.041841	-0.0869671	-0.124764	-0.0970235	-0.102738	-0.0423839	-0.0512635	-0.142322	-0.117109	-0.0624925	-0.0567003	-0.0496348	-0.0430877	-0.069512	0.0380127
48	-0.0494565	-0.0559932	0.0118192	-0.0427307	-0.0872645	-0.123483	-0.0941557	-0.102433	-0.0420371	-0.0506175	-0.143045	-0.117161	-0.0625057	-0.0562889	-0.0484483	-0.0427779	-0.0691611	0.0379191
48.1	-0.0496243	-0.0555873	0.01197	-0.0436304	-0.0870926	-0.122202	-0.0914225	-0.102247	-0.0417327	-0.0500767	-0.143666	-0.117168	-0.0623611	-0.0558528	-0.0471501	-0.0425418	-0.068774	0.0378412
48.2	-0.0497434	-0.0551822	0.012246	-0.0445306	-0.0864513	-0.120922	-0.088824	-0.102181	-0.0415116	-0.0496654	-0.144184	-0.11714	-0.0620178	-0.055392	-0.0458328	-0.042374	-0.0683566	0.0377726
48.3	-0.049814	-0.0547938	0.0126112	-0.0454313	-0.085653	-0.119643	-0.0863602	-0.102234	-0.0413982	-0.0493836	-0.144601	-0.117079	-0.0614611	-0.0549067	-0.0446804	-0.0422494	-0.0679423	0.0377094
48.4	-0.0498302	-0.0544219	0.0130633	-0.0463324	-0.0847853	-0.118359	-0.084031	-0.102377	-0.0413865	-0.0492142	-0.144924	-0.116985	-0.0608556	-0.054403	-0.0437091	-0.0421555	-0.0675442	0.0376501
48.5	-0.0497899	-0.054088	0.0136022	-0.0472048	-0.0837864	-0.117192	-0.0818523	-0.102626	-0.0414763	-0.0491809	-0.145114	-0.116859	-0.0602792	-0.0539313	-0.0429189	-0.0420605	-0.0671723	0.0375968
48.6	-0.0496931	-0.0538587	0.0142102	-0.0480324	-0.0826096	-0.116117	-0.0798324	-0.103007	-0.0416274	-0.0493	-0.145161	-0.116715	-0.0597319	-0.0534915	-0.0423099	-0.0419175	-0.0668246	0.0375464
48.7	-0.0495397	-0.0537021	0.0148841	-0.0488153	-0.0812551	-0.115146	-0.0780629	-0.103556	-0.041821	-0.0495657	-0.145066	-0.116571	-0.0592897	-0.0530836	-0.041882	-0.0417264	-0.0665124	0.037505
48.8	-0.0492724	-0.0535955	0.0156239	-0.0495535	-0.0797445	-0.114281	-0.0765195	-0.104258	-0.0420573	-0.0498883	-0.14483	-0.116425	-0.059001	-0.0526855	-0.0415805	-0.0414872	-0.0662222	0.0374777
48.9	-0.0488688	-0.0535389	0.0164295	-0.0502259	-0.0781959	-0.113519	-0.0752022	-0.10496	-0.0423228	-0.0502841	-0.144662	-0.116277	-0.0588659	-0.0523639	-0.0412756	-0.0412	-0.0659583	0.0374898
49	-0.0483286	-0.0535194	0.0172643	-0.0506579	-0.0766092	-0.112863	-0.074111	-0.10566	-0.0425896	-0.0507622	-0.144689	-0.116127	-0.0588843	-0.052119	-0.0409866	-0.0408648	-0.0657192	0.0375568
49.1	-0.0476663	-0.0534445	0.0180302	-0.0508604	-0.0749852	-0.112311	-0.073246	-0.106359	-0.0428256	-0.0513226	-0.144826	-0.115959	-0.0590563	-0.0519507	-0.0408034	-0.0404924	-0.0655049	0.0376496
49.2	-0.0468944	-0.0532992	0.018702	-0.0508376	-0.0734748	-0.111887	-0.0726065	-0.10702	-0.043015	-0.0519653	-0.144985	-0.115756	-0.0593441	-0.051859	-0.0407108	-0.0399741	-0.065308	0.0377588
49.3	-0.0460427	-0.0530835	0.0192508	-0.0506567	-0.0720761	-0.111549	-0.0720064	-0.107546	-0.0432078	-0.0526903	-0.144728	-0.115521	-0.0596803	-0.0518439	-0.0407087	-0.0392996	-0.0650868	0.037806
49.4	-0.0451806	-0.0527972	0.0196318	-0.0504285	-0.0707251	-0.11123	-0.0714456	-0.10786	-0.0434041	-0.0534975	-0.144343	-0.115252	-0.0599081	-0.0519045	-0.0407972	-0.0385795	-0.0648575	0.0378031
49.5	-0.0443229	-0.0524051	0.0198449	-0.0501528	-0.0694218	-0.110943	-0.0709243	-0.107954	-0.0436039	-0.0543982	-0.143829	-0.114906	-0.0600274	-0.0520406	-0.0409763	-0.0379329	-0.0646246	0.0377415
49.6	-0.0436134	-0.0518775	0.01989	-0.0498297	-0.0681662	-0.110696	-0.0704491	-0.107834	-0.0439023	-0.0551979	-0.143187	-0.114501	-0.060044	-0.0522382	-0.0412459	-0.0373601	-0.0643908	0.0376191
49.7	-0.0431124	-0.0511464	0.0197674	-0.0494592	-0.0669874	-0.110488	-0.0700631	-0.107513	-0.0443085	-0.0558817	-0.142418	-0.114083	-0.0600213	-0.0524331	-0.0416604	-0.0368608	-0.0641668	0.0374384
49.8	-0.0428196	-0.0502115	0.0194768	-0.0490414	-0.0659731	-0.110318	-0.069801	-0.107071	-0.0447688	-0.0563606	-0.14152	-0.113651	-0.0599615	-0.0525169	-0.0422646	-0.0364352	-0.0639524	0.0372089
49.9	-0.0427353	-0.0492396	0.0190184	-0.0485761	-0.0651233	-0.110188	-0.0696626	-0.106569	-0.0452613	-0.0567042	-0.140494	-0.113206	-0.0598648	-0.0524896	-0.042939	-0.0360832	-0.0637573	0.0369351
50	-0.0428593	-0.0482587	0.0183877	-0.0481849	-0.0644433	-0.110093	-0.069648	-0.106008	-0.0457788	-0.056884	-0.139366	-0.112749	-0.0597289	-0.0523512	-0.0435347	-0.035799	-0.0635812	0.0366216
50.1	-0.0431916	-0.0472688	0.0177027	-0.0479425	-0.0639684	-0.10986	-0.0697573	-0.105431	-0.0463215	-0.0568999	-0.138119	-0.112283	-0.0595797	-0.0521017	-0.0440514	-0.0355964	-0.0634169	0.0362691
50.2	-0.0436932	-0.04627	0.0170114	-0.0477778	-0.0637352	-0.109487	-0.0699039	-0.104917	-0.0468891	-0.0567519	-0.136744	-0.111809	-0.0594607	-0.051741	-0.0444893	-0.0354756	-0.0632584	0.0358906
50.3	-0.0442551	-0.0452623	0.0163675	-0.0476762	-0.0637435	-0.108974	-0.070074	-0.104557	-0.0474144	-0.05644	-0.135241	-0.111336	-0.0593699	-0.0513342	-0.0448484	-0.0353891	-0.0630967	0.0355081
50.4	-0.0447327	-0.0442456	0.0157722	-0.0476316	-0.0639934	-0.108322	-0.0702675	-0.104349	-0.0478966	-0.0559643	-0.133609	-0.110907	-0.0592508	-0.0509257	-0.0451285	-0.0352511	-0.0629189	0.0351352
50.5	-0.0450517	-0.0433348	0.0152253	-0.0476439	-0.0644848	-0.107523	-0.0704844	-0.104295	-0.0483011	-0.0553247	-0.131843	-0.110504	-0.0590956	-0.0505241	-0.0452808	-0.0350618	-0.0627204	0.0347714
50.6	-0.0451908	-0.0425777	0.0147269	-0.0477133	-0.0652179	-0.106568	-0.0707246	-0.104349	-0.0486133	-0.0545212	-0.129938	-0.110079	-0.0589041	-0.0501203	-0.0452771	-0.0348211	-0.062493	0.0344098
50.7	-0.0451499	-0.0419827	0.014277	-0.0478396	-0.0661779	-0.105454	-0.0709883	-0.104493	-0.0488044	-0.0532384	-0.127949	-0.109634	-0.0586764	-0.0497438	-0.0451173	-0.0345291	-0.0622188	0.0340631
50.8	-0.0449292	-0.0414741	0.0138756	-0.0480229	-0.0672559	-0.104182	-0.0712754	-0.104728	-0.0489325	-0.0519157	-0.126189	-0.109167	-0.0584125	-0.0493964	-0.0448014	-0.0341857	-0.061937	0.0337661
50.9	-0.0445286	-0.0410515	0.0135608	-0.0482631	-0.0683497	-0.102828	-0.0715859	-0.105051	-0.04902	-0.0506612	-0.125315	-0.108683	-0.0581123	-0.0490782	-0.0444281	-0.0338118	-0.0617004	0.0336004
51	-0.0439481	-0.0407148	0.0133561	-0.0485549	-0.0694063	-0.101467	-0.0719198	-0.105442	-0.0490668	-0.049561	-0.125495	-0.108198	-0.0577759	-0.0487892	-0.0440009	-0.0334614	-0.0615278	0.0335889
51.1	-0.0431877	-0.040464	0.013211	-0.048831	-0.0703434	-0.1001	-0.072261	-0.105922	-0.0490717	-0.0486314	-0.126744	-0.107713	-0.0574033	-0.0485292	-0.04352	-0.0331348	-0.0614153	0.0337293
51.2	-0.0422724	-0.0402994	0.0131146	-0.0490808	-0.0710242	-0.0987269	-0.0725508	-0.106495	-0.0489974	-0.0478759	-0.128645	-0.107209	-0.0570386	-0.0482737	-0.0429852	-0.0327824	-0.0613214	0.0339719
51.3	-0.0414652	-0.0402294	0.0130329	-0.0493042	-0.0714486	-0.0973479	-0.0727893	-0.107161	-0.0488438	-0.0473116	-0.130699	-0.106653	-0.0567208	-0.0479831	-0.0423966	-0.0324196	-0.0612337	0.0342398
51.4	-0.0407461	-0.040254	0.0129659	-0.0495013	-0.071734	-0.0959629	-0.0729765	-0.107919	-0.0486677	-0.0469385	-0.132947	-0.106049	-0.0564498	-0.0476554	-0.0419404	-0.0320509	-0.0611767	0.0345339
51.5	-0.0401028	-0.0403348	0.0129136	-0.0496719	-0.0718984	-0.0946101	-0.0731122	-0.108761	-0.0485355	-0.0467567	-0.135388	-0.105466	-0.0562257	-0.0472904	-0.0416975	-0.0316762	-0.0611634	0.0348599
51.6	-0.0395742	-0.0404596	0.0128761	-0.0498163	-0.0718952	-0.0932926	-0.0731994	-0.109656	-0.0484692	-0.0468294	-0.138023	-0.104903	-0.0560485	-0.0469484	-0.0416678	-0.0312956	-0.0612001	0.0352107
51.7	-0.0391671	-0.0406376	0.0128116	-0.0499342	-0.0716487	-0.092059	-0.0732975	-0.110568	-0.0484063	-0.0473199	-0.140264	-0.104359	-0.0559182	-0.0466542	-0.0419121	-0.030909	-0.0612652	0.0354939
51.8	-0.0388816	-0.0408687	0.0126402	-0.0500524	-0.0712072	-0.0909946	-0.0734111	-0.11143	-0.0483467	-0.048228	-0.141907	-0.103836	-0.0558347	-0.0464077	-0.0425843	-0.0304906	-0.061365	0.0356631
51.9	-0.0387178	-0.041153	0.0123271	-0.0503193	-0.0705708	-0.0901073	-0.0735403	-0.112189	-0.0482905	-0.0492271	-0.143008	-0.103295	-0.055798	-0.0462088	-0.0432704	-0.0300435	-0.0614632	0.0357309
52	-0.0386134	-0.0414904	0.0119145	-0.0507187	-0.0697216	-0.0893973	-0.073685	-0.112744	-0.0482386	-0.050156	-0.143567	-0.102755	-0.0558083	-0.0460575	-0.0439703	-0.0295858	-0.0615371	0.0356971
52.1	-0.0383913	-0.0418809	0.0114457	-0.051159	-0.0686592	-0.0888644	-0.0738452	-0.113092	-0.0482055	-0.0510147	-0.143584	-0.102241	-0.0558451	-0.0459462	-0.0446841	-0.0292193	-0.0615741	0.0355704
52.2	-0.0380928	-0.0423247	0.0109366	-0.0515076	-0.0673835	-0.0885088	-0.074021	-0.113236	-0.0481913	-0.051803	-0.143375	-0.101755	-0.0557972	-0.0458458	-0.0454095	-0.0289264	-0.0615775	0.0354017
52.3	-0.0377106	-0.0428215	0.0103869	-0.0517493	-0.0658944	-0.0883304	-0.0742122	-0.113173	-0.0481861	-0.0525211	-0.143114	-0.101298	-0.0556602	-0.0457563	-0.0460545	-0.0286917	-0.0615491	0.0352207
52.4	-0.0373567	-0.0433472	0.00979694	-0.0518839	-0.0643491	-0.0883291	-0.074419	-0.1129	-0.0481285	-0.0528464	-0.142802	-0.100908	-0.0554304	-0.0456778	-0.0465978	-0.0285153	-0.0614809	0.0350347
52.5	-0.0370796	-0.0438523	0.00918233	-0.0519116	-0.0628028	-0.0884911	-0.0745627	-0.112403	-0.0480925	-0.0527996	-0.142458	-0.100588	-0.0551259	-0.0456394	-0.0470953	-0.0283972	-0.0613823	0.0348394
52.6	-0.0368791	-0.0443621	0.00857663	-0.0518456	-0.0612556	-0.0886613	-0.0745737	-0.111678	-0.0481075	-0.0523805	-0.142112	-0.100339	-0.0548122	-0.0456897	-0.0475491	-0.0283374	-0.0612504	0.03463
52.7	-0.0367555	-0.0448774	0.00801691	-0.0517272	-0.0596745	-0.0888014	-0.0744484	-0.110853	-0.0481735	-0.0518841	-0.14175	-0.100161	-0.0544894	-0.0458285	-0.0479593	-0.0283688	-0.0611084	0.0344119
52.8	-0.0366931	-0.0453983	0.00750316	-0.0515581	-0.0580695	-0.0889133	-0.0742301	-0.109986	-0.0482905	-0.0514849	-0.141372	-0.100087	-0.0541572	-0.046056	-0.0483595	-0.028509	-0.0609788	0.0341903
52.9	-0.036667	-0.0459247	0.00704233	-0.0513383	-0.0565972	-0.0890016	-0.0739187	-0.109082	-0.0484585	-0.0510839	-0.140978	-0.100115	-0.0538159	-0.0463299	-0.0487621	-0.02875	-0.0608613	0.0339698
53	-0.0366385	-0.0464567	0.00665433	-0.0510678	-0.0552575	-0.0890666	-0.0735141	-0.108142	-0.0486762	-0.0506388	-0.140579	-0.100263	-0.0534653	-0.0465467	-0.0491669	-0.0289658	-0.0607369	0.0337684
53.1	-0.036602	-0.0469943	0.00631434	-0.050885	-0.0540505	-0.0891082	-0.0730165	-0.107165	-0.0489376	-0.0501255	-0.140201	-0.100532	-0.0531055	-0.0467813	-0.0495742	-0.0291571	-0.0606201	0.0335829
53.2	-0.0365576	-0.0475293	0.0060043	-0.0508629	-0.0529761	-0.0891265	-0.0724258	-0.106152	-0.0492124	-0.0495662	-0.139844	-0.100922	-0.0527792	-0.0470338	-0.0497156	-0.0293294	-0.0605017	0.0334148
53.3	-0.0365052	-0.0480959	0.00557079	-0.051019	-0.0519897	-0.0891079	-0.0717831	-0.105101	-0.0494762	-0.0489894	-0.139507	-0.101368	-0.0525965	-0.0473042	-0.0495233	-0.0294828	-0.0603924	0.0332393
53.4	-0.0364506	-0.0487293	0.00497912	-0.0513398	-0.0510756	-0.0889402	-0.0712823	-0.104095	-0.0497219	-0.0483951	-0.139192	-0.101853	-0.0525905	-0.047586	-0.0489957	-0.0296173	-0.0603053	0.0330556
53.5	-0.0363961	-0.0494057	0.0042293	-0.0517756	-0.0502957	-0.088566	-0.070922	-0.103253	-0.0499191	-0.0477833	-0.138353	-0.102376	-0.0527612	-0.0478292	-0.0481328	-0.029738	-0.0602048	0.032792
53.6	-0.0364062	-0.0500585	0.00332132	-0.0523424	-0.0496967	-0.0880671	-0.0707019	-0.102593	-0.0500678	-0.047154	-0.137519	-0.102936	-0.0531086	-0.0480337	-0.0469348	-0.0298918	-0.0601369	0.0325291
53.7	-0.0366539	-0.0506877	0.00225518	-0.0530401	-0.0492579	-0.0874435	-0.0706996	-0.10213	-0.050168	-0.0464957	-0.136689	-0.103537	-0.0535566	-0.0482323	-0.0454016	-0.0300787	-0.0601135	0.0322662
53.8	-0.0372028	-0.0512931	0.00103088	-0.0538687	-0.0489674	-0.0866951	-0.0709409	-0.101864	-0.0502196	-0.0458579	-0.135863	-0.104157	-0.0540568	-0.048544	-0.0435879	-0.0302603	-0.0601467	0.0320012
53.9	-0.0378481	-0.051875	-0.000332879	-0.0548283	-0.0488252	-0.0858221	-0.0714258	-0.101795	-0.0502227	-0.0452244	-0.134866	-0.104778	-0.0545677	-0.0489957	-0.0416236	-0.0304907	-0.0602201	0.0317164
54	-0.0384902	-0.0524332	-0.00176156	-0.0559189	-0.0488312	-0.0848243	-0.0721543	-0.101923	-0.0502037	-0.0445861	-0.133622	-0.1054	-0.0550604	-0.0494685	-0.0397338	-0.0307699	-0.0603238	0.0314128
54.1	-0.0391291	-0.0529896	-0.00300085	-0.0571293	-0.0489854	-0.0837059	-0.0731265	-0.102248	-0.0502726	-0.043943	-0.132217	-0.106024	-0.0555349	-0.0499451	-0.0379533	-0.031087	-0.0604557	0.0311328
54.2	-0.039765	-0.0534419	-0.003995	-0.0584473	-0.0491397	-0.0825633	-0.0743077	-0.10277	-0.0504453	-0.0432984	-0.130737	-0.106654	-0.0559545	-0.0504257	-0.0363524	-0.0314386	-0.0606084	0.0309031
54.3	-0.0403677	-0.0537901	-0.00473897	-0.0597496	-0.0492993	-0.0813227	-0.0756852	-0.103489	-0.0505989	-0.0426589	-0.129182	-0.107293	-0.056315	-0.0509101	-0.0349311	-0.0318256	-0.0607598	0.0307261
54.4	-0.0408681	-0.0539491	-0.00523278	-0.0609214	-0.0495311	-0.0800893	-0.0772591	-0.104342	-0.0507235	-0.0420244	-0.127553	-0.107942	-0.0566163	-0.0513993	-0.0336894	-0.0322077	-0.0608968	0.0306068
54.5	-0.0412374	-0.0539368	-0.00547642	-0.0619629	-0.0497752	-0.0789207	-0.078978	-0.10521	-0.0508191	-0.041395	-0.126015	-0.108602	-0.0568584	-0.051888	-0.0326273	-0.0325029	-0.0610129	0.0305648
54.6	-0.0412621	-0.0537827	-0.00546988	-0.0628728	-0.050024	-0.0778038	-0.0805016	-0.106082	-0.0508856	-0.0407706	-0.124785	-0.109236	-0.0570412	-0.0523324	-0.0317448	-0.0327111	-0.0610816	0.0306165
54.7	-0.0409273	-0.0534867	-0.00521317	-0.0636471	-0.0502776	-0.0767385	-0.0817871	-0.106942	-0.0509232	-0.0401513	-0.123864	-0.109757	-0.0571067	-0.0527469	-0.0309878	-0.0328174	-0.0610858	0.0307483
54.8	-0.0405112	-0.0530489	-0.00473133	-0.0642859	-0.0505358	-0.0757248	-0.0827998	-0.10779	-0.0509317	-0.0395371	-0.123251	-0.110163	-0.0570524	-0.0531315	-0.0303111	-0.0328724	-0.0610424	0.030939
54.9	-0.0400343	-0.0524619	-0.0041321	-0.0647892	-0.0507987	-0.0747628	-0.0835396	-0.108628	-0.0509233	-0.0389261	-0.122826	-0.110456	-0.0568784	-0.053506	-0.029946	-0.0328762	-0.0609678	0.0311411
55	-0.0394965	-0.0518064	-0.0034021	-0.065157	-0.0510609	-0.073917	-0.0840154	-0.109455	-0.0509443	-0.0383723	-0.122491	-0.110636	-0.0565793	-0.0538775	-0.0298054	-0.0328393	-0.060866	0.0313439
55.1	-0.038898	-0.0510947	-0.00265997	-0.0654217	-0.051274	-0.0733714	-0.0843411	-0.11027	-0.0509874	-0.0379396	-0.122223	-0.110697	-0.0561692	-0.0542462	-0.0297399	-0.0327798	-0.0607571	0.0315451
55.2	-0.0382777	-0.0503269	-0.00195314	-0.0656916	-0.0513236	-0.0731259	-0.0845166	-0.111013	-0.0510474	-0.0376281	-0.122049	-0.110636	-0.0556499	-0.0546119	-0.0297497	-0.0326977	-0.0606437	0.031736
55.3	-0.037687	-0.0495143	-0.00128163	-0.0659408	-0.0512046	-0.0731806	-0.0845419	-0.111577	-0.0511918	-0.0374378	-0.121996	-0.110453	-0.0550218	-0.0549097	-0.0298347	-0.0326187	-0.0605244	0.0319042
55.4	-0.0371483	-0.0487623	-0.000645432	-0.0661755	-0.050874	-0.0734839	-0.0844171	-0.111923	-0.0514212	-0.0373686	-0.122064	-0.11014	-0.0544742	-0.0551475	-0.0299949	-0.0325632	-0.0604127	0.0320381
55.5	-0.0366968	-0.047956	-4.4545e-05	-0.0663957	-0.0503216	-0.0740311	-0.0841421	-0.112051	-0.0517354	-0.0374206	-0.122259	-0.109775	-0.0540153	-0.0552988	-0.0302795	-0.0325312	-0.0603096	0.0321447
55.6	-0.0363323	-0.0470712	0.000521029	-0.0666015	-0.0495473	-0.0748255	-0.0837169	-0.112007	-0.0521346	-0.0375938	-0.122587	-0.109437	-0.0536449	-0.0553637	-0.0307148	-0.0325056	-0.0602227	0.0322391
55.7	-0.0360747	-0.0461079	0.000930929	-0.0667927	-0.0485658	-0.0758672	-0.0831476	-0.11181	-0.0526187	-0.0379563	-0.123048	-0.109127	-0.0533632	-0.0553421	-0.0312737	-0.0323563	-0.0601575	0.032317
55.8	-0.0361466	-0.0451126	0.00106447	-0.0669695	-0.047445	-0.0770158	-0.0828512	-0.111458	-0.053127	-0.0385163	-0.123641	-0.108843	-0.0531701	-0.0552831	-0.0319561	-0.0320809	-0.0601595	0.0323693
55.9	-0.0365479	-0.0441208	0.000952855	-0.067153	-0.0462475	-0.0781195	-0.0826038	-0.110952	-0.053637	-0.0391661	-0.124317	-0.108587	-0.0530657	-0.0552136	-0.0327621	-0.0316794	-0.0602012	0.0323838
56	-0.0372786	-0.0431323	0.000582079	-0.0673609	-0.0450263	-0.0791577	-0.0823964	-0.110292	-0.0541342	-0.0398253	-0.124943	-0.108349	-0.0530499	-0.0551335	-0.0336976	-0.0311362	-0.0602707	0.0323454
56.1	-0.0383387	-0.0421473	8.81442e-05	-0.0675823	-0.0438139	-0.0801305	-0.082229	-0.109456	-0.0545892	-0.0404776	-0.12549	-0.108114	-0.0531227	-0.055043	-0.034763	-0.0304508	-0.0603537	0.0322659
56.2	-0.0397154	-0.0411658	-0.000528949	-0.0678252	-0.0426835	-0.0810379	-0.0821016	-0.108422	-0.0550393	-0.0411231	-0.125937	-0.107895	-0.0532825	-0.0549214	-0.0359584	-0.0296731	-0.0604569	0.03214
56.3	-0.0411249	-0.0401774	-0.0012692	-0.0680725	-0.0416547	-0.0818724	-0.0820142	-0.107233	-0.0554845	-0.0417617	-0.126268	-0.107725	-0.0534668	-0.0547679	-0.0372837	-0.0288167	-0.0605621	0.0319862
56.4	-0.0425429	-0.0391566	-0.00213261	-0.0683241	-0.0407275	-0.0825933	-0.0818871	-0.105902	-0.0559249	-0.0423933	-0.126444	-0.107594	-0.0536484	-0.0545824	-0.0385826	-0.0279096	-0.0606466	0.0318033
56.5	-0.0439693	-0.0381399	-0.00311918	-0.0685801	-0.039902	-0.083162	-0.0818503	-0.104438	-0.0563604	-0.0430181	-0.126464	-0.107435	-0.0538273	-0.054365	-0.0398324	-0.0270776	-0.0607213	0.0315811
56.6	-0.0453654	-0.0371485	-0.00396843	-0.0688403	-0.0392248	-0.0835814	-0.0819584	-0.102873	-0.0567968	-0.0434667	-0.126328	-0.107249	-0.0540035	-0.0541156	-0.041033	-0.0263791	-0.0607708	0.0313536
56.7	-0.0464028	-0.0362017	-0.00460622	-0.0690858	-0.0387715	-0.0838122	-0.0821519	-0.101206	-0.0573005	-0.0434344	-0.126037	-0.107036	-0.0541771	-0.0538095	-0.0421845	-0.0258572	-0.0607546	0.0311346
56.8	-0.0470661	-0.0352995	-0.00502094	-0.0691772	-0.0384937	-0.083813	-0.0824261	-0.0994384	-0.0578737	-0.042921	-0.125759	-0.106795	-0.054348	-0.0534283	-0.0432546	-0.025512	-0.0606641	0.0309438
56.9	-0.0473553	-0.0344419	-0.005146	-0.0690728	-0.0383978	-0.0835838	-0.0827811	-0.0976343	-0.0584267	-0.0422534	-0.125425	-0.106544	-0.0545163	-0.0529719	-0.0441076	-0.0253233	-0.0604988	0.0307787
57	-0.0472894	-0.0336289	-0.00502126	-0.0687725	-0.0385047	-0.0831247	-0.0832169	-0.0959491	-0.0589588	-0.0415929	-0.125018	-0.106313	-0.0546818	-0.0524541	-0.0447433	-0.0252732	-0.0602839	0.0306385
57.1	-0.0470075	-0.0328605	-0.00468367	-0.0682764	-0.0388145	-0.0824356	-0.0837308	-0.0944438	-0.0594552	-0.0409394	-0.124551	-0.106091	-0.0548447	-0.0519001	-0.0451618	-0.0252599	-0.0600285	0.0305261
57.2	-0.0464553	-0.0321367	-0.00413322	-0.0677168	-0.0393402	-0.0815165	-0.084174	-0.0931522	-0.059916	-0.0402928	-0.124025	-0.105861	-0.0550116	-0.0513261	-0.0453644	-0.0252833	-0.0597316	0.0304374
57.3	-0.0456328	-0.0314603	-0.00341864	-0.0671491	-0.0400938	-0.08046	-0.0845465	-0.0921753	-0.0603413	-0.0396534	-0.12344	-0.105604	-0.0550234	-0.0507323	-0.0454425	-0.0253058	-0.059405	0.0303781
57.4	-0.04454	-0.0308402	-0.00262052	-0.0665753	-0.0410752	-0.0793671	-0.0848482	-0.0915129	-0.0607309	-0.0393989	-0.122794	-0.105284	-0.0545329	-0.0501185	-0.0454172	-0.0252717	-0.059058	0.0303309
57.5	-0.0431933	-0.0302578	-0.00175468	-0.065996	-0.0422847	-0.0782358	-0.0851578	-0.0911778	-0.061028	-0.0395392	-0.12207	-0.104896	-0.054146	-0.0494847	-0.0452886	-0.0251818	-0.0587307	0.030293
57.6	-0.04177	-0.0296633	-0.000837246	-0.0654152	-0.043722	-0.0771263	-0.0855395	-0.0911733	-0.0612033	-0.0400648	-0.121319	-0.10444	-0.0538944	-0.0488554	-0.0450568	-0.0250401	-0.058445	0.0302764
57.7	-0.0402702	-0.0290567	0.000131785	-0.0647984	-0.0453873	-0.0760387	-0.085993	-0.0914995	-0.0613077	-0.0406725	-0.120596	-0.103916	-0.0537781	-0.0482634	-0.0447216	-0.0248464	-0.0581884	0.0303039
57.8	-0.0387252	-0.028438	0.000998188	-0.0641456	-0.0472345	-0.0749728	-0.0865186	-0.0921037	-0.0613918	-0.0412531	-0.119903	-0.103314	-0.053797	-0.0477028	-0.0443659	-0.024588	-0.057966	0.0303599
57.9	-0.0372497	-0.0278072	0.00173555	-0.0634568	-0.0489315	-0.0739285	-0.0871307	-0.0929269	-0.0614545	-0.0418573	-0.119238	-0.102609	-0.0539512	-0.047199	-0.0440062	-0.0242727	-0.0577678	0.0304374
58	-0.0358481	-0.0271644	0.00232113	-0.0627321	-0.0504963	-0.072916	-0.0878462	-0.093969	-0.0614972	-0.0424852	-0.11856	-0.101783	-0.0542407	-0.0467791	-0.0435909	-0.0240269	-0.0576009	0.0305191
58.1	-0.0345221	-0.0265094	0.00276223	-0.0619713	-0.0519289	-0.0719534	-0.0886652	-0.09523	-0.0615258	-0.0431367	-0.117849	-0.100887	-0.0546654	-0.0463638	-0.0431201	-0.0238503	-0.0574635	0.0306112
58.2	-0.0332715	-0.0258424	0.00307943	-0.061111	-0.0532291	-0.0710291	-0.0895877	-0.0965918	-0.0615404	-0.0437655	-0.117105	-0.0999358	-0.0551862	-0.0459531	-0.0428617	-0.0237329	-0.057354	0.0307027
58.3	-0.0320965	-0.025103	0.00342382	-0.0602013	-0.0543971	-0.0701585	-0.0905725	-0.0979781	-0.0615409	-0.0443668	-0.116327	-0.0989953	-0.0556678	-0.045547	-0.0427744	-0.0236689	-0.0572482	0.030816
58.4	-0.0309969	-0.0243653	0.00379537	-0.0591886	-0.0554328	-0.0694738	-0.0914258	-0.0993081	-0.0615406	-0.0449447	-0.115563	-0.0980828	-0.0560772	-0.0451455	-0.0428319	-0.0236581	-0.05714	0.0309355
58.5	-0.0299728	-0.0236352	0.00419411	-0.0581255	-0.0563362	-0.0690641	-0.0920471	-0.100438	-0.06157	-0.0454866	-0.115532	-0.0971985	-0.0563139	-0.0447419	-0.0430342	-0.0236706	-0.0570608	0.0311275
58.6	-0.0289596	-0.0229129	0.00462003	-0.0570119	-0.0571074	-0.0689293	-0.0923737	-0.101324	-0.0615834	-0.0459632	-0.115716	-0.0963422	-0.056298	-0.0443056	-0.0433813	-0.0236973	-0.0569554	0.0313228
58.7	-0.0278776	-0.0221982	0.00509684	-0.0558479	-0.0577609	-0.0690695	-0.0924055	-0.101899	-0.0614238	-0.0463918	-0.116116	-0.095509	-0.0560296	-0.0438055	-0.0438733	-0.0237382	-0.0568031	0.031519
58.8	-0.0267724	-0.0214913	0.00566216	-0.0546391	-0.0582396	-0.0694845	-0.0921425	-0.102147	-0.061264	-0.0468124	-0.116731	-0.0947076	-0.0555843	-0.0431813	-0.0444751	-0.0238318	-0.0566151	0.031718
58.9	-0.0258528	-0.0207921	0.00627289	-0.0534034	-0.0585435	-0.0701745	-0.0915846	-0.102067	-0.0611843	-0.0472251	-0.117561	-0.0939513	-0.055092	-0.042433	-0.0451404	-0.0239239	-0.056416	0.0319098
59	-0.025218	-0.0201006	0.00685777	-0.0521409	-0.058704	-0.0711367	-0.090732	-0.101659	-0.0611581	-0.0476298	-0.118617	-0.0932255	-0.0545819	-0.0416792	-0.0456571	-0.0240146	-0.0562123	0.0320835
59.1	-0.0248522	-0.0194588	0.00726048	-0.0508515	-0.058727	-0.0723072	-0.0895846	-0.100924	-0.0611075	-0.0479766	-0.119907	-0.0925302	-0.0540537	-0.0409374	-0.0459918	-0.024092	-0.0560026	0.0322212
59.2	-0.0247424	-0.018907	0.00743968	-0.0495526	-0.0586125	-0.073566	-0.0881886	-0.0999884	-0.0610324	-0.0480815	-0.121429	-0.09186	-0.0535818	-0.0402074	-0.0460892	-0.0241546	-0.0557846	0.0323336
59.3	-0.0248886	-0.0184004	0.00739535	-0.0483703	-0.0583571	-0.0748224	-0.0865777	-0.0988534	-0.0610058	-0.0481184	-0.123184	-0.0912122	-0.05318	-0.0394893	-0.0459494	-0.0242014	-0.055576	0.0324237
59.4	-0.0252909	-0.0181059	0.00712751	-0.0473767	-0.057958	-0.0759714	-0.0847519	-0.0976594	-0.0610373	-0.0481397	-0.125123	-0.090587	-0.0528483	-0.0387831	-0.0455723	-0.0242464	-0.0553953	0.032483
59.5	-0.0259779	-0.0180414	0.00663614	-0.0465718	-0.0574749	-0.076943	-0.0827625	-0.0965329	-0.0611461	-0.0481455	-0.126875	-0.0899842	-0.0525866	-0.0381577	-0.0449581	-0.0243123	-0.0552396	0.0324686
59.6	-0.0271056	-0.0182068	0.00592125	-0.045957	-0.056955	-0.0777373	-0.080943	-0.0955121	-0.0613462	-0.0481358	-0.128221	-0.0894151	-0.0523994	-0.0376966	-0.0441066	-0.0243989	-0.0551384	0.0323594
59.7	-0.0284383	-0.0186022	0.00504977	-0.0455361	-0.0564146	-0.0783543	-0.0793487	-0.0945981	-0.0616377	-0.0481106	-0.129163	-0.0889412	-0.0522887	-0.0373935	-0.043213	-0.0245215	-0.0550944	0.0321742
59.8	-0.0296741	-0.0192274	0.00415716	-0.045309	-0.0558536	-0.078794	-0.0780203	-0.0937908	-0.061926	-0.0480699	-0.129699	-0.0885455	-0.0522546	-0.0372484	-0.042332	-0.0246291	-0.0550761	0.0319402
59.9	-0.0307925	-0.0200826	0.00334593	-0.0452758	-0.055336	-0.078998	-0.0769578	-0.0930902	-0.0621878	-0.0480574	-0.129952	-0.0882148	-0.052297	-0.0372416	-0.0413395	-0.0247183	-0.0550747	0.0316821
60	-0.0317936	-0.0210866	0.00259899	-0.0454401	-0.0548982	-0.0788975	-0.0761525	-0.0924965	-0.062384	-0.0480598	-0.129903	-0.087949	-0.0524235	-0.0373658	-0.0403228	-0.0247664	-0.0550837	0.0313926
60.1	-0.0326773	-0.0222769	0.00191635	-0.045765	-0.0545404	-0.0784805	-0.0754905	-0.0920137	-0.0625221	-0.0482331	-0.129582	-0.0877528	-0.0526265	-0.0376211	-0.0394311	-0.0247732	-0.0551168	0.0310607
60.2	-0.0334437	-0.0236534	0.001298	-0.046189	-0.0542624	-0.0777661	-0.0749718	-0.0916474	-0.0626071	-0.0487266	-0.129125	-0.08763	-0.0529042	-0.0380074	-0.0386643	-0.0247388	-0.0551899	0.030707
60.3	-0.0340994	-0.0250583	0.000743937	-0.046723	-0.0540696	-0.0768034	-0.0745963	-0.0914144	-0.0626329	-0.0494764	-0.128504	-0.0875807	-0.0532563	-0.0385555	-0.0380223	-0.0246632	-0.0552945	0.030341
60.4	-0.0347628	-0.0262823	0.000254168	-0.0473255	-0.0540072	-0.075644	-0.0743641	-0.0913494	-0.0625743	-0.0502276	-0.12772	-0.087605	-0.053545	-0.0391352	-0.0375053	-0.0245199	-0.0553946	0.0299868
60.5	-0.0354498	-0.0273253	-0.000198342	-0.0479965	-0.0540934	-0.0742986	-0.0742751	-0.0914489	-0.0624313	-0.0509802	-0.126771	-0.0876415	-0.0537726	-0.0396982	-0.0368828	-0.0243087	-0.0554733	0.0296479
60.6	-0.0362022	-0.0281874	-0.000730492	-0.048736	-0.0543283	-0.0727673	-0.0743294	-0.0917129	-0.0622039	-0.0517341	-0.125659	-0.0876479	-0.0538807	-0.0402445	-0.0361271	-0.0240465	-0.0555336	0.0293089
60.7	-0.0370002	-0.0288685	-0.00117094	-0.0495441	-0.0547119	-0.0711802	-0.074521	-0.0921414	-0.0618782	-0.0524213	-0.124384	-0.0876598	-0.0538269	-0.0407741	-0.0353138	-0.0238635	-0.0555787	0.0289901
60.8	-0.0376213	-0.029338	-0.00139406	-0.0504207	-0.0551213	-0.0697398	-0.0746467	-0.0927345	-0.0614246	-0.0529812	-0.122944	-0.087688	-0.0536111	-0.0412381	-0.0344429	-0.0237832	-0.0555706	0.0287182
60.9	-0.0380654	-0.0296481	-0.00146912	-0.0512377	-0.0555445	-0.0685257	-0.0753376	-0.0934921	-0.0608432	-0.0533997	-0.121238	-0.0877323	-0.0532334	-0.0416094	-0.0335144	-0.0238415	-0.0555458	0.0284972
61	-0.0383327	-0.0298141	-0.00139613	-0.0519293	-0.0559816	-0.0675378	-0.0761057	-0.0944142	-0.0601485	-0.0536713	-0.11903	-0.0878028	-0.0526937	-0.0418882	-0.0325224	-0.0240382	-0.0554567	0.0282777
61.1	-0.038423	-0.029836	-0.00117509	-0.0524954	-0.0563998	-0.0667762	-0.0769304	-0.0953141	-0.0593711	-0.0537959	-0.116528	-0.0879129	-0.0519922	-0.0420458	-0.0314664	-0.0243733	-0.0553022	0.028079
61.2	-0.0383349	-0.029717	-0.000806005	-0.052938	-0.0567262	-0.0662262	-0.0778115	-0.0961986	-0.0585791	-0.0537736	-0.113857	-0.0880626	-0.0511342	-0.0420395	-0.0303464	-0.0248469	-0.0550874	0.0279244
61.3	-0.0380666	-0.0297072	-0.000326499	-0.0532748	-0.0570562	-0.0658819	-0.0787492	-0.0970166	-0.0577802	-0.0535978	-0.111019	-0.0882522	-0.0501874	-0.0419136	-0.0291858	-0.025478	-0.0548433	0.0277896
61.4	-0.0376183	-0.0298324	0.000230844	-0.053509	-0.0574164	-0.065784	-0.0798229	-0.097755	-0.0569743	-0.0531834	-0.108013	-0.0884812	-0.0491788	-0.0416723	-0.0280463	-0.0262533	-0.0545819	0.0276752
61.5	-0.0369685	-0.0300925	0.000866022	-0.0536406	-0.057807	-0.0659151	-0.0809029	-0.0984138	-0.0561614	-0.0525159	-0.10484	-0.0887377	-0.0482031	-0.0413156	-0.0268819	-0.0270469	-0.054286	0.0275887
61.6	-0.0361091	-0.0304875	0.00130912	-0.0536695	-0.0581532	-0.0662463	-0.0819318	-0.0989929	-0.0553416	-0.0517012	-0.101498	-0.0889801	-0.0472852	-0.0408433	-0.0257053	-0.0278005	-0.0539648	0.0274953
61.7	-0.0353613	-0.0309703	0.00151362	-0.0536233	-0.0584106	-0.0667679	-0.082813	-0.0994925	-0.0545311	-0.0508811	-0.0979896	-0.0891978	-0.0464304	-0.0402805	-0.0245166	-0.0284402	-0.053637	0.0273768
61.8	-0.0347407	-0.0314909	0.00147952	-0.0536198	-0.0585792	-0.0674798	-0.0834348	-0.0999124	-0.0537384	-0.0500623	-0.0943131	-0.0893909	-0.0456387	-0.0396457	-0.023348	-0.028946	-0.0533038	0.0272275
61.9	-0.0342471	-0.0320491	0.00114025	-0.0536591	-0.0586529	-0.068382	-0.0837971	-0.100253	-0.0530531	-0.0492448	-0.0906007	-0.0895418	-0.0449102	-0.0389541	-0.0223352	-0.0293179	-0.0529911	0.0270407
62	-0.0339239	-0.0326449	0.00049355	-0.0537411	-0.0586106	-0.0694746	-0.0839001	-0.100518	-0.0524753	-0.0484284	-0.0869989	-0.0896203	-0.0442449	-0.0383671	-0.0214785	-0.0295558	-0.052718	0.0268175
62.1	-0.0338227	-0.0332785	-0.00030369	-0.0538659	-0.0584536	-0.0707576	-0.0837462	-0.100703	-0.052013	-0.0476133	-0.0839113	-0.0896265	-0.0436427	-0.0378633	-0.0207814	-0.0296598	-0.0525026	0.0266022
62.2	-0.0339463	-0.0339181	-0.00120418	-0.0540335	-0.0581694	-0.0721519	-0.0835538	-0.100754	-0.051667	-0.0467993	-0.0815059	-0.0895739	-0.0431037	-0.0375075	-0.0202724	-0.0296316	-0.052362	0.0264074
62.3	-0.0343039	-0.0344813	-0.00215919	-0.0542039	-0.0577458	-0.0735061	-0.0833243	-0.100571	-0.0514372	-0.0460563	-0.0797825	-0.0894986	-0.0427914	-0.0373692	-0.0199525	-0.0295184	-0.0522939	0.0262065
62.4	-0.0348956	-0.0349592	-0.00308813	-0.0543912	-0.0572065	-0.0746401	-0.0830577	-0.100154	-0.0513237	-0.0454492	-0.0787412	-0.0894526	-0.0430271	-0.0374486	-0.0198214	-0.0293757	-0.0523145	0.0259847
62.5	-0.0357049	-0.0353901	-0.00399307	-0.0546121	-0.0567621	-0.0755672	-0.0827889	-0.0995024	-0.0513264	-0.0449782	-0.078382	-0.0894192	-0.0432664	-0.0377455	-0.0198437	-0.0292027	-0.0524053	0.0257536
62.6	-0.0365545	-0.0356822	-0.00489177	-0.0548729	-0.0564127	-0.0762872	-0.0825252	-0.0986165	-0.0514392	-0.0446526	-0.0786601	-0.0893985	-0.0434775	-0.0382357	-0.0199274	-0.0289592	-0.0525371	0.0255284
62.7	-0.0374188	-0.0358356	-0.00578423	-0.0551738	-0.0561582	-0.0768001	-0.0822667	-0.0974962	-0.0515622	-0.0444734	-0.0795403	-0.0893904	-0.0436467	-0.0388861	-0.0200726	-0.0286383	-0.0526965	0.0253114
62.8	-0.0382681	-0.0358503	-0.00651622	-0.0555147	-0.0558545	-0.077106	-0.0820134	-0.0961421	-0.0516448	-0.0443729	-0.0804608	-0.0894053	-0.0437601	-0.0394754	-0.0201967	-0.0282399	-0.0528013	0.0251035
62.9	-0.0390129	-0.0357262	-0.00713016	-0.0558955	-0.055612	-0.0772048	-0.0817506	-0.0946123	-0.0516955	-0.0443002	-0.0812881	-0.0894642	-0.0438176	-0.0399676	-0.0202944	-0.0277641	-0.052846	0.0249059
63	-0.0396532	-0.0354635	-0.0076591	-0.0563164	-0.0554131	-0.077086	-0.0814614	-0.0929739	-0.051724	-0.0442554	-0.0820625	-0.089567	-0.0438192	-0.0403628	-0.0204713	-0.0272109	-0.0528437	0.0247147
63.1	-0.0401889	-0.035062	-0.00811036	-0.0567773	-0.0552576	-0.076758	-0.0811459	-0.0912426	-0.05173	-0.0442144	-0.082804	-0.0896622	-0.0437649	-0.0406538	-0.0207274	-0.0265803	-0.0527925	0.0245296
63.2	-0.040634	-0.0344467	-0.00848645	-0.0572946	-0.0551456	-0.0764262	-0.080804	-0.0895365	-0.0517137	-0.0441666	-0.0835125	-0.0897308	-0.0436923	-0.0408307	-0.0210627	-0.0258995	-0.0527114	0.0243748
63.3	-0.0410637	-0.0335711	-0.00878734	-0.0578059	-0.0549966	-0.0760888	-0.0806246	-0.0879317	-0.051675	-0.0440882	-0.0841881	-0.08973	-0.0436411	-0.0408934	-0.0214772	-0.0251803	-0.0526089	0.0242649
63.4	-0.0414779	-0.0326871	-0.00901306	-0.0583636	-0.0547432	-0.0757302	-0.0807084	-0.0864284	-0.051614	-0.0439751	-0.0847847	-0.089634	-0.0436113	-0.0408418	-0.0219536	-0.0244296	-0.0524997	0.024189
63.5	-0.0418766	-0.0319155	-0.00916358	-0.0589865	-0.0543852	-0.0753502	-0.0811559	-0.0850264	-0.0515306	-0.0438398	-0.0851804	-0.0894427	-0.0437034	-0.0406829	-0.0224767	-0.0237803	-0.052406	0.0241264
63.6	-0.0422516	-0.0312563	-0.00927402	-0.0596747	-0.0539482	-0.0749489	-0.0820299	-0.0837259	-0.0515227	-0.0437118	-0.0854139	-0.0891562	-0.0439987	-0.0404792	-0.0230465	-0.0232415	-0.052355	0.0240762
63.7	-0.0424447	-0.0307096	-0.00938648	-0.060428	-0.0534517	-0.0745263	-0.0833304	-0.0825435	-0.0518385	-0.0435911	-0.0854853	-0.0887794	-0.0444059	-0.0402527	-0.0236226	-0.022813	-0.0523506	0.0240457
63.8	-0.0424105	-0.0302754	-0.00950249	-0.0612411	-0.0529648	-0.0740824	-0.0847971	-0.0815208	-0.0522933	-0.0434778	-0.0853945	-0.088327	-0.0448113	-0.0400033	-0.0241499	-0.022495	-0.0523592	0.024029
63.9	-0.0421489	-0.0299536	-0.00959455	-0.0620957	-0.0524876	-0.0736108	-0.0863896	-0.0806818	-0.0527731	-0.0433719	-0.0851415	-0.087803	-0.0451265	-0.0397311	-0.024675	-0.0222874	-0.052367	0.0240262
64	-0.04166	-0.0297443	-0.00962917	-0.062992	-0.0519885	-0.0730457	-0.088108	-0.0800177	-0.053278	-0.0431724	-0.0847145	-0.0872218	-0.0453514	-0.0394411	-0.0251847	-0.0221903	-0.0523587	0.0240416
64.1	-0.0409598	-0.0296554	-0.00960636	-0.0639095	-0.0514618	-0.0724709	-0.0898874	-0.0795285	-0.0538078	-0.0430312	-0.0841078	-0.0865793	-0.045486	-0.0391423	-0.0256791	-0.0222021	-0.0523447	0.0240699
64.2	-0.0400862	-0.0297418	-0.00952613	-0.0647442	-0.0509074	-0.0719226	-0.0915719	-0.0790874	-0.0543627	-0.0431289	-0.0833214	-0.0859269	-0.0455304	-0.038835	-0.0261583	-0.0222929	-0.0523215	0.0240855
64.3	-0.0390426	-0.0299288	-0.00938846	-0.0654296	-0.0504142	-0.0714913	-0.0931407	-0.0786931	-0.0549425	-0.0432852	-0.0823552	-0.0853178	-0.0454846	-0.038519	-0.0267368	-0.0224475	-0.0522886	0.0240951
64.4	-0.0378729	-0.0301343	-0.00913363	-0.0659639	-0.0499975	-0.071177	-0.0945936	-0.0783455	-0.0555474	-0.0434475	-0.0812581	-0.0847521	-0.0453485	-0.0382217	-0.0274511	-0.0226117	-0.052241	0.0241146
64.5	-0.0365998	-0.0303583	-0.00874294	-0.0663675	-0.0496572	-0.0709798	-0.0959308	-0.0780446	-0.0561506	-0.0436158	-0.080316	-0.0842298	-0.0451208	-0.0379257	-0.0282979	-0.0227626	-0.0521938	0.0241694
64.6	-0.035269	-0.0306008	-0.00821908	-0.0666403	-0.0493514	-0.0708996	-0.0971521	-0.0777569	-0.0565616	-0.0437901	-0.0795533	-0.0837451	-0.044841	-0.0376052	-0.0292565	-0.0229004	-0.0521339	0.0242547
64.7	-0.034116	-0.0308506	-0.00762896	-0.0667823	-0.0490563	-0.0709365	-0.0982022	-0.0774147	-0.0568306	-0.0439704	-0.0789493	-0.0832788	-0.0445271	-0.0372664	-0.0301318	-0.023025	-0.0520604	0.0243481
64.8	-0.0331647	-0.0311056	-0.00708304	-0.0667936	-0.0487717	-0.0710814	-0.0990404	-0.0770181	-0.0570579	-0.0441567	-0.0784982	-0.0828477	-0.0441791	-0.0369094	-0.0308692	-0.0231364	-0.0519821	0.0244314
64.9	-0.0324149	-0.0313659	-0.00657606	-0.0666755	-0.0484339	-0.0713923	-0.0996666	-0.0765706	-0.0572572	-0.044349	-0.0781999	-0.0824651	-0.043797	-0.0365236	-0.0314686	-0.0232383	-0.0518996	0.0245061
65	-0.0318666	-0.0316117	-0.00609995	-0.0664326	-0.0480063	-0.071877	-0.100081	-0.0760735	-0.0574284	-0.0445703	-0.0781429	-0.0821208	-0.0433808	-0.036063	-0.03193	-0.0233532	-0.0518149	0.0245778
65.1	-0.0314325	-0.0316756	-0.0056547	-0.0660447	-0.0474889	-0.0724817	-0.100283	-0.0755227	-0.0575716	-0.0446149	-0.0782964	-0.0817353	-0.0429304	-0.0355277	-0.0322535	-0.0234	-0.0516821	0.0246562
65.2	-0.0310822	-0.0315225	-0.00524126	-0.0655117	-0.0468817	-0.0731487	-0.100322	-0.0749133	-0.0576866	-0.0443334	-0.0784978	-0.0812998	-0.042446	-0.0349261	-0.032439	-0.0234051	-0.0514786	0.0247359
65.3	-0.030854	-0.0312988	-0.0049596	-0.0648514	-0.0461846	-0.0738289	-0.100193	-0.0742454	-0.0577799	-0.0437897	-0.078747	-0.0808143	-0.0419356	-0.0342651	-0.0324396	-0.0234026	-0.0512244	0.0247923
65.4	-0.0306918	-0.0311087	-0.00482554	-0.064094	-0.0453954	-0.0745224	-0.0998961	-0.0735222	-0.0578764	-0.0432388	-0.0790437	-0.0802787	-0.0414103	-0.0336224	-0.0322349	-0.0234191	-0.0509488	0.0248148
65.5	-0.0305799	-0.0309521	-0.00482758	-0.0632331	-0.0447317	-0.075229	-0.0994307	-0.0728062	-0.0579596	-0.0426806	-0.0793854	-0.0796959	-0.0408676	-0.0330337	-0.0320386	-0.0234547	-0.0506817	0.0247951
65.6	-0.0304763	-0.030829	-0.00484885	-0.0622688	-0.0444147	-0.0759307	-0.0987973	-0.0721366	-0.0580199	-0.0421152	-0.0797722	-0.0790755	-0.040366	-0.032499	-0.0318796	-0.0235096	-0.0504337	0.0247451
65.7	-0.0303811	-0.0307394	-0.0049403	-0.0612049	-0.0443774	-0.0764921	-0.0977147	-0.0715132	-0.0580761	-0.0415076	-0.0800754	-0.0783817	-0.0399604	-0.0320183	-0.0317099	-0.0235837	-0.0501673	0.0246071
65.8	-0.0302944	-0.0306833	-0.0051069	-0.0600841	-0.0443976	-0.076851	-0.0963686	-0.0709231	-0.0581527	-0.040885	-0.0802767	-0.077604	-0.0397445	-0.0315916	-0.0315295	-0.0236559	-0.0498843	0.0244002
65.9	-0.0302159	-0.0306248	-0.00534864	-0.0590134	-0.044487	-0.0770075	-0.0944919	-0.0703022	-0.0582459	-0.040261	-0.0805281	-0.0767585	-0.0397184	-0.0312328	-0.0313384	-0.0236906	-0.0495791	0.0241087
66	-0.0301459	-0.0305618	-0.00566553	-0.0580065	-0.0446458	-0.0769614	-0.0925811	-0.0696506	-0.0583556	-0.0396352	-0.0810708	-0.0759898	-0.0398821	-0.0309437	-0.0311365	-0.0237074	-0.0493087	0.0238218
66.1	-0.0301032	-0.0306097	-0.0059594	-0.0570633	-0.0448739	-0.0766747	-0.0906574	-0.0691551	-0.0584819	-0.0389702	-0.0817107	-0.0753014	-0.0400985	-0.0307666	-0.0310023	-0.0237591	-0.0490742	0.0235348
66.2	-0.0300768	-0.0307658	-0.0061323	-0.0561839	-0.0451714	-0.076154	-0.0887205	-0.068827	-0.0585567	-0.0382662	-0.0823416	-0.0746932	-0.040361	-0.0307906	-0.0310632	-0.0238548	-0.0488724	0.0232392
66.3	-0.0300575	-0.0307901	-0.0061466	-0.0553678	-0.0454359	-0.0754127	-0.0867705	-0.0686706	-0.0585724	-0.0375296	-0.0829633	-0.0741654	-0.0406693	-0.031009	-0.0312958	-0.0239756	-0.048677	0.0229569
66.4	-0.030049	-0.0306826	-0.00599074	-0.054667	-0.0456711	-0.0745679	-0.0848074	-0.0686666	-0.0586014	-0.0368536	-0.083651	-0.0737219	-0.0410236	-0.0314176	-0.0316059	-0.0241068	-0.0485053	0.0227115
66.5	-0.0300744	-0.0304434	-0.00571261	-0.0541259	-0.0458771	-0.0737055	-0.0828312	-0.0688148	-0.0586978	-0.0362585	-0.0844463	-0.0733744	-0.0413292	-0.0320166	-0.0319658	-0.0242485	-0.0483701	0.0225147
66.6	-0.030142	-0.0300723	-0.00530276	-0.0537023	-0.0461286	-0.0728451	-0.080842	-0.0691152	-0.0588573	-0.035744	-0.0853491	-0.0731648	-0.0415728	-0.0328059	-0.0323629	-0.0244007	-0.0482755	0.0223744
66.7	-0.0302518	-0.0296662	-0.00474715	-0.0533861	-0.0464699	-0.0719867	-0.0789362	-0.069568	-0.0590597	-0.0353089	-0.0863885	-0.0731034	-0.0417494	-0.0337855	-0.0327971	-0.024594	-0.0482374	0.0223009
66.8	-0.0304037	-0.0293393	-0.00404579	-0.0531724	-0.0469294	-0.0711303	-0.0772149	-0.0701529	-0.0592944	-0.0349469	-0.0875797	-0.0731749	-0.041859	-0.0349657	-0.0332685	-0.0248486	-0.0482704	0.0222973
66.9	-0.0305979	-0.0290917	-0.00320699	-0.0530613	-0.047517	-0.0702759	-0.0755008	-0.0708573	-0.0595613	-0.0346578	-0.0889229	-0.0732443	-0.0419016	-0.0362811	-0.033777	-0.0251666	-0.0483513	0.0223431
67	-0.0308298	-0.0289054	-0.00224145	-0.0530529	-0.0481645	-0.0694277	-0.0737941	-0.0716259	-0.0598603	-0.0344416	-0.0902907	-0.0733116	-0.0418771	-0.0375282	-0.0342915	-0.0254669	-0.0484444	0.0224371
67.1	-0.0311398	-0.0287362	-0.00130604	-0.053147	-0.0488429	-0.0686415	-0.0720947	-0.0724024	-0.0601835	-0.0342984	-0.0912643	-0.0733767	-0.0419336	-0.0387071	-0.0348072	-0.0257496	-0.0485394	0.0225064
67.2	-0.0315253	-0.0286157	-0.000448044	-0.0533443	-0.0495517	-0.0679059	-0.0703332	-0.073167	-0.0605301	-0.0342282	-0.0916307	-0.0734398	-0.0421538	-0.0397531	-0.0352964	-0.026013	-0.048621	0.0225084
67.3	-0.0319769	-0.0286236	0.000332523	-0.053648	-0.0502908	-0.0671791	-0.0685082	-0.0739007	-0.0607855	-0.0341613	-0.0913595	-0.0734821	-0.0423481	-0.0405967	-0.0357592	-0.0262476	-0.0486584	0.022433
67.4	-0.0324948	-0.02876	0.00103091	-0.0540413	-0.0510368	-0.06654	-0.0666197	-0.0746035	-0.0609224	-0.0340901	-0.0904507	-0.0734518	-0.0424763	-0.0412377	-0.0361954	-0.0264533	-0.0486464	0.0222795
67.5	-0.0330788	-0.0290129	0.00164274	-0.0544925	-0.0515789	-0.0659886	-0.0646328	-0.0752756	-0.0609887	-0.0340269	-0.0890025	-0.0733655	-0.0424772	-0.0416763	-0.0366409	-0.0266303	-0.0485766	0.0220598
67.6	-0.033729	-0.029282	0.00218578	-0.0549779	-0.0519172	-0.0655249	-0.0625402	-0.0759168	-0.0609928	-0.0339675	-0.0877121	-0.0732231	-0.0423509	-0.0419123	-0.0371872	-0.0268149	-0.0484914	0.021858
67.7	-0.034471	-0.0295673	0.00266004	-0.0554976	-0.0520516	-0.0651489	-0.0603418	-0.0765426	-0.0609836	-0.0339119	-0.0862851	-0.0729958	-0.0421232	-0.041886	-0.0378346	-0.0270141	-0.0483747	0.0216419
67.8	-0.0352688	-0.0298687	0.00298964	-0.0560515	-0.052146	-0.0648606	-0.0583302	-0.0772326	-0.0609612	-0.03386	-0.0849839	-0.0726154	-0.0418913	-0.041788	-0.0382167	-0.0272297	-0.0482697	0.0214503
67.9	-0.036074	-0.0301864	0.00309541	-0.0566397	-0.0522655	-0.0646601	-0.0565894	-0.077984	-0.0609179	-0.0338176	-0.0839422	-0.0720827	-0.0416552	-0.041671	-0.0384146	-0.0274391	-0.0482027	0.0212832
68	-0.0368561	-0.0305901	0.00301041	-0.0572621	-0.0524103	-0.0645481	-0.0551192	-0.0787245	-0.0608444	-0.0337917	-0.0831615	-0.0713979	-0.0414147	-0.0415274	-0.0383887	-0.0276335	-0.0481662	0.0211331
68.1	-0.0376052	-0.0311098	0.00273463	-0.0579187	-0.0525802	-0.0644956	-0.0539196	-0.0794229	-0.0607408	-0.0338205	-0.0826419	-0.0705609	-0.04117	-0.0413642	-0.0381391	-0.0278129	-0.0481605	0.0209891
68.2	-0.0383075	-0.0318206	0.00226809	-0.058551	-0.0527014	-0.0643084	-0.0529908	-0.0800792	-0.0605804	-0.0338835	-0.0823833	-0.0695749	-0.040921	-0.0411916	-0.0376657	-0.0279602	-0.0481657	0.0208351
68.3	-0.0388876	-0.0327687	0.0016209	-0.0591166	-0.0527704	-0.0639867	-0.0521439	-0.0806933	-0.0603577	-0.0339808	-0.0823859	-0.0684827	-0.0406614	-0.0410095	-0.0369686	-0.0280696	-0.0481664	0.0206724
68.4	-0.0393456	-0.033635	0.000890513	-0.0596228	-0.0528551	-0.0635304	-0.051278	-0.0812653	-0.0600944	-0.0341123	-0.0826104	-0.06731	-0.0402752	-0.0408179	-0.0360649	-0.0281341	-0.0481288	0.0205346
68.5	-0.0396816	-0.0343054	0.000110685	-0.0600483	-0.0529552	-0.0629395	-0.0503932	-0.0817952	-0.0599183	-0.0342782	-0.0830101	-0.0661006	-0.0397623	-0.0406342	-0.03497	-0.0280508	-0.0480458	0.0204414
68.6	-0.0399038	-0.0347802	-0.000654936	-0.060393	-0.0530458	-0.062214	-0.0496775	-0.082283	-0.0597774	-0.0344784	-0.0834737	-0.065018	-0.0391211	-0.0405425	-0.0336838	-0.0278199	-0.0479292	0.0203979
68.7	-0.04008	-0.0350591	-0.00138796	-0.0606569	-0.053115	-0.061354	-0.0492806	-0.0826512	-0.0595801	-0.0347128	-0.0840011	-0.0642044	-0.0384432	-0.0404893	-0.0324566	-0.0275052	-0.0478111	0.0203839
68.8	-0.0402279	-0.0351423	-0.00212448	-0.06084	-0.0531629	-0.0603989	-0.0488069	-0.0828317	-0.0593387	-0.0349816	-0.0845923	-0.0636655	-0.0377244	-0.0404746	-0.0314588	-0.0271599	-0.0476832	0.0203722
68.9	-0.0403475	-0.0350141	-0.00286757	-0.0609423	-0.0531894	-0.05953	-0.0482966	-0.0828199	-0.0590867	-0.0352846	-0.0852473	-0.0634013	-0.0369328	-0.0404983	-0.0305936	-0.0268007	-0.0475533	0.0203733
69	-0.0404462	-0.0343673	-0.00361723	-0.0609652	-0.0531946	-0.0588531	-0.0477497	-0.0826312	-0.0588134	-0.0356764	-0.0859661	-0.0634117	-0.0360756	-0.0405555	-0.0298612	-0.0264276	-0.0474133	0.020401
69.1	-0.0405359	-0.0331937	-0.00437347	-0.0609331	-0.0531785	-0.0583723	-0.047231	-0.0822656	-0.0584999	-0.0360385	-0.0867487	-0.0637011	-0.0352358	-0.040637	-0.0292615	-0.0260539	-0.0472663	0.0204591
69.2	-0.0405914	-0.031672	-0.00511044	-0.060941	-0.053141	-0.0580522	-0.0468758	-0.0817231	-0.0581462	-0.0363399	-0.0875952	-0.064218	-0.0344132	-0.0407427	-0.0287945	-0.0257108	-0.0471292	0.0205471
69.3	-0.0406095	-0.0301015	-0.00568975	-0.0609889	-0.0529934	-0.0578927	-0.0465275	-0.0810037	-0.0577523	-0.0365792	-0.0883308	-0.0648967	-0.0336079	-0.0408727	-0.0283454	-0.0254137	-0.0469754	0.0206507
69.4	-0.040546	-0.0284823	-0.00617095	-0.0610288	-0.0527204	-0.0578939	-0.0461862	-0.0801075	-0.057267	-0.0367566	-0.0888978	-0.0655854	-0.0328199	-0.0409738	-0.0278864	-0.0252028	-0.0467829	0.0207437
69.5	-0.0403785	-0.0268143	-0.00657273	-0.0609909	-0.0522704	-0.0580558	-0.0458517	-0.0790343	-0.0566367	-0.036872	-0.0893884	-0.066284	-0.0320504	-0.041003	-0.0274297	-0.0250783	-0.0465445	0.0208307
69.6	-0.040171	-0.0250976	-0.0068924	-0.0608751	-0.0518516	-0.0583678	-0.0455241	-0.077803	-0.0560381	-0.0369326	-0.0897785	-0.0669343	-0.0312937	-0.0409712	-0.0269959	-0.025004	-0.0462832	0.0209172
69.7	-0.0399472	-0.0233434	-0.00712997	-0.0606815	-0.0514716	-0.0586439	-0.0452034	-0.0766177	-0.0554208	-0.0369455	-0.0900885	-0.067519	-0.0306313	-0.0408786	-0.026585	-0.0249748	-0.0460051	0.0210108
69.8	-0.0397072	-0.0215538	-0.00728543	-0.06041	-0.0511305	-0.0588931	-0.0448896	-0.0755733	-0.054779	-0.0369108	-0.0903244	-0.0680379	-0.0302431	-0.040725	-0.0261969	-0.0250078	-0.0457293	0.0211096
69.9	-0.0394511	-0.0198278	-0.00735878	-0.0601545	-0.0508281	-0.0591159	-0.0444241	-0.0746664	-0.0541507	-0.0368283	-0.0904863	-0.0684912	-0.0301292	-0.0405212	-0.0259018	-0.025103	-0.0454649	0.0212048
70	-0.0392309	-0.018317	-0.00735002	-0.0599115	-0.0505646	-0.0593279	-0.0436825	-0.0738955	-0.0535897	-0.036675	-0.0905741	-0.0688889	-0.0302896	-0.0403129	-0.0257745	-0.0252604	-0.0452278	0.0212803
70.1	-0.0389947	-0.0172273	-0.00737924	-0.0596809	-0.05034	-0.0595835	-0.042665	-0.0732606	-0.053096	-0.0364366	-0.0905879	-0.0693107	-0.0307241	-0.0401002	-0.0258151	-0.0255614	-0.0450477	0.0213093
70.2	-0.0387161	-0.0165937	-0.00748706	-0.0594629	-0.0501542	-0.0599216	-0.041323	-0.0727617	-0.0526697	-0.0361131	-0.0906056	-0.0697091	-0.031433	-0.0399037	-0.0259382	-0.0259794	-0.0449232	0.0213007
70.3	-0.0383569	-0.0164164	-0.0076521	-0.0592574	-0.0500072	-0.060342	-0.0398394	-0.0723989	-0.0523102	-0.0357045	-0.0908142	-0.0700245	-0.0324078	-0.039711	-0.0261296	-0.0264804	-0.0448658	0.0212829
70.4	-0.0379173	-0.0166954	-0.00785853	-0.0590755	-0.0499023	-0.0608448	-0.0385731	-0.0721722	-0.0519808	-0.0352108	-0.0911455	-0.0702569	-0.0335949	-0.0395215	-0.0264098	-0.02705	-0.0448881	0.0212474
70.5	-0.0373971	-0.0174306	-0.00809081	-0.0590442	-0.0497332	-0.0613374	-0.0375241	-0.072025	-0.0516983	-0.034632	-0.0916019	-0.0704786	-0.0347332	-0.039334	-0.0267957	-0.0276219	-0.0449674	0.0212089
70.6	-0.0367964	-0.0186219	-0.00834892	-0.0591838	-0.0493683	-0.0618284	-0.0366925	-0.0717876	-0.051472	-0.0339976	-0.0921834	-0.0707044	-0.0358227	-0.0391487	-0.0272872	-0.0281961	-0.04509	0.0211554
70.7	-0.0361152	-0.0202696	-0.00863288	-0.0594348	-0.0488746	-0.0623229	-0.0363593	-0.0714142	-0.0512963	-0.0333675	-0.0930087	-0.0709344	-0.0368509	-0.0389654	-0.0278845	-0.0287572	-0.0452805	0.0210945
70.8	-0.0353314	-0.0223619	-0.00894268	-0.059732	-0.0485974	-0.062821	-0.0361249	-0.070918	-0.0511506	-0.0327473	-0.0940842	-0.0711687	-0.0377241	-0.0387842	-0.0285542	-0.0292987	-0.0455213	0.0210511
70.9	-0.0344369	-0.0244207	-0.00927976	-0.0600754	-0.0485367	-0.063292	-0.0358494	-0.0703628	-0.0510384	-0.0321463	-0.0954101	-0.0713909	-0.0384423	-0.0385913	-0.0292195	-0.0298206	-0.0457696	0.021074
71	-0.0335972	-0.026283	-0.00965142	-0.060465	-0.0486925	-0.0636052	-0.0359328	-0.0697487	-0.05096	-0.0315743	-0.0969193	-0.0714565	-0.0390054	-0.0383732	-0.0298843	-0.0303032	-0.0460283	0.021128
71.1	-0.0328781	-0.0278335	-0.0101558	-0.0609008	-0.0490648	-0.0637988	-0.0365864	-0.0690757	-0.0509152	-0.0310686	-0.0984034	-0.071375	-0.0395504	-0.0380854	-0.0305285	-0.0306939	-0.0463071	0.0211687
71.2	-0.0322798	-0.0290718	-0.0108909	-0.0613828	-0.0496536	-0.0638807	-0.03781	-0.0683437	-0.0509041	-0.0306291	-0.0998623	-0.0712174	-0.0400842	-0.0377268	-0.0310247	-0.0309833	-0.0466091	0.0211957
71.3	-0.0318025	-0.0299978	-0.0117695	-0.0619109	-0.050203	-0.0639971	-0.0392782	-0.0675565	-0.0509198	-0.030256	-0.101296	-0.0709837	-0.0406068	-0.0373043	-0.031373	-0.0311512	-0.0469004	0.0212339
71.4	-0.0314423	-0.0306116	-0.0127463	-0.0624303	-0.0505542	-0.0640835	-0.0408809	-0.0667268	-0.0508875	-0.0299398	-0.10263	-0.0707343	-0.0411182	-0.0368326	-0.0315759	-0.0311796	-0.0471484	0.0212766
71.5	-0.0311975	-0.0309132	-0.0137733	-0.062859	-0.0507071	-0.0640716	-0.0426181	-0.065847	-0.0507531	-0.0296466	-0.103822	-0.0704747	-0.0416183	-0.0363117	-0.031649	-0.0310685	-0.0473332	0.0213154
71.6	-0.0310678	-0.0309026	-0.0148505	-0.0632055	-0.0506616	-0.0639614	-0.0444899	-0.0649338	-0.0505209	-0.0293768	-0.104872	-0.0702049	-0.0420956	-0.0357417	-0.0315953	-0.0308022	-0.0474552	0.0213541
71.7	-0.0310727	-0.0306553	-0.0159464	-0.0634794	-0.0504178	-0.0637528	-0.0461733	-0.0639874	-0.0501538	-0.0291312	-0.105751	-0.069925	-0.0425231	-0.0351225	-0.0314386	-0.0303596	-0.0474931	0.0213909
71.8	-0.0312199	-0.0303347	-0.0168981	-0.0636807	-0.0499214	-0.0634459	-0.0475985	-0.0630278	-0.0496517	-0.0289099	-0.106475	-0.0696505	-0.0428657	-0.0344438	-0.0311867	-0.0297407	-0.0474407	0.0214353
71.9	-0.0315095	-0.0299081	-0.0176972	-0.0638095	-0.0491584	-0.0630608	-0.0488975	-0.0620677	-0.0490147	-0.0287129	-0.107142	-0.0695162	-0.0431719	-0.0337489	-0.0308929	-0.0289433	-0.0473282	0.0215102
72	-0.0319044	-0.0293794	-0.0183332	-0.0638656	-0.048197	-0.0626267	-0.0500702	-0.061107	-0.0482426	-0.0285776	-0.107739	-0.0695223	-0.0434426	-0.0330661	-0.0305882	-0.0280486	-0.0471694	0.0216087
72.1	-0.0323335	-0.0287926	-0.0188059	-0.0638492	-0.0470649	-0.0620797	-0.0511166	-0.0601458	-0.0473357	-0.0285098	-0.108269	-0.0696651	-0.0435298	-0.0323953	-0.0302738	-0.0270564	-0.0469514	0.0217298
72.2	-0.0327968	-0.0281479	-0.0191175	-0.0637597	-0.0458163	-0.0615047	-0.0520368	-0.0592235	-0.0463205	-0.028576	-0.108774	-0.0699419	-0.0433506	-0.0317389	-0.0299496	-0.0260892	-0.0466965	0.0218761
72.3	-0.0332943	-0.0274451	-0.0193082	-0.0635892	-0.044466	-0.0610026	-0.0528307	-0.058328	-0.0453316	-0.0288114	-0.109286	-0.0701703	-0.0430949	-0.0311093	-0.0296156	-0.0251758	-0.0464287	0.0220344
72.4	-0.033826	-0.0266844	-0.0193731	-0.063316	-0.0430141	-0.0605734	-0.0534984	-0.0574578	-0.0443964	-0.0291583	-0.109806	-0.0703502	-0.0428322	-0.0305064	-0.0292719	-0.0243161	-0.0461488	0.022205
72.5	-0.034372	-0.0258966	-0.0194103	-0.0629385	-0.0414605	-0.060217	-0.0540398	-0.0565912	-0.0435527	-0.0296044	-0.110233	-0.0704815	-0.0425656	-0.0299302	-0.0289337	-0.0235118	-0.0458587	0.0223601
72.6	-0.0347545	-0.0254907	-0.0195419	-0.0624449	-0.0398053	-0.0599335	-0.0544549	-0.0557251	-0.0428655	-0.0301541	-0.109873	-0.0705644	-0.0424127	-0.0293808	-0.0286593	-0.0228158	-0.0455548	0.0223387
72.7	-0.0349737	-0.0254667	-0.0197678	-0.0618351	-0.0380484	-0.0597229	-0.0547438	-0.0548441	-0.0423347	-0.0307703	-0.10893	-0.0706276	-0.0423029	-0.0288823	-0.0283455	-0.0222282	-0.045239	0.0221848
72.8	-0.0349915	-0.0258294	-0.0200121	-0.0611092	-0.0361702	-0.0595852	-0.0546157	-0.0538685	-0.0419604	-0.0313805	-0.107645	-0.0707395	-0.0421524	-0.028455	-0.0282971	-0.021747	-0.0449099	0.0219323
72.9	-0.0347608	-0.0266539	-0.0201337	-0.0602671	-0.0341705	-0.059546	-0.0540907	-0.0527983	-0.0417425	-0.031979	-0.106208	-0.070899	-0.0419613	-0.028099	-0.0284217	-0.021395	-0.0445704	0.0216311
73	-0.034312	-0.0278704	-0.0201328	-0.0593088	-0.0321507	-0.0595891	-0.0536025	-0.0516381	-0.0416811	-0.0325533	-0.1047	-0.0711685	-0.0417295	-0.0278218	-0.0287049	-0.0211821	-0.0442591	0.0213182
73.1	-0.0336552	-0.0294488	-0.0200092	-0.0582389	-0.0301297	-0.059714	-0.0531509	-0.0504664	-0.0417762	-0.0330853	-0.103121	-0.0716265	-0.041457	-0.0276235	-0.0291469	-0.02112	-0.0439856	0.0210108
73.2	-0.0327903	-0.0313891	-0.0197633	-0.0572092	-0.0283035	-0.0599206	-0.0527361	-0.0493271	-0.0420447	-0.0336058	-0.101469	-0.0722905	-0.0411439	-0.0275325	-0.0297474	-0.0212087	-0.0437801	0.0207172
73.3	-0.0317174	-0.0336914	-0.0193591	-0.0562569	-0.0268431	-0.0602089	-0.052358	-0.0482202	-0.0424765	-0.0341147	-0.0997463	-0.0731605	-0.0407964	-0.0275494	-0.0305067	-0.0214483	-0.0436534	0.0204434
73.4	-0.0306832	-0.035876	-0.0188698	-0.0553894	-0.0257485	-0.060579	-0.0520166	-0.0471647	-0.042971	-0.0346122	-0.0979909	-0.0742365	-0.0405306	-0.027674	-0.0314225	-0.0218387	-0.0436002	0.0202031
73.5	-0.0297327	-0.0377667	-0.0183294	-0.0546353	-0.0250197	-0.0610308	-0.0517119	-0.0461886	-0.0433996	-0.0350982	-0.0962423	-0.0754751	-0.0403676	-0.0278987	-0.0324111	-0.0222965	-0.0436002	0.020006
73.6	-0.028866	-0.0393632	-0.0177663	-0.0539941	-0.0246563	-0.0615643	-0.0512558	-0.0452918	-0.0437622	-0.0355728	-0.0946772	-0.0767123	-0.0403066	-0.0281186	-0.0334259	-0.0227843	-0.0436324	0.0198598
73.7	-0.0281444	-0.0406658	-0.0171805	-0.053466	-0.0246565	-0.0622182	-0.0504986	-0.0445518	-0.0440588	-0.0359737	-0.0933009	-0.0778062	-0.0403155	-0.028364	-0.0342572	-0.0232385	-0.0436685	0.0197487
73.8	-0.0276501	-0.0416116	-0.0165758	-0.0530508	-0.0248848	-0.0630072	-0.0500965	-0.0440111	-0.0442895	-0.0362767	-0.0920589	-0.0787511	-0.0404364	-0.0286348	-0.0348243	-0.0236055	-0.0437353	0.0196782
73.9	-0.0272785	-0.0421325	-0.0159535	-0.0527486	-0.0252783	-0.0636562	-0.0496789	-0.043641	-0.0444542	-0.0364818	-0.0906863	-0.0795032	-0.0407012	-0.0289311	-0.0352241	-0.0238521	-0.0437626	0.0195773
74	-0.0270212	-0.0425358	-0.0153136	-0.0524905	-0.0258276	-0.0641268	-0.0491413	-0.0434062	-0.0445638	-0.0366355	-0.089183	-0.0799748	-0.0410969	-0.0292529	-0.0354489	-0.0239549	-0.0437484	0.0194255
74.1	-0.0268662	-0.0428215	-0.014656	-0.0522672	-0.0265325	-0.0643913	-0.0484837	-0.0433067	-0.0446747	-0.0367544	-0.0875491	-0.0801517	-0.0415091	-0.0296045	-0.0354636	-0.023914	-0.0436841	0.0192199
74.2	-0.0268135	-0.0429618	-0.0139695	-0.0520788	-0.0273932	-0.0644495	-0.0477151	-0.0433425	-0.044881	-0.0368694	-0.0857846	-0.0800337	-0.0419378	-0.0299866	-0.0352683	-0.0237295	-0.0435759	0.0189615
74.3	-0.0268371	-0.042953	-0.0134098	-0.0519252	-0.0284097	-0.0643015	-0.0469921	-0.0435136	-0.0449793	-0.0369819	-0.084064	-0.0796334	-0.0423831	-0.0303908	-0.0349057	-0.0234012	-0.0434426	0.0186641
74.4	-0.0269115	-0.0427952	-0.012977	-0.051807	-0.0295818	-0.0639473	-0.0463146	-0.0437827	-0.0450208	-0.0370918	-0.0825901	-0.0791025	-0.0428449	-0.0308095	-0.0344143	-0.0229754	-0.0433104	0.0183708
74.5	-0.0269305	-0.0424884	-0.0126711	-0.051783	-0.0309613	-0.0634042	-0.0456826	-0.0441418	-0.0450666	-0.0371992	-0.0811966	-0.0784412	-0.0434602	-0.0312397	-0.0337853	-0.0225197	-0.0431857	0.0180633
74.6	-0.0267967	-0.0420326	-0.0124922	-0.0518686	-0.0323424	-0.0627244	-0.0450962	-0.0445746	-0.0451167	-0.0373052	-0.0798836	-0.0777076	-0.0442027	-0.0316705	-0.0330185	-0.0220702	-0.0430564	0.0177689
74.7	-0.026486	-0.0414434	-0.0124402	-0.0520636	-0.0337238	-0.062094	-0.0446025	-0.0449434	-0.0451711	-0.0374755	-0.0786651	-0.0769192	-0.0449706	-0.0321019	-0.0321141	-0.021632	-0.0429279	0.0175064
74.8	-0.0259985	-0.0408925	-0.0125151	-0.0523514	-0.0351015	-0.0615418	-0.0442675	-0.0451933	-0.0452297	-0.0376968	-0.0775647	-0.0760488	-0.045584	-0.0325338	-0.031072	-0.0211713	-0.0427977	0.0172794
74.9	-0.0253342	-0.0402806	-0.0127249	-0.0526322	-0.0364505	-0.0611196	-0.0442213	-0.0453318	-0.0452549	-0.037969	-0.0765826	-0.0751073	-0.0460428	-0.0329662	-0.0298221	-0.0206832	-0.0426577	0.017095
75	-0.0244595	-0.0394753	-0.0130698	-0.0529013	-0.0377707	-0.060812	-0.0445881	-0.0453588	-0.0451939	-0.0382922	-0.0757188	-0.0741605	-0.0463473	-0.033341	-0.0282896	-0.0201675	-0.0424966	0.0169731
75.1	-0.0236048	-0.0384368	-0.01344	-0.0531587	-0.0390621	-0.0606181	-0.045368	-0.0452744	-0.0450806	-0.0386663	-0.0749731	-0.0732084	-0.0464978	-0.0336405	-0.0266645	-0.0196243	-0.0423324	0.0169089
75.2	-0.0228268	-0.0371651	-0.0137951	-0.0534045	-0.0403248	-0.0605379	-0.0465608	-0.0450785	-0.044915	-0.0390915	-0.0742707	-0.0723073	-0.0464941	-0.0338984	-0.0251975	-0.0190536	-0.0421826	0.01689
75.3	-0.0221253	-0.0356601	-0.0140567	-0.0536387	-0.0415588	-0.0605168	-0.0479886	-0.044753	-0.0445949	-0.0395677	-0.0734916	-0.0715166	-0.0462669	-0.03409	-0.0240698	-0.0184544	-0.0420219	0.0169009
75.4	-0.0215005	-0.033922	-0.0142246	-0.0538612	-0.0427606	-0.0602947	-0.0493111	-0.0442694	-0.0441559	-0.040095	-0.0727044	-0.0708363	-0.0457071	-0.0342162	-0.0232814	-0.0178331	-0.0418108	0.0169231
75.5	-0.0209523	-0.0319506	-0.014299	-0.0539618	-0.0437146	-0.0599642	-0.0506221	-0.043625	-0.0436122	-0.0406111	-0.071909	-0.0701944	-0.0450758	-0.034278	-0.0228324	-0.0172562	-0.0415537	0.0169496
75.6	-0.0204806	-0.029746	-0.0142798	-0.0539583	-0.0443128	-0.0595349	-0.0519394	-0.0429275	-0.0429911	-0.0410188	-0.0711055	-0.0695758	-0.044373	-0.0342752	-0.0227226	-0.0167112	-0.041247	0.0169816
75.7	-0.0200857	-0.0272594	-0.0141634	-0.0539129	-0.0445763	-0.0590069	-0.0533648	-0.0421957	-0.0422936	-0.0413231	-0.0703038	-0.0690365	-0.0435987	-0.0342081	-0.0229522	-0.0160953	-0.0408985	0.0170472
75.8	-0.0199318	-0.0244786	-0.0139492	-0.0538482	-0.0445177	-0.0582991	-0.0548982	-0.0414294	-0.0415455	-0.0415298	-0.0695104	-0.0685917	-0.0427529	-0.0340764	-0.0235544	-0.0154149	-0.0405205	0.0171384
75.9	-0.020038	-0.0219328	-0.0136357	-0.0537919	-0.0441372	-0.0574006	-0.0565398	-0.0406289	-0.0407468	-0.0416295	-0.0687185	-0.0682123	-0.0418356	-0.0339142	-0.0246061	-0.0146702	-0.0401524	0.0172238
76	-0.0202388	-0.0197829	-0.0132226	-0.0537444	-0.0434346	-0.0564421	-0.0578894	-0.0397939	-0.0400116	-0.0416127	-0.0679953	-0.0678984	-0.0407368	-0.0337066	-0.0258525	-0.0138611	-0.039764	0.0173109
76.1	-0.0204495	-0.0180291	-0.0127131	-0.0537055	-0.0424099	-0.0554487	-0.058736	-0.0389246	-0.0393829	-0.0414795	-0.0675491	-0.0676368	-0.0394363	-0.0334735	-0.0271054	-0.0129876	-0.0393417	0.0174127
76.2	-0.0206702	-0.0166713	-0.012107	-0.0536754	-0.0410632	-0.0547803	-0.0590795	-0.0380214	-0.0388628	-0.0412299	-0.0673235	-0.0673566	-0.0379342	-0.033215	-0.0283181	-0.0120497	-0.0388974	0.0175299
76.3	-0.0208892	-0.0157096	-0.0114916	-0.0536539	-0.0396373	-0.0542907	-0.0591401	-0.0371231	-0.0384579	-0.0409023	-0.0672889	-0.0670579	-0.0363174	-0.0329243	-0.0294906	-0.0111266	-0.0384688	0.0176487
76.4	-0.02109	-0.0151438	-0.0108913	-0.0535247	-0.0384232	-0.0539274	-0.0589619	-0.0362351	-0.0381706	-0.0405759	-0.0674453	-0.0666802	-0.0346304	-0.0325866	-0.0306228	-0.0102495	-0.0380724	0.0177517
76.5	-0.0212101	-0.0149741	-0.0103385	-0.0532522	-0.0374253	-0.0536905	-0.0585449	-0.0353451	-0.038001	-0.0402787	-0.0677928	-0.066218	-0.0328733	-0.0322018	-0.0317148	-0.00950584	-0.0377104	0.0178266
76.6	-0.0212347	-0.0151929	-0.00984519	-0.0529146	-0.0366457	-0.0535798	-0.0578891	-0.0344361	-0.0379491	-0.0400107	-0.0683312	-0.0656698	-0.0311201	-0.0317699	-0.0327634	-0.00901934	-0.0373982	0.017865
76.7	-0.0211448	-0.0155308	-0.00944286	-0.0525041	-0.0360886	-0.0535954	-0.0573172	-0.0335081	-0.0380521	-0.0398102	-0.0690606	-0.0650399	-0.0294811	-0.031291	-0.033745	-0.00881095	-0.0371514	0.0179067
76.8	-0.0209323	-0.0157252	-0.00929439	-0.0520205	-0.0357802	-0.0536934	-0.0569099	-0.0325611	-0.03831	-0.0397395	-0.069951	-0.0643352	-0.0279913	-0.0308101	-0.0346516	-0.00888066	-0.0369742	0.0179551
76.9	-0.0205974	-0.0158088	-0.00939977	-0.051464	-0.0357243	-0.0538537	-0.0566959	-0.0315952	-0.0385888	-0.0397987	-0.0709032	-0.0635557	-0.0266022	-0.0303615	-0.0351711	-0.00922847	-0.0368343	0.0179987
77	-0.02018	-0.0157852	-0.00975465	-0.0508345	-0.0359211	-0.0540428	-0.0565629	-0.0306102	-0.0388253	-0.0399501	-0.0719355	-0.0627013	-0.0253131	-0.0299455	-0.0353254	-0.00985439	-0.0367214	0.0180273
77.1	-0.019673	-0.0156461	-0.0103502	-0.050132	-0.0363704	-0.0542689	-0.0565612	-0.0296062	-0.0390768	-0.0401883	-0.0730293	-0.0617756	-0.0241852	-0.0295619	-0.0353313	-0.0107584	-0.0366572	0.0180456
77.2	-0.0190762	-0.0153915	-0.0111844	-0.0493799	-0.0370176	-0.0545373	-0.0567352	-0.0286393	-0.0393167	-0.0404443	-0.074115	-0.0607813	-0.0234477	-0.0292085	-0.0351888	-0.0118093	-0.0366421	0.0180543
77.3	-0.0183897	-0.0150216	-0.0122075	-0.0486164	-0.0378471	-0.0548481	-0.0570849	-0.027812	-0.039525	-0.0406678	-0.0751925	-0.059901	-0.0231006	-0.0288729	-0.034898	-0.0129707	-0.0366847	0.0180771
77.4	-0.0175877	-0.0145361	-0.0133682	-0.0478643	-0.0388589	-0.0552012	-0.0576102	-0.0271434	-0.0397017	-0.0408591	-0.0762617	-0.0591346	-0.0229584	-0.0285551	-0.0344587	-0.0141673	-0.0367667	0.0181377
77.5	-0.0166699	-0.013989	-0.014562	-0.0471489	-0.040035	-0.0555966	-0.0583113	-0.0266553	-0.0397611	-0.0410179	-0.0773227	-0.0584731	-0.0230064	-0.0282551	-0.0338559	-0.0153793	-0.0368775	0.0182443
77.6	-0.015814	-0.0132604	-0.0156669	-0.0465358	-0.0412892	-0.0560343	-0.0592151	-0.0263507	-0.039636	-0.0411269	-0.0783755	-0.0578997	-0.0231272	-0.0280088	-0.033031	-0.0165535	-0.0369953	0.0184152
77.7	-0.01502	-0.0123012	-0.016683	-0.0460249	-0.0426216	-0.0565399	-0.0603796	-0.0262297	-0.0393262	-0.0411593	-0.0794958	-0.0574243	-0.023379	-0.0278375	-0.0323429	-0.0176899	-0.0371534	0.0186628
77.8	-0.0143755	-0.0111067	-0.0176103	-0.0456162	-0.0440321	-0.0570672	-0.0618029	-0.0262922	-0.0389592	-0.0411879	-0.0807078	-0.057047	-0.0237626	-0.0277153	-0.0318705	-0.0187885	-0.0373714	0.0189825
77.9	-0.0139864	-0.00960167	-0.0184487	-0.0453097	-0.0455208	-0.0575731	-0.063381	-0.0265383	-0.0385485	-0.0412125	-0.081804	-0.0567677	-0.0242039	-0.0276421	-0.0316139	-0.0198492	-0.0376251	0.0193347
78	-0.0138541	-0.00778622	-0.0191983	-0.0451204	-0.0469862	-0.0580623	-0.0647368	-0.0269679	-0.0381131	-0.0411831	-0.0827054	-0.056524	-0.0245891	-0.027618	-0.0313827	-0.0208711	-0.0378562	0.0196791
78.1	-0.0139789	-0.00566033	-0.0197794	-0.045093	-0.0483646	-0.0585361	-0.0659962	-0.0274775	-0.0376959	-0.0410652	-0.0834122	-0.0562375	-0.0249183	-0.027643	-0.0310963	-0.0217903	-0.0380466	0.0200343
78.2	-0.0143605	-0.00322399	-0.020178	-0.0451179	-0.0494855	-0.0589947	-0.0671593	-0.0279712	-0.0373064	-0.0408591	-0.0839244	-0.0558907	-0.0251984	-0.0276885	-0.0307548	-0.0224545	-0.0381605	0.0204049
78.3	-0.0149957	-0.000473095	-0.0204402	-0.0451951	-0.0502616	-0.0594379	-0.068226	-0.0284488	-0.0369603	-0.0405645	-0.0842418	-0.0554835	-0.0254467	-0.0277542	-0.0303583	-0.0228099	-0.0381936	0.0207893
78.4	-0.0156318	0.00220897	-0.0205901	-0.0453246	-0.0506928	-0.0598659	-0.0691964	-0.0288913	-0.0367366	-0.0401816	-0.0843646	-0.0550341	-0.0256633	-0.0278125	-0.0298818	-0.0228566	-0.0381572	0.0211634
78.5	-0.0162239	0.00465255	-0.0206305	-0.0455074	-0.0507699	-0.0602785	-0.0700704	-0.0292709	-0.0366359	-0.0397104	-0.0842927	-0.0545929	-0.025827	-0.0278315	-0.0293758	-0.0226779	-0.0380652	0.0215049
78.6	-0.0167902	0.00669534	-0.0205639	-0.0457518	-0.0504871	-0.0607923	-0.070848	-0.0295875	-0.0366352	-0.0391507	-0.0839225	-0.0541672	-0.0259386	-0.027802	-0.0288868	-0.0223113	-0.0379337	0.0217785
78.7	-0.0172828	0.00833733	-0.0203904	-0.0460578	-0.0498445	-0.0613561	-0.0715016	-0.0298412	-0.0367303	-0.0385649	-0.0832486	-0.0537571	-0.0260303	-0.0277292	-0.0284148	-0.0217566	-0.0377605	0.0219763
78.8	-0.0176019	0.00951585	-0.0201062	-0.0464189	-0.0489776	-0.0618729	-0.0719811	-0.0300319	-0.0369212	-0.037965	-0.0823705	-0.0533626	-0.0261019	-0.0276132	-0.0279598	-0.0210139	-0.0375489	0.0221006
78.9	-0.0178521	0.0101471	-0.01971	-0.0467713	-0.0479492	-0.0624431	-0.0726346	-0.0301655	-0.037208	-0.0372761	-0.0817337	-0.0530274	-0.0261536	-0.0274538	-0.0276686	-0.0200999	-0.037375	0.0222275
79	-0.0180346	0.0102312	-0.0193494	-0.0471828	-0.0468745	-0.0630674	-0.0733341	-0.0302355	-0.0375433	-0.0366008	-0.0813372	-0.0528393	-0.026191	-0.0272511	-0.0275653	-0.0190391	-0.0372634	0.0223441
79.1	-0.0181492	0.00976802	-0.0190095	-0.0476583	-0.0457913	-0.0637459	-0.0740797	-0.0301987	-0.0378473	-0.0359797	-0.0811809	-0.0528125	-0.0262567	-0.0270007	-0.0276849	-0.01806	-0.0372305	0.0224408
79.2	-0.0182064	0.00894506	-0.0187275	-0.048198	-0.0446994	-0.0644787	-0.0748712	-0.0300548	-0.0380257	-0.0354129	-0.0812647	-0.0529471	-0.0263352	-0.0267066	-0.0280304	-0.0172395	-0.0372658	0.0225375
79.3	-0.0182339	0.0079527	-0.0184861	-0.0488018	-0.043599	-0.0652655	-0.0757088	-0.029804	-0.038282	-0.0349003	-0.0815888	-0.0531962	-0.0263399	-0.0263827	-0.0286142	-0.0165777	-0.0373643	0.0226602
79.4	-0.0182569	0.00679096	-0.0182852	-0.0494698	-0.0425578	-0.0660052	-0.0765924	-0.0294835	-0.0386162	-0.034442	-0.0820083	-0.0534486	-0.0262709	-0.0260626	-0.0293894	-0.0160283	-0.0375079	0.0227826
79.5	-0.018379	0.00550009	-0.018125	-0.0501923	-0.0415811	-0.0666278	-0.077522	-0.0291014	-0.0390267	-0.0340378	-0.0825167	-0.0536902	-0.0259912	-0.0257519	-0.030356	-0.0155238	-0.0376827	0.0229065
79.6	-0.0186338	0.00411871	-0.0180053	-0.0508648	-0.0406688	-0.0670917	-0.0784976	-0.0286576	-0.0394033	-0.0336796	-0.0831139	-0.0539211	-0.0254892	-0.025492	-0.031514	-0.0150642	-0.0378736	0.023029
79.7	-0.0190214	0.00266239	-0.0179262	-0.0515137	-0.0398221	-0.067326	-0.0792884	-0.0281522	-0.0397458	-0.0333214	-0.0836911	-0.0541413	-0.0247649	-0.0252828	-0.0328635	-0.0146495	-0.038053	0.023111
79.8	-0.0195417	0.00130285	-0.0178877	-0.0521556	-0.039091	-0.0672916	-0.0798223	-0.0277124	-0.0400544	-0.0330675	-0.0841571	-0.0543779	-0.0238184	-0.0251245	-0.0344044	-0.0142955	-0.0382187	0.0231472
79.9	-0.0201948	4.00897e-05	-0.0175127	-0.0527951	-0.0386069	-0.0669368	-0.0802222	-0.0273432	-0.040329	-0.0329178	-0.084511	-0.0546198	-0.0226496	-0.0250169	-0.0361484	-0.0140072	-0.0383607	0.0231687
80	-0.0209621	-0.00116446	-0.0171288	-0.0534321	-0.03837	-0.0662615	-0.0805047	-0.0270625	-0.0405939	-0.0328723	-0.084753	-0.0548016	-0.0213705	-0.0250015	-0.0381616	-0.0137415	-0.0385114	0.023153
80.1	-0.0217526	-0.00230558	-0.0167259	-0.0540618	-0.0383499	-0.0652658	-0.08067	-0.0268703	-0.040828	-0.032931	-0.0848829	-0.054923	-0.0201322	-0.0250676	-0.0402422	-0.0135186	-0.038658	0.0231014
80.2	-0.0225988	-0.00338328	-0.0163027	-0.0546835	-0.0384485	-0.0639575	-0.080718	-0.0267665	-0.0410312	-0.033094	-0.0848978	-0.0550057	-0.0189348	-0.0251528	-0.0422101	-0.0133384	-0.0387827	0.0230165
80.3	-0.0235088	-0.00439756	-0.0158591	-0.0552971	-0.0386658	-0.0623977	-0.0806488	-0.0267694	-0.0413064	-0.0333612	-0.0847305	-0.0550017	-0.0178474	-0.0252564	-0.043945	-0.0132018	-0.0388872	0.0228866
80.4	-0.0244841	-0.0053484	-0.0153952	-0.0559025	-0.0390019	-0.0608461	-0.0804434	-0.0269074	-0.041642	-0.0335921	-0.0843813	-0.0549087	-0.0170205	-0.0253784	-0.045447	-0.0131168	-0.0389885	0.0227156
80.5	-0.0255245	-0.00620183	-0.0150037	-0.0564387	-0.0395533	-0.0593028	-0.080008	-0.0271806	-0.0420238	-0.0338016	-0.0838499	-0.0547267	-0.0164541	-0.0255593	-0.046716	-0.0130834	-0.0390893	0.0224808
80.6	-0.0266302	-0.00695551	-0.014699	-0.0568913	-0.0402762	-0.0578	-0.0793251	-0.0274821	-0.0424243	-0.0340572	-0.0831464	-0.0544556	-0.0161482	-0.0258023	-0.0477521	-0.0131138	-0.0391849	0.0221794
80.7	-0.0278011	-0.0076582	-0.0144845	-0.0572541	-0.0410258	-0.0564673	-0.0782899	-0.0277923	-0.0428435	-0.0343288	-0.0822973	-0.0540395	-0.0161028	-0.0261074	-0.0485551	-0.0133263	-0.0392734	0.0217911
80.8	-0.0288949	-0.00834404	-0.0143611	-0.0575271	-0.0417893	-0.0553858	-0.0772296	-0.0281112	-0.0432814	-0.0346109	-0.0813874	-0.0534632	-0.0163179	-0.0264706	-0.0490405	-0.0137577	-0.0393733	0.0213589
80.9	-0.0299006	-0.00894123	-0.0143288	-0.0576826	-0.0425668	-0.0545971	-0.076144	-0.0284655	-0.0437551	-0.0349032	-0.0804513	-0.0527557	-0.0167639	-0.0268455	-0.0490541	-0.0144111	-0.0394729	0.0208893
81	-0.0308023	-0.00943814	-0.0143815	-0.0577203	-0.0433593	-0.054172	-0.0750332	-0.0288608	-0.044185	-0.035206	-0.0794889	-0.0519521	-0.0174434	-0.0272583	-0.0488354	-0.0152334	-0.0395856	0.0203946
81.1	-0.031534	-0.00983474	-0.0145165	-0.0576402	-0.0442146	-0.0541637	-0.0738972	-0.029297	-0.0445283	-0.035519	-0.0785002	-0.0511723	-0.0183764	-0.02772	-0.0485143	-0.0162247	-0.0397283	0.0198853
81.2	-0.0320975	-0.0101311	-0.0147339	-0.0574423	-0.045133	-0.0542121	-0.0727369	-0.0297737	-0.0447829	-0.0358424	-0.0775417	-0.0505164	-0.0195628	-0.0282306	-0.0481375	-0.0173849	-0.0398912	0.0193579
81.3	-0.0325043	-0.0103271	-0.0150221	-0.0571562	-0.0461143	-0.0543173	-0.0716649	-0.0302521	-0.0449328	-0.0361738	-0.0766429	-0.0499844	-0.0209159	-0.0287901	-0.0477052	-0.0186553	-0.0400724	0.0188432
81.4	-0.0327701	-0.0104405	-0.0153657	-0.0569028	-0.046992	-0.0544793	-0.0707457	-0.0307042	-0.044975	-0.0365899	-0.0758038	-0.0495763	-0.022391	-0.029356	-0.0472172	-0.0200224	-0.0402707	0.0183579
81.5	-0.0329505	-0.0105018	-0.0157323	-0.0567551	-0.0477599	-0.054698	-0.0699795	-0.0311158	-0.0449094	-0.0371169	-0.0750245	-0.049292	-0.0239881	-0.0299172	-0.0466736	-0.021399	-0.0404883	0.0179124
81.6	-0.0330602	-0.0105184	-0.0161098	-0.05662	-0.0484158	-0.054939	-0.0692963	-0.0314868	-0.044736	-0.0377547	-0.0744833	-0.0491331	-0.0256332	-0.0304845	-0.0460676	-0.022677	-0.0407135	0.0175263
81.7	-0.033099	-0.0105405	-0.0164985	-0.0564965	-0.0489555	-0.0551645	-0.0686957	-0.0318173	-0.0444549	-0.038456	-0.0739483	-0.0490953	-0.0272426	-0.031147	-0.045418	-0.0239451	-0.0409359	0.0171613
81.8	-0.0330669	-0.010603	-0.0168981	-0.0563845	-0.0493791	-0.0553839	-0.0681777	-0.0321774	-0.0440534	-0.0390628	-0.0733365	-0.0491716	-0.0286196	-0.0318596	-0.0447608	-0.0251702	-0.0411316	0.0168167
81.9	-0.0329644	-0.0107058	-0.0173088	-0.056284	-0.0496858	-0.0555428	-0.0677589	-0.0326399	-0.0436051	-0.0395751	-0.0726479	-0.0492854	-0.0297923	-0.032595	-0.0443546	-0.0261896	-0.0413085	0.0164971
82	-0.0327723	-0.0108595	-0.0177349	-0.056195	-0.0498717	-0.0556412	-0.0675515	-0.0332048	-0.0431732	-0.0399928	-0.0718761	-0.0493563	-0.0307926	-0.0333531	-0.0441774	-0.0270032	-0.0414722	0.016204
82.1	-0.0324851	-0.0110723	-0.0180172	-0.056167	-0.0499369	-0.0556791	-0.0675051	-0.0338721	-0.0427571	-0.0403159	-0.0710396	-0.0493788	-0.0315592	-0.0341339	-0.0440126	-0.0276112	-0.0415964	0.0159494
82.2	-0.0321027	-0.0113443	-0.0181767	-0.0561829	-0.0498818	-0.0556565	-0.0675755	-0.0345991	-0.0424066	-0.0405468	-0.0702083	-0.0493529	-0.031863	-0.0349374	-0.04386	-0.0280224	-0.0416698	0.0157435
82.3	-0.0316252	-0.0116753	-0.0182313	-0.0562088	-0.0497566	-0.0555733	-0.0677627	-0.0353983	-0.0421218	-0.0406942	-0.0693821	-0.0492787	-0.031704	-0.0356976	-0.0437681	-0.0282442	-0.0416951	0.0155861
82.4	-0.0310784	-0.0120751	-0.0182321	-0.0562448	-0.0495793	-0.0554297	-0.0680665	-0.036252	-0.0419027	-0.0407034	-0.0685522	-0.049156	-0.0312676	-0.0363842	-0.0437698	-0.028352	-0.0416904	0.0154625
82.5	-0.0304824	-0.0125543	-0.0181805	-0.0562824	-0.0493681	-0.0552254	-0.0684871	-0.03716	-0.0417492	-0.0405743	-0.0676829	-0.048994	-0.0305655	-0.0370049	-0.0438715	-0.0283406	-0.0416577	0.01537
82.6	-0.0298373	-0.0130876	-0.0180816	-0.0563119	-0.049209	-0.0549559	-0.0689974	-0.0381225	-0.0416614	-0.0403245	-0.0667741	-0.0488095	-0.0296471	-0.0375236	-0.044128	-0.0280181	-0.0415931	0.0153247
82.7	-0.0291432	-0.0137243	-0.0179354	-0.0563332	-0.049102	-0.0545847	-0.0695415	-0.039098	-0.0416393	-0.0400175	-0.0658965	-0.0485926	-0.0286936	-0.0379548	-0.0442838	-0.027396	-0.041496	0.0153125
82.8	-0.02833	-0.0144642	-0.017742	-0.0563466	-0.0490396	-0.0541576	-0.0701193	-0.0399261	-0.0416168	-0.0396533	-0.0651808	-0.0484302	-0.0277052	-0.0383411	-0.0443211	-0.0266008	-0.0413734	0.0153502
82.9	-0.027592	-0.0153074	-0.0175295	-0.056435	-0.0490024	-0.0536902	-0.070731	-0.040607	-0.0416421	-0.0392289	-0.0646413	-0.0483295	-0.0267923	-0.0386822	-0.0442399	-0.0256324	-0.0412552	0.0154256
83	-0.0269276	-0.016254	-0.0173942	-0.0565961	-0.0489905	-0.0531931	-0.0713148	-0.0411405	-0.0416833	-0.0387411	-0.0642782	-0.0482797	-0.0260735	-0.0389784	-0.0442306	-0.0244908	-0.0411604	0.0155167
83.1	-0.0263368	-0.0173038	-0.0173677	-0.0567805	-0.0489907	-0.0526684	-0.0716972	-0.0415899	-0.041679	-0.0382284	-0.0640929	-0.0482808	-0.0255488	-0.0392296	-0.0443737	-0.023228	-0.0410873	0.0155927
83.2	-0.0258196	-0.0184453	-0.0174635	-0.0569882	-0.049029	-0.0521161	-0.0718784	-0.0420109	-0.0416291	-0.0376907	-0.0641374	-0.0483326	-0.0252112	-0.0394531	-0.044669	-0.0219963	-0.0410544	0.0156484
83.3	-0.0253793	-0.0196296	-0.0176817	-0.0572192	-0.0491054	-0.0515361	-0.0718583	-0.0424033	-0.0415337	-0.0371282	-0.0644119	-0.0484354	-0.0250434	-0.0396658	-0.0449782	-0.0208494	-0.0410537	0.015683
83.4	-0.0250219	-0.0208052	-0.0180222	-0.0574736	-0.0492199	-0.0509386	-0.0716368	-0.0427672	-0.0413928	-0.0365535	-0.0649162	-0.0485708	-0.0249572	-0.039896	-0.0453415	-0.0198452	-0.0410849	0.0157016
83.5	-0.0247578	-0.0219677	-0.0184823	-0.0577508	-0.0493818	-0.0503613	-0.0712141	-0.0431026	-0.0412063	-0.0359896	-0.0656504	-0.0486886	-0.0248614	-0.0401661	-0.0458531	-0.0190367	-0.0411544	0.0157073
83.6	-0.0245693	-0.0229549	-0.0190594	-0.0580463	-0.0495968	-0.0496731	-0.0701121	-0.0434095	-0.0409975	-0.0354366	-0.0666072	-0.048713	-0.0247559	-0.0404735	-0.0465131	-0.0184238	-0.0412089	0.0156519
83.7	-0.0244399	-0.0237668	-0.0197245	-0.0582829	-0.0498295	-0.0488863	-0.0682158	-0.0437798	-0.0407705	-0.0348945	-0.0677831	-0.0485732	-0.0246408	-0.040813	-0.0473213	-0.0180846	-0.0412379	0.0155221
83.8	-0.0243668	-0.0244034	-0.0203199	-0.0584484	-0.0500224	-0.0480435	-0.0661187	-0.0442183	-0.0405398	-0.0344715	-0.0691329	-0.048263	-0.0244796	-0.0411847	-0.0482779	-0.0180292	-0.04127	0.0154029
83.9	-0.0243358	-0.0248646	-0.0210129	-0.0586063	-0.0501754	-0.0471449	-0.0638434	-0.044663	-0.0401148	-0.0342891	-0.0704315	-0.0477675	-0.0242628	-0.0415844	-0.049236	-0.0182575	-0.0412869	0.0152618
84	-0.0243469	-0.0251505	-0.0216697	-0.0587567	-0.0502976	-0.0461903	-0.0616919	-0.045098	-0.0395365	-0.0342448	-0.0716288	-0.0470865	-0.0239904	-0.0420119	-0.0501791	-0.0187685	-0.0412905	0.0151374
84.1	-0.0244001	-0.0252818	-0.0223053	-0.0588996	-0.0503675	-0.0451798	-0.0597235	-0.0455666	-0.0388473	-0.0342978	-0.0727248	-0.0462202	-0.0236514	-0.0424186	-0.0511073	-0.0193336	-0.0412703	0.0150537
84.2	-0.024485	-0.0253763	-0.0229197	-0.0590299	-0.0503851	-0.0441228	-0.0579382	-0.046069	-0.0380474	-0.0344482	-0.0737196	-0.0451686	-0.0232613	-0.0427892	-0.0517012	-0.0198757	-0.0412086	0.0149932
84.3	-0.0246001	-0.0254701	-0.0235128	-0.0591458	-0.0503504	-0.0430852	-0.0563361	-0.046605	-0.0371368	-0.034658	-0.0746131	-0.0439785	-0.0229066	-0.0431182	-0.0518907	-0.0204002	-0.041113	0.0149417
84.4	-0.0247437	-0.0255687	-0.0241251	-0.0592471	-0.0501956	-0.0421686	-0.0549171	-0.0471748	-0.0361153	-0.0349177	-0.0753891	-0.0427634	-0.0226964	-0.0434055	-0.0518179	-0.0209077	-0.0410096	0.014887
84.5	-0.0249113	-0.0257125	-0.0247868	-0.0592599	-0.0499155	-0.0414258	-0.0536813	-0.0477783	-0.0349847	-0.0352271	-0.0758947	-0.0415502	-0.0226309	-0.0436453	-0.0515482	-0.021398	-0.0408969	0.0147954
84.6	-0.0251029	-0.02594	-0.0254978	-0.059289	-0.04951	-0.0408578	-0.0526286	-0.0484185	-0.0338552	-0.035583	-0.0761299	-0.0403389	-0.02271	-0.0437964	-0.0510816	-0.0218402	-0.0407862	0.0146678
84.7	-0.0253257	-0.0262513	-0.0262581	-0.0593086	-0.0490958	-0.0405352	-0.0519427	-0.0491097	-0.0327269	-0.0359511	-0.0762149	-0.0391799	-0.0229338	-0.0438587	-0.0504181	-0.0222163	-0.0407079	0.0145324
84.8	-0.0256424	-0.0266463	-0.0270678	-0.0593187	-0.0486581	-0.0404683	-0.051596	-0.0497284	-0.0316611	-0.0362407	-0.0762204	-0.0381876	-0.0233023	-0.0438323	-0.0495576	-0.0225271	-0.0406659	0.0143856
84.9	-0.0260527	-0.0271246	-0.0282818	-0.0593193	-0.0481164	-0.0406571	-0.0514907	-0.0502623	-0.0307218	-0.036452	-0.0761473	-0.0373621	-0.0238576	-0.0437633	-0.0484887	-0.0227727	-0.0406794	0.0141928
85	-0.0265568	-0.0276174	-0.0295228	-0.0593103	-0.0474944	-0.0410954	-0.0516099	-0.0506936	-0.0298822	-0.0365847	-0.0759957	-0.0367032	-0.0245002	-0.0436742	-0.0472923	-0.0229961	-0.0407206	0.0139901
85.1	-0.0271546	-0.0280814	-0.0307909	-0.0592967	-0.0468223	-0.0416403	-0.0519538	-0.0510222	-0.0291298	-0.036639	-0.0757654	-0.0362111	-0.0250786	-0.0435816	-0.0461538	-0.0231625	-0.0407803	0.013802
85.2	-0.0278059	-0.0284881	-0.0320859	-0.0592792	-0.0461983	-0.0422837	-0.0525526	-0.0512481	-0.0284646	-0.0366149	-0.0754565	-0.0358641	-0.025593	-0.0434855	-0.0450878	-0.0232391	-0.0408592	0.0136399
85.3	-0.02841	-0.0287827	-0.0332923	-0.0593326	-0.0456222	-0.0430196	-0.0534139	-0.0513714	-0.0278865	-0.0365123	-0.075069	-0.0357675	-0.0260457	-0.0433859	-0.0440482	-0.0232257	-0.0409491	0.0135209
85.4	-0.0289655	-0.0289652	-0.0343615	-0.0594705	-0.0450941	-0.0438479	-0.0545377	-0.051392	-0.027408	-0.0364876	-0.0746795	-0.035947	-0.0264402	-0.0432828	-0.0429677	-0.0231223	-0.0410606	0.013455
85.5	-0.0294723	-0.0290695	-0.0352007	-0.059744	-0.0446154	-0.0448076	-0.0559135	-0.051258	-0.0270293	-0.0365105	-0.0743836	-0.0364025	-0.0267764	-0.0431357	-0.0418466	-0.022902	-0.0411917	0.013465
85.6	-0.0299305	-0.029098	-0.0357956	-0.0600408	-0.0442704	-0.0458769	-0.057458	-0.0510933	-0.0267589	-0.0366004	-0.0741287	-0.0370786	-0.0270543	-0.0429414	-0.0406846	-0.0225239	-0.0413334	0.0135417
85.7	-0.0301587	-0.0290506	-0.036146	-0.0603594	-0.0441436	-0.0469261	-0.0591737	-0.0509506	-0.0267141	-0.0367582	-0.0738883	-0.037879	-0.0272739	-0.0427504	-0.039482	-0.0219882	-0.0414777	0.0136885
85.8	-0.0301505	-0.0289687	-0.036252	-0.0606998	-0.0440757	-0.0479552	-0.0607338	-0.0508297	-0.0267349	-0.0369838	-0.073583	-0.0388036	-0.0273986	-0.0425956	-0.0383773	-0.0212579	-0.0415875	0.0138783
85.9	-0.0299061	-0.0288345	-0.0361146	-0.0610621	-0.0440667	-0.0488737	-0.0621382	-0.050704	-0.0268044	-0.0372771	-0.0731849	-0.0398526	-0.0274093	-0.0424783	-0.0375638	-0.0203301	-0.0416625	0.0141008
86	-0.0294411	-0.0286478	-0.0357623	-0.0614462	-0.0441158	-0.0496086	-0.063387	-0.0505665	-0.0268878	-0.0376408	-0.0726941	-0.0409908	-0.0274136	-0.0423786	-0.0370529	-0.0193103	-0.041709	0.0143344
86.1	-0.0289732	-0.0284089	-0.0354139	-0.0618648	-0.0441747	-0.0500816	-0.0644801	-0.0504126	-0.0269851	-0.038092	-0.0721105	-0.0420995	-0.0274111	-0.0422965	-0.0368445	-0.0182198	-0.0417418	0.0145557
86.2	-0.0285178	-0.0281055	-0.0350694	-0.0623215	-0.0442437	-0.0502928	-0.0654167	-0.0502424	-0.0270964	-0.0386336	-0.0714342	-0.0430822	-0.0272742	-0.0422321	-0.0369297	-0.0170584	-0.0417469	0.0147703
86.3	-0.0280749	-0.0277363	-0.0347404	-0.0627866	-0.0443226	-0.0502422	-0.0659806	-0.0500558	-0.0272376	-0.0392295	-0.0706655	-0.0439386	-0.0270029	-0.0421853	-0.0370862	-0.0158263	-0.0416945	0.0149565
86.4	-0.0276452	-0.0272836	-0.0344423	-0.0632556	-0.0444157	-0.0499332	-0.0665295	-0.0499069	-0.027412	-0.0397252	-0.0699546	-0.0446689	-0.0265972	-0.0421987	-0.037314	-0.0145395	-0.0416139	0.0151699
86.5	-0.0272358	-0.0267169	-0.034175	-0.0637276	-0.0443792	-0.0493851	-0.0671889	-0.0498789	-0.0276132	-0.0400945	-0.0693429	-0.0452302	-0.0260572	-0.0421717	-0.0376132	-0.0132767	-0.0415054	0.0154209
86.6	-0.0268921	-0.0259933	-0.0339386	-0.0642078	-0.0442354	-0.0486325	-0.0680289	-0.0499719	-0.0278106	-0.0403376	-0.068652	-0.0455734	-0.025389	-0.0419879	-0.0379499	-0.0120377	-0.0413524	0.0156988
86.7	-0.0266347	-0.0251774	-0.0337331	-0.0646973	-0.0440476	-0.0479726	-0.0690497	-0.050186	-0.0280042	-0.0404635	-0.0681138	-0.0456986	-0.0246585	-0.041558	-0.0382631	-0.0107341	-0.041187	0.0160407
86.8	-0.0264635	-0.0242694	-0.0335003	-0.0651962	-0.0438159	-0.0474622	-0.0702514	-0.0504508	-0.0282066	-0.0405678	-0.0678127	-0.0456058	-0.0240625	-0.0409067	-0.0385167	-0.00939399	-0.0410302	0.0164384
86.9	-0.0263542	-0.0232694	-0.0331149	-0.0657253	-0.043541	-0.047156	-0.0716341	-0.0506938	-0.0284782	-0.0406507	-0.067766	-0.0453718	-0.0236143	-0.0401168	-0.0387112	-0.00813883	-0.040896	0.0168812
87	-0.0263071	-0.0221772	-0.0325786	-0.0662925	-0.0432268	-0.0470538	-0.0731976	-0.0509149	-0.028819	-0.0407121	-0.0679737	-0.0450467	-0.0233161	-0.0391883	-0.0388465	-0.00696859	-0.0407887	0.0173707
87.1	-0.026352	-0.0210556	-0.0320592	-0.0668481	-0.0428732	-0.0471557	-0.074942	-0.051114	-0.0291723	-0.040752	-0.0684358	-0.0446309	-0.023168	-0.0381211	-0.0389227	-0.00588327	-0.0407179	0.0178964
87.2	-0.026489	-0.0199966	-0.031536	-0.067386	-0.0424803	-0.0474617	-0.0768878	-0.0512773	-0.0294882	-0.0406878	-0.0690815	-0.0441244	-0.0231699	-0.0369153	-0.0390736	-0.00488287	-0.0406836	0.0184511
87.3	-0.026718	-0.019	-0.0310006	-0.0679061	-0.0420905	-0.0479717	-0.0791461	-0.0513194	-0.0297666	-0.0405215	-0.0697135	-0.0435273	-0.0233218	-0.0356767	-0.0392566	-0.00396739	-0.0406815	0.01903
87.4	-0.027039	-0.0180895	-0.030453	-0.0684085	-0.041788	-0.0486156	-0.0817167	-0.0512278	-0.0300075	-0.0403079	-0.0703408	-0.0428991	-0.0236238	-0.0345152	-0.0394391	-0.00316379	-0.0407272	0.0196309
87.5	-0.0274521	-0.0172624	-0.0298919	-0.0688937	-0.0415727	-0.049269	-0.0843222	-0.0510004	-0.0302109	-0.0400469	-0.0709991	-0.0422981	-0.0240899	-0.0334233	-0.0396522	-0.00249659	-0.0408051	0.0202176
87.6	-0.027937	-0.0164962	-0.0292923	-0.0693404	-0.0414448	-0.049928	-0.0866676	-0.0506373	-0.0303843	-0.0397387	-0.0716884	-0.0417245	-0.0247242	-0.0324009	-0.0398465	-0.00215793	-0.0409006	0.0207288
87.7	-0.0284908	-0.0157909	-0.0285876	-0.0697197	-0.0414041	-0.0506034	-0.0887509	-0.0501799	-0.0306091	-0.0393831	-0.0723496	-0.0411782	-0.0252971	-0.0314553	-0.0400221	-0.00211586	-0.0409961	0.0211715
87.8	-0.0291176	-0.0151465	-0.0279194	-0.0700186	-0.0414582	-0.0512955	-0.0905722	-0.0497884	-0.030824	-0.0389803	-0.0728894	-0.0406073	-0.0257688	-0.0306378	-0.0401788	-0.00222809	-0.0410894	0.0215515
87.9	-0.0295726	-0.014563	-0.0273339	-0.070154	-0.0416265	-0.0520062	-0.0921314	-0.0494631	-0.0309672	-0.0385369	-0.0733078	-0.0400282	-0.0261027	-0.0299484	-0.0403168	-0.00249461	-0.0411596	0.021869
88	-0.029856	-0.0140403	-0.0267345	-0.0701133	-0.0419089	-0.0527355	-0.0934337	-0.0492045	-0.0310518	-0.0381288	-0.0735421	-0.0394517	-0.0262943	-0.0293871	-0.040436	-0.00291544	-0.0412021	0.0221177
88.1	-0.0299676	-0.0135111	-0.0261697	-0.0698966	-0.0423635	-0.0534834	-0.0945266	-0.0490264	-0.0310962	-0.0377787	-0.0735746	-0.0388778	-0.0263433	-0.0289537	-0.0405254	-0.00349057	-0.0412241	0.0223046
88.2	-0.0299074	-0.0129711	-0.0256394	-0.0695039	-0.0427704	-0.0542499	-0.0954102	-0.0489253	-0.0311005	-0.0375376	-0.073428	-0.0383066	-0.02625	-0.0286304	-0.040556	-0.00421999	-0.0412129	0.0224314
88.3	-0.0296756	-0.0124165	-0.0251437	-0.0689383	-0.043123	-0.0549665	-0.0955617	-0.0488897	-0.031066	-0.0374056	-0.0731023	-0.0377374	-0.0260142	-0.0284002	-0.0406338	-0.00510536	-0.0411363	0.0224171
88.4	-0.029272	-0.0119535	-0.0247052	-0.0682002	-0.0434211	-0.0556176	-0.0950612	-0.0489097	-0.0309946	-0.0373702	-0.0725974	-0.0371695	-0.0257242	-0.0282625	-0.0407453	-0.00608935	-0.0410058	0.0222656
88.5	-0.0287622	-0.0115821	-0.0243994	-0.0672901	-0.0436648	-0.056166	-0.0940172	-0.0489853	-0.0308862	-0.037408	-0.0719135	-0.0366028	-0.0254712	-0.0282173	-0.0408298	-0.00711923	-0.0408322	0.0219884
88.6	-0.0282429	-0.0113023	-0.0242264	-0.0662682	-0.0438542	-0.0566267	-0.0929074	-0.0491165	-0.0307443	-0.0375191	-0.0710576	-0.0360513	-0.0252234	-0.028254	-0.0408873	-0.00824627	-0.040658	0.0216574
88.7	-0.0278349	-0.0111142	-0.0242152	-0.0652117	-0.0440244	-0.0569996	-0.0918748	-0.0492113	-0.0305993	-0.0376937	-0.0700336	-0.0355352	-0.0249349	-0.0282348	-0.0409178	-0.00939246	-0.0404892	0.0213059
88.8	-0.0275408	-0.0110176	-0.0244454	-0.0641395	-0.0442332	-0.0572848	-0.0903757	-0.0492651	-0.0304365	-0.0378183	-0.0688413	-0.0350608	-0.0246361	-0.0281597	-0.0409212	-0.0105477	-0.0402952	0.0208502
88.9	-0.0273748	-0.0110127	-0.0247206	-0.0630514	-0.0444805	-0.0574822	-0.0885243	-0.0493164	-0.0304468	-0.0378463	-0.067641	-0.0346429	-0.0243369	-0.0280329	-0.0408976	-0.0117121	-0.040095	0.0203249
89	-0.0273371	-0.0110635	-0.0250271	-0.0619476	-0.044666	-0.0575919	-0.0868472	-0.0494059	-0.0306362	-0.0377777	-0.0665562	-0.0342816	-0.0240372	-0.0278938	-0.040854	-0.0128855	-0.0399255	0.0198206
89.1	-0.0274275	-0.0110837	-0.0253648	-0.060828	-0.0449192	-0.05764	-0.0853342	-0.0495335	-0.0309797	-0.0376126	-0.065585	-0.0339768	-0.0237369	-0.0277919	-0.0407759	-0.014068	-0.0397911	0.0193447
89.2	-0.0276461	-0.0110163	-0.0257337	-0.0596978	-0.0452403	-0.0576254	-0.0839852	-0.049695	-0.0313939	-0.0373509	-0.0647253	-0.0337486	-0.0234361	-0.0277379	-0.0409798	-0.0151928	-0.0397003	0.0189112
89.3	-0.027992	-0.010837	-0.0260403	-0.0586155	-0.0456291	-0.0574951	-0.0828002	-0.0498001	-0.0318787	-0.0370305	-0.063977	-0.033639	-0.0231347	-0.027732	-0.0414805	-0.0162071	-0.0396431	0.0185288
89.4	-0.0283055	-0.01053	-0.0262414	-0.0576043	-0.0460857	-0.0572827	-0.0817792	-0.0498486	-0.0324342	-0.0368029	-0.0633564	-0.0336425	-0.0227234	-0.027774	-0.042136	-0.0170691	-0.039601	0.0182207
89.5	-0.028556	-0.0100952	-0.0263068	-0.0567366	-0.0466159	-0.0569876	-0.0809231	-0.0498406	-0.0330604	-0.036628	-0.0630164	-0.0337415	-0.0222005	-0.0278623	-0.0428807	-0.0177207	-0.0395733	0.0180123
89.6	-0.0287435	-0.00953263	-0.0262366	-0.0559727	-0.0472203	-0.0566091	-0.0803036	-0.0497729	-0.0338046	-0.0364256	-0.062957	-0.0339359	-0.021791	-0.0279591	-0.0437148	-0.0181929	-0.0395733	0.0178979
89.7	-0.0288609	-0.00884231	-0.0260234	-0.0553122	-0.0477824	-0.0561473	-0.0799209	-0.0496498	-0.0347529	-0.036203	-0.063153	-0.0341752	-0.0215053	-0.0280644	-0.0446382	-0.0185037	-0.0395959	0.0178715
89.8	-0.0288456	-0.00802423	-0.0256596	-0.0547549	-0.0482714	-0.055602	-0.0798087	-0.0494591	-0.0358438	-0.0359599	-0.0635908	-0.0343452	-0.0213436	-0.028177	-0.0456489	-0.0186531	-0.0396242	0.0179436
89.9	-0.0286976	-0.00716669	-0.0251593	-0.054301	-0.0486364	-0.0549335	-0.0798439	-0.0492009	-0.0370136	-0.0356966	-0.0642389	-0.0344457	-0.0212636	-0.0282506	-0.0467304	-0.0186412	-0.0396387	0.0180877
90	-0.0283975	-0.00640217	-0.0246099	-0.0539504	-0.0487629	-0.0541308	-0.0799399	-0.0488751	-0.0382631	-0.0354128	-0.065092	-0.0344769	-0.0212528	-0.0282795	-0.047728	-0.0184679	-0.0396276	0.0182679
90.1	-0.0279401	-0.00575173	-0.0240703	-0.0536369	-0.0486508	-0.053337	-0.0800968	-0.0484817	-0.0395428	-0.0351988	-0.0660167	-0.0344109	-0.0213111	-0.0282751	-0.0484682	-0.0181586	-0.0395842	0.0184638
90.2	-0.0273356	-0.00524384	-0.0235406	-0.0533307	-0.0483002	-0.052552	-0.080284	-0.0481005	-0.0407458	-0.0350591	-0.0670131	-0.034197	-0.0214385	-0.0282375	-0.0489512	-0.0177605	-0.0395056	0.0186647
90.3	-0.026718	-0.00493333	-0.0231363	-0.0529571	-0.0477111	-0.0518022	-0.0804942	-0.0477783	-0.0418721	-0.0349938	-0.0680811	-0.0338448	-0.0216329	-0.0281666	-0.0492231	-0.0174008	-0.0394216	0.0188418
90.4	-0.0260874	-0.00482019	-0.022906	-0.0525026	-0.0468834	-0.0511024	-0.0807272	-0.0475151	-0.0429218	-0.0349868	-0.0691441	-0.033331	-0.0217895	-0.0280638	-0.0493511	-0.0170973	-0.0393269	0.0189932
90.5	-0.0254343	-0.00490442	-0.02285	-0.051969	-0.0458159	-0.0504136	-0.0809936	-0.0473588	-0.0438949	-0.0351161	-0.0701065	-0.0326556	-0.0218164	-0.0279834	-0.0493351	-0.0168769	-0.0392203	0.0191126
90.6	-0.0247581	-0.00518602	-0.022968	-0.0514783	-0.0444859	-0.0497256	-0.0813767	-0.0471759	-0.0447836	-0.0353621	-0.071011	-0.0318742	-0.0217039	-0.0279276	-0.0492424	-0.0167804	-0.039115	0.0192176
90.7	-0.0242403	-0.00565843	-0.0232492	-0.0510315	-0.0429308	-0.0491129	-0.0820827	-0.0469605	-0.0455136	-0.0357242	-0.0718206	-0.031083	-0.0214521	-0.0278471	-0.0490952	-0.0168078	-0.0390381	0.0193315
90.8	-0.0238871	-0.00626081	-0.02368	-0.0506285	-0.0413441	-0.0486136	-0.0827463	-0.0467126	-0.0462448	-0.0362022	-0.0725162	-0.030282	-0.0210976	-0.027713	-0.0488253	-0.016959	-0.0389821	0.0194152
90.9	-0.0236986	-0.00696857	-0.0241744	-0.0503033	-0.0397445	-0.0483179	-0.0833674	-0.0464322	-0.0469771	-0.0367727	-0.0730978	-0.0294712	-0.0206892	-0.0275366	-0.0483935	-0.0172341	-0.0389487	0.0194767
91	-0.0236747	-0.00772778	-0.0246885	-0.0500782	-0.038132	-0.0482281	-0.0839461	-0.0461209	-0.0477105	-0.0373504	-0.0736507	-0.0286607	-0.0202268	-0.0273377	-0.0477998	-0.0175831	-0.0389322	0.0195381
91.1	-0.023664	-0.00853846	-0.0250033	-0.0499404	-0.0365066	-0.0483441	-0.0844824	-0.0457982	-0.0484451	-0.0379182	-0.0741986	-0.0279188	-0.0197091	-0.0271164	-0.0470442	-0.0179705	-0.0389124	0.0196204
91.2	-0.0236492	-0.00941258	-0.0251187	-0.0498865	-0.0348682	-0.0486661	-0.0849762	-0.0455092	-0.0491808	-0.0383444	-0.0747413	-0.0272531	-0.0192615	-0.0268726	-0.0461355	-0.0183693	-0.0388903	0.0197191
91.3	-0.0236452	-0.0103517	-0.0250346	-0.0499166	-0.0332169	-0.0491513	-0.0856365	-0.0452538	-0.0499177	-0.0386379	-0.0752786	-0.0266638	-0.0189451	-0.0266064	-0.0452962	-0.0187795	-0.0388957	0.0198637
91.4	-0.0236651	-0.0113557	-0.0247512	-0.0500306	-0.0315527	-0.0497949	-0.0861069	-0.045039	-0.0506557	-0.0388609	-0.0756601	-0.0261508	-0.0188126	-0.0263262	-0.0444581	-0.0191851	-0.0389003	0.0199796
91.5	-0.0236814	-0.012409	-0.0242683	-0.0502287	-0.0300211	-0.0505415	-0.0862619	-0.0448311	-0.0514011	-0.0390136	-0.0758446	-0.025757	-0.018864	-0.0260712	-0.0435798	-0.0195074	-0.0388926	0.0200412
91.6	-0.0236488	-0.0134831	-0.0236435	-0.0505463	-0.0286817	-0.0513683	-0.0861014	-0.04463	-0.0521846	-0.0390958	-0.075826	-0.0255348	-0.0190932	-0.0259473	-0.0427019	-0.0197465	-0.0388896	0.0200433
91.7	-0.0235468	-0.0146086	-0.0229633	-0.0509208	-0.0275042	-0.0520159	-0.0856233	-0.0444359	-0.053001	-0.0391287	-0.0755294	-0.0254881	-0.0194341	-0.0259545	-0.0418955	-0.0199023	-0.038872	0.0199636
91.8	-0.0233753	-0.0157854	-0.0222859	-0.0512818	-0.0265377	-0.0524616	-0.0843743	-0.0442487	-0.0537537	-0.0390499	-0.0749535	-0.0256167	-0.0198869	-0.0260682	-0.0411835	-0.0199798	-0.0388027	0.0197232
91.9	-0.0231583	-0.0169437	-0.0217366	-0.0516082	-0.0257821	-0.0527055	-0.082591	-0.0440683	-0.0544426	-0.0388594	-0.0740809	-0.0258086	-0.0203978	-0.0262113	-0.0405658	-0.0200317	-0.038687	0.0193589
92	-0.022916	-0.018032	-0.0213139	-0.0518925	-0.0252376	-0.0527476	-0.0804668	-0.0438948	-0.0550677	-0.0385573	-0.072954	-0.0260714	-0.020924	-0.0263838	-0.0400424	-0.0200789	-0.0385363	0.0189063
92.1	-0.0226507	-0.0189876	-0.0210177	-0.0521347	-0.024904	-0.0525879	-0.0780016	-0.0436449	-0.055629	-0.0381435	-0.0716091	-0.02641	-0.0214654	-0.0265858	-0.0396134	-0.0201201	-0.0383441	0.0183718
92.2	-0.0223635	-0.0197187	-0.0208479	-0.0523347	-0.0247814	-0.0522317	-0.0751749	-0.0433362	-0.0561265	-0.0377006	-0.0701171	-0.0268246	-0.022022	-0.0268152	-0.039145	-0.0201553	-0.038106	0.0177678
92.3	-0.0220656	-0.0202252	-0.0208047	-0.0524925	-0.0247781	-0.0516405	-0.0718757	-0.0430338	-0.0565602	-0.037233	-0.068675	-0.0273151	-0.022594	-0.027157	-0.0387738	-0.0201845	-0.0378381	0.0171063
92.4	-0.0217879	-0.0205654	-0.0208935	-0.0526199	-0.0247694	-0.0508407	-0.0681041	-0.0427506	-0.0569302	-0.0367632	-0.0672828	-0.027822	-0.0231704	-0.0275368	-0.0384997	-0.0201807	-0.0375323	0.0164061
92.5	-0.0215304	-0.0206791	-0.0211587	-0.0527026	-0.0247084	-0.0499565	-0.0641374	-0.0424885	-0.0572845	-0.0363605	-0.0660453	-0.0282867	-0.02366	-0.0279545	-0.0382848	-0.0201426	-0.0372113	0.0157421
92.6	-0.0213131	-0.0205663	-0.0215998	-0.0527775	-0.0245955	-0.0489989	-0.0605207	-0.0422473	-0.0576166	-0.0360247	-0.0649929	-0.0287095	-0.0240093	-0.0284102	-0.0380771	-0.0200704	-0.0369081	0.015185
92.7	-0.021139	-0.0202271	-0.0222596	-0.0528734	-0.0244315	-0.0479839	-0.0573836	-0.0420271	-0.0578154	-0.035756	-0.0641258	-0.0291127	-0.0242664	-0.0288966	-0.0378152	-0.0199841	-0.0366311	0.0147271
92.8	-0.0210745	-0.0196703	-0.0229966	-0.0530032	-0.0242164	-0.0469115	-0.0547048	-0.041828	-0.057881	-0.0355541	-0.0634439	-0.0294661	-0.0244713	-0.0293624	-0.037499	-0.0199032	-0.0363741	0.014362
92.9	-0.0211795	-0.0191513	-0.0237365	-0.0531669	-0.0239502	-0.0457817	-0.0524337	-0.0416499	-0.0578132	-0.0353731	-0.0629472	-0.0296997	-0.0246257	-0.0298077	-0.0371286	-0.019835	-0.0361425	0.0140613
93	-0.021454	-0.0186701	-0.0244792	-0.0533646	-0.0236329	-0.0445945	-0.0505705	-0.0414943	-0.0576122	-0.0351959	-0.0626791	-0.0298137	-0.0247375	-0.0302305	-0.0367375	-0.0197793	-0.0359404	0.0138225
93.1	-0.0218981	-0.0182942	-0.0252248	-0.0535961	-0.0232645	-0.0434547	-0.049115	-0.0414708	-0.057278	-0.035	-0.0626557	-0.029808	-0.0248066	-0.0306263	-0.0363867	-0.0197362	-0.0357885	0.013644
93.2	-0.0225135	-0.017976	-0.0258931	-0.0538616	-0.0230872	-0.0424511	-0.0480675	-0.0415979	-0.0568104	-0.0347342	-0.062802	-0.0296826	-0.024833	-0.0308623	-0.036105	-0.0197057	-0.0356864	0.0135121
93.3	-0.0233397	-0.017751	-0.0264562	-0.054282	-0.023097	-0.0416405	-0.0479504	-0.041887	-0.0562082	-0.034413	-0.0631254	-0.029438	-0.0248166	-0.0309085	-0.035925	-0.0196862	-0.0356828	0.0134621
93.4	-0.0243769	-0.0176193	-0.0268916	-0.0549461	-0.0232767	-0.0410281	-0.0486838	-0.0423482	-0.0554695	-0.034079	-0.0636342	-0.0290752	-0.0247048	-0.0307648	-0.0358469	-0.0196771	-0.0357764	0.0135051
93.5	-0.0255488	-0.0175809	-0.0271348	-0.0558261	-0.0236385	-0.0406135	-0.0501592	-0.0429688	-0.0545098	-0.0337322	-0.0643283	-0.028594	-0.024413	-0.0304314	-0.0358668	-0.0196782	-0.035939	0.0136474
93.6	-0.0267584	-0.0176358	-0.0271986	-0.0567977	-0.0242078	-0.0403966	-0.0525353	-0.0437477	-0.053545	-0.0333726	-0.0652078	-0.0280489	-0.0239729	-0.0299185	-0.035981	-0.0196382	-0.0361852	0.0139291
93.7	-0.0278113	-0.0177839	-0.027083	-0.0578608	-0.0249849	-0.0403773	-0.0559533	-0.044685	-0.0525447	-0.0331226	-0.0662726	-0.0274919	-0.0234371	-0.0293641	-0.0361894	-0.0195409	-0.0365314	0.014382
93.8	-0.0285991	-0.017894	-0.0268662	-0.0590154	-0.0259695	-0.0405558	-0.0599372	-0.0457806	-0.0515083	-0.0330494	-0.067429	-0.0269644	-0.022937	-0.0287994	-0.0364922	-0.0193452	-0.0369464	0.0149795
93.9	-0.029122	-0.0178755	-0.0265772	-0.0602615	-0.0271618	-0.0408445	-0.0643598	-0.0469247	-0.0504144	-0.0331531	-0.0684512	-0.0264666	-0.0224725	-0.0283228	-0.0368409	-0.019051	-0.0373937	0.0156866
94	-0.0293798	-0.0178133	-0.0262037	-0.0615992	-0.0285474	-0.041136	-0.068625	-0.0478358	-0.0492632	-0.0334336	-0.0692583	-0.0259984	-0.0220437	-0.0278952	-0.0371567	-0.0186584	-0.037803	0.0164154
94.1	-0.0293725	-0.0178108	-0.0257405	-0.0629754	-0.0299805	-0.0414042	-0.0726838	-0.0485104	-0.0480798	-0.0338631	-0.0698522	-0.0255597	-0.0216505	-0.0275241	-0.0374543	-0.0181674	-0.0381643	0.0171459
94.2	-0.0290787	-0.0178663	-0.0251875	-0.0643576	-0.0313782	-0.041762	-0.0765362	-0.0489525	-0.0469474	-0.0343392	-0.0702352	-0.0251307	-0.0212931	-0.0272141	-0.0377336	-0.0176449	-0.0384786	0.0178732
94.3	-0.0284389	-0.0179819	-0.0246384	-0.0656891	-0.0327186	-0.0421997	-0.0801821	-0.0492528	-0.0458663	-0.0348619	-0.0704072	-0.0246985	-0.0209839	-0.0269653	-0.0379945	-0.0171382	-0.0387511	0.018583
94.4	-0.0276149	-0.0181679	-0.0240959	-0.0669466	-0.0339916	-0.0426837	-0.0836216	-0.0494111	-0.0448321	-0.0352895	-0.0703683	-0.0242912	-0.0208134	-0.0267777	-0.038239	-0.0166886	-0.0389896	0.019254
94.5	-0.0266442	-0.0184244	-0.0236319	-0.068091	-0.0351739	-0.043214	-0.0866459	-0.0494274	-0.0438424	-0.035662	-0.0701183	-0.0239138	-0.0207829	-0.0266529	-0.0385234	-0.0163414	-0.0391931	0.0198394
94.6	-0.0257665	-0.0187514	-0.0232883	-0.069065	-0.0362648	-0.0437906	-0.088698	-0.0493018	-0.0428789	-0.0360629	-0.0696574	-0.0235662	-0.0206674	-0.0266254	-0.0388478	-0.016077	-0.0393319	0.0202439
94.7	-0.0249884	-0.019168	-0.0230722	-0.0698686	-0.0372642	-0.0443367	-0.0900713	-0.0490399	-0.0418557	-0.0364704	-0.0690779	-0.0232926	-0.0204565	-0.0266697	-0.0392122	-0.0159106	-0.0394222	0.0205075
94.8	-0.0243097	-0.0197682	-0.0230003	-0.0705018	-0.0381722	-0.0447453	-0.0909582	-0.0487096	-0.0407726	-0.0368525	-0.0684474	-0.0231011	-0.0201501	-0.0267868	-0.0394301	-0.0158437	-0.0394719	0.0206559
94.9	-0.0237305	-0.0204268	-0.023081	-0.0709404	-0.0390132	-0.0450562	-0.0914854	-0.0483513	-0.0396297	-0.0372003	-0.0677976	-0.0229918	-0.019776	-0.026977	-0.039504	-0.0158762	-0.0394898	0.0207138
95	-0.0232668	-0.0210314	-0.0232765	-0.0711724	-0.0398783	-0.0452865	-0.0917395	-0.0480194	-0.038427	-0.0374843	-0.0671337	-0.0229648	-0.0194087	-0.0271981	-0.0394412	-0.0160081	-0.0394836	0.0206991
95.1	-0.0229174	-0.021561	-0.0235278	-0.0712641	-0.0407548	-0.0454566	-0.0917206	-0.047714	-0.0372141	-0.0376146	-0.0665892	-0.0230545	-0.0190481	-0.0274207	-0.0392418	-0.0162288	-0.039458	0.0206325
95.2	-0.0226799	-0.0220156	-0.0238347	-0.0712452	-0.0416337	-0.0456067	-0.091472	-0.0473555	-0.0360978	-0.0375865	-0.066164	-0.0233176	-0.0186943	-0.0276447	-0.0389057	-0.0165241	-0.0394236	0.0205184
95.3	-0.0225032	-0.0223941	-0.0241975	-0.0711156	-0.0425017	-0.0457104	-0.0909964	-0.0468969	-0.0351072	-0.0374001	-0.0658582	-0.0236871	-0.0183471	-0.0278702	-0.0384329	-0.0167666	-0.0393616	0.0203688
95.4	-0.0223686	-0.0226952	-0.0246159	-0.0708754	-0.0433139	-0.045753	-0.0902935	-0.0463382	-0.0342651	-0.0370552	-0.0656717	-0.0241631	-0.0181134	-0.0280959	-0.0378809	-0.0169406	-0.0392775	0.0201773
95.5	-0.0222856	-0.0229188	-0.0250541	-0.0705776	-0.0440703	-0.0457738	-0.0893636	-0.0456835	-0.0336309	-0.036552	-0.0656045	-0.0247454	-0.0180919	-0.0282187	-0.0372679	-0.0170464	-0.0391803	0.0199468
95.6	-0.0222548	-0.0230616	-0.0254214	-0.0703019	-0.044771	-0.0458364	-0.0882229	-0.045169	-0.0332294	-0.0358905	-0.0656567	-0.0254068	-0.0182921	-0.0282354	-0.0366896	-0.0170509	-0.0390932	0.0197002
95.7	-0.0222678	-0.0230207	-0.0256974	-0.0700587	-0.0454183	-0.0458658	-0.0866969	-0.0448382	-0.0330179	-0.0350561	-0.0658247	-0.0261226	-0.0186497	-0.0281449	-0.0361254	-0.016947	-0.0389845	0.0194255
95.8	-0.0223041	-0.0227631	-0.0258827	-0.0698535	-0.0459775	-0.0458244	-0.0851509	-0.0446912	-0.0329963	-0.0340728	-0.0661275	-0.0268927	-0.0190845	-0.027947	-0.0355896	-0.0167347	-0.0388683	0.0191909
95.9	-0.0223625	-0.0223009	-0.0260628	-0.0696524	-0.0464302	-0.045712	-0.0835849	-0.0447005	-0.0331647	-0.033046	-0.0665667	-0.0276788	-0.0195963	-0.0277314	-0.0350822	-0.0164138	-0.0387554	0.0189881
96	-0.0224396	-0.0216883	-0.0262516	-0.069433	-0.0467914	-0.0455287	-0.0820427	-0.0448543	-0.0335231	-0.0320586	-0.067057	-0.0284511	-0.0201854	-0.0275738	-0.0346032	-0.0159819	-0.038654	0.0188105
96.1	-0.0225355	-0.0209252	-0.0264491	-0.0691953	-0.0470797	-0.0452587	-0.0805396	-0.0451375	-0.0340715	-0.0311104	-0.0675749	-0.0291402	-0.0208532	-0.027474	-0.0341526	-0.0154533	-0.0385594	0.0186614
96.2	-0.0226501	-0.0200115	-0.0266555	-0.0689393	-0.0473162	-0.0448952	-0.0790757	-0.045505	-0.0348064	-0.0303302	-0.0681202	-0.0297349	-0.0216019	-0.0274322	-0.0337304	-0.0149087	-0.0384821	0.0185335
96.3	-0.0227688	-0.0189473	-0.0268706	-0.068665	-0.0475459	-0.0445176	-0.0776509	-0.0459569	-0.0356648	-0.0297092	-0.0686931	-0.0302353	-0.022242	-0.0274047	-0.0333355	-0.0144253	-0.0384146	0.0184394
96.4	-0.0228783	-0.0177329	-0.0270966	-0.0683849	-0.0477687	-0.0441932	-0.0763721	-0.0464701	-0.0366468	-0.029185	-0.0692934	-0.0306414	-0.0223651	-0.027376	-0.0330154	-0.0140034	-0.0383389	0.0184198
96.5	-0.0230062	-0.016436	-0.0274136	-0.0679901	-0.0479848	-0.0439578	-0.0755189	-0.0470587	-0.0376301	-0.0287386	-0.0699214	-0.0309485	-0.0223119	-0.0274184	-0.0328118	-0.0136006	-0.0382967	0.0184725
96.6	-0.0231523	-0.0151708	-0.0277695	-0.0674538	-0.0481123	-0.0438346	-0.0750911	-0.0477229	-0.0383246	-0.0283308	-0.0705168	-0.0311254	-0.0220824	-0.0275318	-0.0327247	-0.0132009	-0.038259	0.0185797
96.7	-0.0233171	-0.0140671	-0.0280775	-0.0668385	-0.0481179	-0.0438234	-0.0750909	-0.0484624	-0.0387354	-0.0278493	-0.0712488	-0.0311765	-0.0216767	-0.0277163	-0.0327255	-0.0128044	-0.038233	0.0187576
96.8	-0.0235336	-0.013125	-0.0283376	-0.0662148	-0.0479643	-0.0439243	-0.0759717	-0.0492707	-0.0389593	-0.0273564	-0.0721173	-0.0311042	-0.0210948	-0.0279539	-0.0327913	-0.012411	-0.0382581	0.0190625
96.9	-0.0237778	-0.0124143	-0.0285499	-0.0655825	-0.0476961	-0.0441373	-0.0774967	-0.0500644	-0.0389962	-0.0268521	-0.0731223	-0.0310207	-0.0203491	-0.0282213	-0.0329309	-0.0120092	-0.0383263	0.019459
97	-0.0240455	-0.0119865	-0.0287142	-0.0649417	-0.0473133	-0.0444601	-0.0794727	-0.0508438	-0.0388461	-0.0263364	-0.0742213	-0.0309484	-0.019448	-0.0285187	-0.0331478	-0.0115782	-0.0384264	0.0199189
97.1	-0.0243345	-0.0118416	-0.0288307	-0.0642923	-0.0468221	-0.0447874	-0.0818641	-0.0516921	-0.0385296	-0.0258092	-0.0753781	-0.0308874	-0.0183915	-0.0288937	-0.033442	-0.0111443	-0.0385588	0.0204371
97.2	-0.0246434	-0.0119797	-0.0288992	-0.0636344	-0.0463427	-0.0450182	-0.0844113	-0.0525921	-0.0380503	-0.0252707	-0.0765928	-0.0308377	-0.017247	-0.0293636	-0.0337372	-0.0107097	-0.0387081	0.0209823
97.3	-0.0249611	-0.0122489	-0.0289846	-0.063157	-0.0458753	-0.0451912	-0.0868637	-0.0533904	-0.0374082	-0.0248315	-0.0778654	-0.030802	-0.0162199	-0.0298037	-0.0338874	-0.0102746	-0.0388603	0.0215286
97.4	-0.0252569	-0.0125283	-0.0290871	-0.0628981	-0.0454421	-0.0453501	-0.0892212	-0.0540599	-0.0366991	-0.0245331	-0.0791958	-0.0307798	-0.015321	-0.0302085	-0.0338926	-0.0099569	-0.0390269	0.0220726
97.5	-0.0255306	-0.0128145	-0.029156	-0.0628066	-0.04509	-0.0454926	-0.0914839	-0.0546008	-0.0360023	-0.0243062	-0.080841	-0.0307548	-0.0146275	-0.0305782	-0.0337528	-0.00983049	-0.0392293	0.0226302
97.6	-0.0257824	-0.0130354	-0.0292115	-0.0627793	-0.0448187	-0.0456159	-0.0934018	-0.0550129	-0.0353168	-0.0241509	-0.0824108	-0.0307524	-0.0141395	-0.0309128	-0.033515	-0.00989536	-0.039422	0.0231139
97.7	-0.0260123	-0.0131801	-0.0292774	-0.0628161	-0.0447005	-0.0457038	-0.0948452	-0.0552964	-0.0346722	-0.0240672	-0.0838894	-0.03075	-0.0138569	-0.0311719	-0.0332407	-0.0101515	-0.039602	0.0235009
97.8	-0.026144	-0.0132396	-0.0293536	-0.062917	-0.0448053	-0.0457564	-0.0958356	-0.055513	-0.0340686	-0.0240552	-0.0852768	-0.0307428	-0.0137798	-0.0313147	-0.0329297	-0.0105954	-0.0397705	0.0237999
97.9	-0.0261515	-0.0129587	-0.0294402	-0.0630821	-0.045133	-0.0458371	-0.0964232	-0.0557083	-0.0335136	-0.0241572	-0.086573	-0.0307773	-0.0139062	-0.0312935	-0.0325821	-0.0111513	-0.039918	0.024043
98	-0.0260349	-0.0123372	-0.0295093	-0.0633113	-0.0456067	-0.0460692	-0.0966082	-0.0558802	-0.0330947	-0.0243732	-0.0877973	-0.0308533	-0.0142285	-0.0310864	-0.0321988	-0.0117373	-0.0400454	0.024241
98.1	-0.025788	-0.0115438	-0.0295225	-0.0635021	-0.0460527	-0.0463044	-0.0963905	-0.0558573	-0.032812	-0.024703	-0.08895	-0.0309708	-0.014707	-0.0306982	-0.031778	-0.0123533	-0.0401209	0.0243706
98.2	-0.0254009	-0.0107244	-0.0295599	-0.0636532	-0.0464711	-0.0464536	-0.0957701	-0.0555835	-0.0326655	-0.0252084	-0.0900312	-0.031161	-0.0151937	-0.030262	-0.0314103	-0.0129995	-0.0401593	0.0244205
98.3	-0.0248339	-0.00990003	-0.0296494	-0.0636405	-0.0468726	-0.0465288	-0.0947792	-0.0550586	-0.0326552	-0.0258934	-0.0908709	-0.0315011	-0.015688	-0.0298081	-0.0310955	-0.0136556	-0.0401519	0.0243674
98.4	-0.0240869	-0.0090708	-0.0297235	-0.0633748	-0.0472745	-0.0465301	-0.0936517	-0.0542826	-0.0329927	-0.0267219	-0.0914102	-0.031991	-0.0162425	-0.0293363	-0.0308339	-0.0143035	-0.0401142	0.0242316
98.5	-0.0231601	-0.00822502	-0.0297596	-0.062937	-0.0476647	-0.0464574	-0.0923644	-0.0532682	-0.033782	-0.027694	-0.0916491	-0.0326176	-0.0169418	-0.0288466	-0.030629	-0.014943	-0.0400587	0.0240139
98.6	-0.0220534	-0.0073469	-0.0297448	-0.0623998	-0.0478621	-0.0463107	-0.0907587	-0.0520163	-0.0348036	-0.0288097	-0.0915196	-0.0333517	-0.0177851	-0.0283533	-0.0304846	-0.0155742	-0.0399484	0.0236969
98.7	-0.0208402	-0.00643644	-0.0296792	-0.0617632	-0.0478164	-0.0460735	-0.0886936	-0.0505577	-0.0360577	-0.0299564	-0.0907434	-0.0341919	-0.018734	-0.0279282	-0.030382	-0.0162134	-0.0397542	0.0232307
98.8	-0.0198088	-0.005625	-0.0295885	-0.0610355	-0.0475277	-0.0457029	-0.0866449	-0.0489558	-0.0374713	-0.0310842	-0.0898574	-0.0350967	-0.0196625	-0.027593	-0.0302144	-0.0169086	-0.0395486	0.0227408
98.9	-0.0189788	-0.00507315	-0.0294997	-0.0602458	-0.0470527	-0.0452862	-0.0846257	-0.0473354	-0.0389632	-0.0321738	-0.0889717	-0.036066	-0.0205707	-0.0272492	-0.0300301	-0.0176601	-0.0393614	0.0222386
99	-0.0183501	-0.00480426	-0.0294252	-0.059394	-0.0464686	-0.0449576	-0.0826358	-0.0459165	-0.0405333	-0.0331454	-0.0880948	-0.0370617	-0.0214586	-0.026897	-0.0298776	-0.0184679	-0.039218	0.0217305
99.1	-0.0179227	-0.00478071	-0.0293701	-0.0585331	-0.0457755	-0.0447254	-0.0806753	-0.0447027	-0.0421816	-0.034027	-0.0872268	-0.0380514	-0.0223514	-0.0265275	-0.0297453	-0.0193319	-0.0391205	0.0212192
99.2	-0.0177183	-0.0050025	-0.0293343	-0.0576956	-0.0450563	-0.0444684	-0.0785883	-0.0436941	-0.0439082	-0.0348076	-0.0863676	-0.0390353	-0.0232926	-0.0261362	-0.029633	-0.0201798	-0.0390574	0.0206866
99.3	-0.017797	-0.00546962	-0.0293308	-0.0568816	-0.0443327	-0.0441832	-0.076515	-0.0428905	-0.0455591	-0.0354337	-0.0855173	-0.039984	-0.0242707	-0.0257231	-0.0295409	-0.0209258	-0.0390222	0.0201477
99.4	-0.0181587	-0.00618207	-0.0294066	-0.056091	-0.0435513	-0.0438698	-0.0745662	-0.0422921	-0.0470888	-0.0359053	-0.0846757	-0.0408725	-0.0251956	-0.0252882	-0.0294669	-0.0215701	-0.0390113	0.0196115
99.5	-0.0188035	-0.00712767	-0.0294898	-0.0553926	-0.0426747	-0.043512	-0.0729496	-0.0418987	-0.0485	-0.0362222	-0.083851	-0.0416871	-0.0260673	-0.0248564	-0.0293547	-0.0221256	-0.0390321	0.0191043
99.6	-0.0194744	-0.00830618	-0.0295403	-0.0548437	-0.0417029	-0.0430606	-0.0721505	-0.0417014	-0.0497634	-0.0363846	-0.0830988	-0.0424037	-0.026886	-0.0244619	-0.0292045	-0.0225928	-0.0390985	0.0187016
99.7	-0.0201405	-0.00960703	-0.0295592	-0.0544144	-0.0406359	-0.0425923	-0.0718757	-0.0415941	-0.050879	-0.0364143	-0.0824054	-0.0429782	-0.0276514	-0.0241301	-0.0290337	-0.0229393	-0.0391782	0.0183776
99.8	-0.020693	-0.0107461	-0.0295376	-0.0541049	-0.0395561	-0.0422142	-0.0719324	-0.0416341	-0.0518516	-0.0363353	-0.0817729	-0.043428	-0.0283638	-0.0238611	-0.0290305	-0.0231638	-0.0392641	0.0181418
99.9	-0.0211318	-0.0117608	-0.0294669	-0.0539392	-0.0384962	-0.0419358	-0.0723207	-0.0418067	-0.0526811	-0.0360305	-0.081201	-0.0437591	-0.0289951	-0.023655	-0.0292093	-0.0232661	-0.0393535	0.0179911
100	-0.0214604	-0.0126512	-0.0293472	-0.0539294	-0.0374563	-0.0418376	-0.0729823	-0.0420572	-0.0533676	-0.0355292	-0.08069	-0.0439717	-0.0294525	-0.0235539	-0.0295299	-0.0232464	-0.0394414	0.0179204
100.1	-0.0216852	-0.0134171	-0.0291784	-0.0540751	-0.0364489	-0.0418994	-0.0736583	-0.0423857	-0.0539111	-0.0349779	-0.0802397	-0.0440589	-0.0297111	-0.0235873	-0.0299459	-0.0231456	-0.0395204	0.0178942
100.2	-0.0218062	-0.0140588	-0.0289606	-0.0543743	-0.0356061	-0.0420809	-0.0742946	-0.0427921	-0.0543116	-0.0345109	-0.0798502	-0.0440148	-0.0297543	-0.0237553	-0.0304574	-0.023022	-0.0396031	0.0178969
100.3	-0.0218329	-0.014577	-0.0287368	-0.0548271	-0.0349898	-0.0423828	-0.0748673	-0.0432764	-0.0545399	-0.0341281	-0.0795215	-0.0438394	-0.0295817	-0.0240318	-0.0310643	-0.0228757	-0.039692	0.01792
100.4	-0.0217528	-0.0149358	-0.0284938	-0.0554669	-0.0346446	-0.0428081	-0.0753766	-0.0438386	-0.0545867	-0.0338296	-0.0792535	-0.0435327	-0.0291885	-0.0243183	-0.0317093	-0.0227082	-0.0397777	0.0179748
100.5	-0.0215465	-0.0151015	-0.0282447	-0.056142	-0.0345707	-0.0433172	-0.0758225	-0.0444788	-0.0543992	-0.0336338	-0.0790463	-0.0431303	-0.0285681	-0.0246159	-0.0324242	-0.0225578	-0.03985	0.0180518
100.6	-0.0212413	-0.0151037	-0.0280803	-0.0567114	-0.034768	-0.0438468	-0.0761884	-0.0450503	-0.0539542	-0.0336076	-0.0788807	-0.0426953	-0.0277205	-0.0249257	-0.0330557	-0.0224575	-0.039893	0.0181292
100.7	-0.0209026	-0.0150517	-0.028032	-0.0571647	-0.0352348	-0.0443969	-0.076443	-0.0455097	-0.053259	-0.0337655	-0.078795	-0.0422621	-0.0267099	-0.0252476	-0.0336022	-0.0224145	-0.0399244	0.0181911
100.8	-0.0205509	-0.0149879	-0.0281126	-0.0574965	-0.0358839	-0.0449674	-0.0765861	-0.0458448	-0.0523133	-0.0340838	-0.0787891	-0.0418307	-0.0256166	-0.0255816	-0.0340634	-0.0224288	-0.0399461	0.0182327
100.9	-0.0201875	-0.0149123	-0.0283185	-0.0577068	-0.0367152	-0.0455247	-0.0766179	-0.0460787	-0.0511174	-0.0344803	-0.0788511	-0.0414393	-0.024547	-0.0258382	-0.0344682	-0.0225004	-0.0399565	0.0182564
101	-0.0198157	-0.0148248	-0.0286494	-0.0577955	-0.0376571	-0.0460227	-0.0767712	-0.046223	-0.0496711	-0.0349552	-0.0789691	-0.0411077	-0.0235124	-0.0259417	-0.0348567	-0.0226324	-0.0399628	0.0182956
101.1	-0.0194354	-0.0147255	-0.0291052	-0.0577628	-0.0386545	-0.0464753	-0.0770585	-0.0462777	-0.0479744	-0.0355019	-0.079143	-0.0408359	-0.0224926	-0.0259018	-0.0352291	-0.0228309	-0.0399628	0.0183574
101.2	-0.0190358	-0.0146144	-0.0296761	-0.0575593	-0.0396864	-0.0468818	-0.0774897	-0.0462429	-0.0460308	-0.0360482	-0.079373	-0.0406239	-0.0214727	-0.0258095	-0.0355853	-0.0230421	-0.0399482	0.0184476
101.3	-0.0186057	-0.0144894	-0.0301646	-0.0571376	-0.0407078	-0.0472054	-0.0780646	-0.0461185	-0.043866	-0.0365943	-0.079659	-0.0404394	-0.0205811	-0.0257092	-0.0359338	-0.023267	-0.039909	0.0185658
101.4	-0.0181452	-0.0145475	-0.030572	-0.0564854	-0.0417186	-0.0473803	-0.0786764	-0.045909	-0.0414848	-0.0371321	-0.080001	-0.0401748	-0.0201736	-0.0256092	-0.0362956	-0.0235522	-0.0398661	0.0186564
101.5	-0.0176543	-0.0147596	-0.030818	-0.0558607	-0.0427189	-0.0474064	-0.0790455	-0.0456368	-0.0391787	-0.0375261	-0.080399	-0.0398348	-0.0199092	-0.0255095	-0.0366703	-0.0239398	-0.0398042	0.0187279
101.6	-0.0171731	-0.0150826	-0.0308976	-0.0553255	-0.0436378	-0.0472838	-0.079172	-0.0453196	-0.0372379	-0.0378155	-0.080789	-0.0394475	-0.019788	-0.0254101	-0.0370577	-0.0244457	-0.0397427	0.0187685
101.7	-0.0167149	-0.0153867	-0.0308107	-0.0548799	-0.0444637	-0.0470125	-0.0790623	-0.0449575	-0.0356623	-0.0380915	-0.0810513	-0.0390127	-0.0198101	-0.025311	-0.0374305	-0.0250701	-0.0396705	0.0187637
101.8	-0.0162464	-0.0156718	-0.0305574	-0.0545239	-0.0452191	-0.0465925	-0.0787289	-0.0445572	-0.0344521	-0.038354	-0.0811857	-0.0385281	-0.0199275	-0.0252301	-0.0377475	-0.0258129	-0.0395834	0.0187152
101.9	-0.0157917	-0.0159379	-0.0301376	-0.0542574	-0.0459157	-0.0460093	-0.0781718	-0.0442019	-0.0336071	-0.0386031	-0.0811923	-0.0379937	-0.0200731	-0.025185	-0.0379998	-0.0266477	-0.0394828	0.018624
102	-0.0153551	-0.016185	-0.0297015	-0.0541222	-0.0465536	-0.04532	-0.0773911	-0.0438915	-0.0331274	-0.0388386	-0.081071	-0.0374095	-0.0202471	-0.0251641	-0.0381855	-0.0275139	-0.0393798	0.0184898
102.1	-0.0150516	-0.0164131	-0.0293296	-0.0541644	-0.0471268	-0.0446299	-0.0764223	-0.0436261	-0.0329925	-0.0390578	-0.0808219	-0.0368174	-0.0205702	-0.0251185	-0.0383175	-0.0283564	-0.039301	0.0183053
102.2	-0.0149152	-0.0166839	-0.029022	-0.0543841	-0.0475147	-0.0440309	-0.0755136	-0.0434143	-0.0331977	-0.0392137	-0.080445	-0.0362765	-0.0210152	-0.0250462	-0.0384717	-0.029029	-0.0392609	0.0180977
102.3	-0.0149459	-0.0171271	-0.0287084	-0.0545921	-0.0477175	-0.0435184	-0.0748934	-0.043364	-0.0336751	-0.039254	-0.0799402	-0.035784	-0.0213767	-0.0249723	-0.0386519	-0.0295318	-0.0392533	0.01789
102.4	-0.0151438	-0.0176962	-0.0283829	-0.0547395	-0.0477351	-0.0430925	-0.0745617	-0.0434464	-0.034428	-0.039236	-0.0793077	-0.0353405	-0.0216546	-0.0248969	-0.0388578	-0.0297466	-0.0392666	0.0176851
102.5	-0.0154953	-0.0183911	-0.0280521	-0.0549206	-0.0476305	-0.0427556	-0.0745186	-0.0435972	-0.0353293	-0.0391598	-0.0781898	-0.0349623	-0.0218489	-0.02482	-0.0390897	-0.0296	-0.0392725	0.0174461
102.6	-0.0159544	-0.0192842	-0.0277161	-0.0551794	-0.0474627	-0.0425085	-0.0746304	-0.0438163	-0.0363789	-0.0390252	-0.0769481	-0.034624	-0.0219743	-0.0247415	-0.039348	-0.0290918	-0.0392927	0.0172151
102.7	-0.0165212	-0.0203861	-0.0273748	-0.0555161	-0.0471231	-0.0423557	-0.0748756	-0.0441037	-0.0375769	-0.0388325	-0.0756268	-0.0343705	-0.0220575	-0.0247018	-0.0396338	-0.0282221	-0.0393299	0.0169952
102.8	-0.0172713	-0.021697	-0.0270414	-0.0559033	-0.046542	-0.0423262	-0.075254	-0.0443977	-0.0389232	-0.0385814	-0.0742317	-0.0342324	-0.0220986	-0.0247118	-0.0399472	-0.027017	-0.039386	0.016785
102.9	-0.018211	-0.0232169	-0.0267165	-0.0563031	-0.0457192	-0.0423566	-0.0757657	-0.0446525	-0.0404103	-0.0382951	-0.0727629	-0.0342402	-0.0220975	-0.0248096	-0.0402693	-0.02562	-0.0394654	0.0165849
103	-0.0192533	-0.0249034	-0.0264281	-0.0567153	-0.0447319	-0.0423235	-0.0764106	-0.0448765	-0.0419504	-0.0379849	-0.0712205	-0.0344139	-0.0220266	-0.0250188	-0.040546	-0.0241927	-0.0395623	0.0164081
103.1	-0.0203	-0.0265606	-0.0262145	-0.0572427	-0.0437537	-0.0422705	-0.0771533	-0.0451646	-0.0435437	-0.0376487	-0.0696043	-0.0347534	-0.0219024	-0.0253162	-0.0407295	-0.022764	-0.0396826	0.0162855
103.2	-0.0213595	-0.0281061	-0.0260452	-0.0578863	-0.0427844	-0.0421978	-0.0779359	-0.0455548	-0.0450525	-0.0372315	-0.0679153	-0.0352278	-0.0218471	-0.0256603	-0.040729	-0.0213339	-0.0398042	0.0162113
103.3	-0.0224316	-0.0294695	-0.0258654	-0.0586463	-0.0418243	-0.0421053	-0.0787263	-0.0460351	-0.0464433	-0.0367155	-0.0663945	-0.0357597	-0.0216996	-0.0260509	-0.0405446	-0.0199226	-0.0399147	0.0162224
103.4	-0.0235163	-0.0306367	-0.0257424	-0.0595035	-0.0409457	-0.041993	-0.0793182	-0.0465491	-0.0475045	-0.0360941	-0.0651618	-0.0363492	-0.0214596	-0.0264882	-0.0401763	-0.0185483	-0.0399992	0.0162812
103.5	-0.0246138	-0.0316196	-0.0256878	-0.0603327	-0.0401333	-0.0418609	-0.079847	-0.0470967	-0.0482167	-0.0353673	-0.0642172	-0.0370096	-0.0211274	-0.0269721	-0.0396241	-0.0172111	-0.0400586	0.0163871
103.6	-0.0255835	-0.0324337	-0.0256897	-0.0610866	-0.0394579	-0.041709	-0.0803129	-0.0476778	-0.04858	-0.0345351	-0.0636286	-0.0377421	-0.0207035	-0.027433	-0.038888	-0.0159109	-0.0400858	0.0165461
103.7	-0.0264224	-0.0330792	-0.0257325	-0.0617223	-0.0389699	-0.0415538	-0.0807158	-0.0482619	-0.0485942	-0.0335976	-0.0636743	-0.0383784	-0.0201713	-0.0277598	-0.0380063	-0.0146673	-0.0400817	0.0167775
103.8	-0.027001	-0.0335389	-0.0257903	-0.0622313	-0.0386691	-0.0414384	-0.0810558	-0.0487854	-0.048333	-0.0325239	-0.0639113	-0.0389139	-0.0194669	-0.0278996	-0.037144	-0.0135437	-0.0400154	0.0170438
103.9	-0.0273703	-0.0337205	-0.0258363	-0.0625846	-0.038499	-0.0413626	-0.081334	-0.0493004	-0.0478987	-0.0313074	-0.0643396	-0.0393468	-0.0185905	-0.0278524	-0.0363182	-0.0125084	-0.0398856	0.0173468
104	-0.0275302	-0.0335518	-0.0258705	-0.0627824	-0.0383823	-0.0412998	-0.0815623	-0.0498845	-0.0472915	-0.0301268	-0.0649592	-0.0397116	-0.0176907	-0.0276547	-0.035552	-0.0115613	-0.0397132	0.017671
104.1	-0.0274808	-0.0330326	-0.0258927	-0.0628245	-0.0383188	-0.0412417	-0.0817408	-0.0505379	-0.0465035	-0.028982	-0.0657754	-0.0400404	-0.0168684	-0.0273642	-0.0348572	-0.0107026	-0.0395102	0.0180047
104.2	-0.027222	-0.0321628	-0.0259031	-0.062711	-0.0383086	-0.0411883	-0.0820253	-0.0512605	-0.0455367	-0.0279862	-0.0666888	-0.0403334	-0.01608	-0.026981	-0.0342337	-0.0100045	-0.0392891	0.0183548
104.3	-0.0267566	-0.0309421	-0.0259345	-0.0624431	-0.0382389	-0.0411396	-0.0823114	-0.0520301	-0.0445611	-0.0271929	-0.0676961	-0.0405905	-0.0153244	-0.026505	-0.0336816	-0.00955281	-0.0390563	0.0186988
104.4	-0.0262111	-0.0293703	-0.025969	-0.0621181	-0.0382032	-0.0410957	-0.0825006	-0.0528449	-0.0436263	-0.0266024	-0.0687972	-0.0408116	-0.0146018	-0.0260191	-0.0331939	-0.00934748	-0.038832	0.0190265
104.5	-0.0255853	-0.0274597	-0.0260507	-0.0618221	-0.0382713	-0.0410728	-0.082593	-0.053705	-0.0427322	-0.0262144	-0.0699841	-0.0410361	-0.013912	-0.0256067	-0.0327703	-0.00938851	-0.0386378	0.0193439
104.6	-0.0249003	-0.0252613	-0.0261779	-0.0615791	-0.0384432	-0.04112	-0.0825884	-0.0546192	-0.0418788	-0.0259892	-0.0712011	-0.0412832	-0.0132552	-0.025237	-0.032359	-0.0096699	-0.0384727	0.0196569
104.7	-0.0241813	-0.0230097	-0.0263495	-0.061419	-0.0387189	-0.0412375	-0.0824869	-0.0556078	-0.0410662	-0.0258643	-0.0723696	-0.0415526	-0.0126313	-0.0249102	-0.0319425	-0.00996595	-0.0383321	0.0199786
104.8	-0.0235371	-0.0208953	-0.0265655	-0.0613417	-0.0390159	-0.0414569	-0.0822886	-0.0564754	-0.0402897	-0.0258461	-0.07343	-0.0418187	-0.0120404	-0.0246261	-0.0315208	-0.0102611	-0.0382131	0.0202784
104.9	-0.0229679	-0.0189179	-0.026826	-0.0613473	-0.0393017	-0.0417744	-0.081914	-0.0571967	-0.0395492	-0.026035	-0.0743822	-0.0420752	-0.011704	-0.024386	-0.031094	-0.0105553	-0.0381267	0.0205187
105	-0.0224735	-0.0170777	-0.027131	-0.0614358	-0.0395761	-0.0421095	-0.0814098	-0.0577717	-0.0388967	-0.026431	-0.0752377	-0.0423222	-0.0115948	-0.0241917	-0.0307021	-0.0108486	-0.0380756	0.020705
105.1	-0.022054	-0.0153745	-0.0274898	-0.0616074	-0.0398392	-0.0424558	-0.08104	-0.0582003	-0.0384307	-0.0268874	-0.0759522	-0.0425598	-0.0117184	-0.0240431	-0.0303914	-0.0110989	-0.0380714	0.0208709
105.2	-0.0217094	-0.0138742	-0.0278516	-0.0618267	-0.0399233	-0.0427691	-0.0808191	-0.0584631	-0.0380387	-0.0272702	-0.076512	-0.0427879	-0.0120915	-0.0239019	-0.0301619	-0.0112475	-0.038078	0.0210135
105.3	-0.021448	-0.0126043	-0.0281687	-0.0620771	-0.0398422	-0.0430486	-0.0807685	-0.0585506	-0.0376476	-0.0275792	-0.0769169	-0.0429977	-0.0127144	-0.0236857	-0.0300099	-0.0112944	-0.0380846	0.0211321
105.4	-0.0213165	-0.0115957	-0.0284542	-0.0622885	-0.0395958	-0.0432915	-0.0808882	-0.0584628	-0.037244	-0.0278182	-0.0771671	-0.0431885	-0.0135872	-0.0234932	-0.029913	-0.0112361	-0.0380963	0.0212109
105.5	-0.0212719	-0.0108143	-0.0287309	-0.0624865	-0.0391842	-0.0434979	-0.0811781	-0.0581375	-0.0368211	-0.0280041	-0.0772625	-0.0433572	-0.0147098	-0.0233719	-0.0298011	-0.0110704	-0.0381062	0.0212516
105.6	-0.0212753	-0.0102339	-0.0289987	-0.062699	-0.0386072	-0.0436677	-0.0816382	-0.05751	-0.0363765	-0.0280699	-0.0772223	-0.0434823	-0.015952	-0.0233217	-0.0296648	-0.0108781	-0.0380999	0.0212652
105.7	-0.0212693	-0.0098545	-0.0292576	-0.0629259	-0.0378668	-0.0437822	-0.0822687	-0.0565803	-0.0359029	-0.0280157	-0.0770488	-0.0435541	-0.0172981	-0.0233428	-0.029504	-0.0106592	-0.0380707	0.0212588
105.8	-0.0212541	-0.00967617	-0.0295077	-0.0631672	-0.03705	-0.0437876	-0.0829715	-0.0553603	-0.0354384	-0.0278415	-0.0767134	-0.0435725	-0.0187481	-0.0233995	-0.0293188	-0.0104137	-0.0380138	0.0212222
105.9	-0.0212296	-0.00969887	-0.0297525	-0.0634229	-0.0361569	-0.0437191	-0.0838532	-0.0538547	-0.0350464	-0.0275331	-0.0762127	-0.0435376	-0.0201954	-0.0234489	-0.0290805	-0.0101416	-0.0379302	0.0211837
106	-0.0211958	-0.00992261	-0.0299376	-0.0635667	-0.0352441	-0.0436301	-0.0846369	-0.0520633	-0.0347266	-0.0270895	-0.0755587	-0.0434493	-0.0214483	-0.0234918	-0.0287488	-0.00983975	-0.0377844	0.0211155
106.1	-0.0211527	-0.010345	-0.0300475	-0.0635786	-0.0344388	-0.0435227	-0.0852947	-0.0501506	-0.0345086	-0.0265172	-0.0747514	-0.0432954	-0.022439	-0.0235256	-0.0283237	-0.00950214	-0.0375871	0.0210226
106.2	-0.0211112	-0.0109337	-0.0300996	-0.0635077	-0.0337292	-0.0434043	-0.0858171	-0.0483131	-0.0344049	-0.0258884	-0.0737884	-0.0430651	-0.0231825	-0.0234592	-0.0278973	-0.00912877	-0.0373582	0.0209124
106.3	-0.0211264	-0.0116484	-0.0302913	-0.0634014	-0.0331155	-0.043275	-0.086204	-0.0465897	-0.0344531	-0.0252649	-0.0726623	-0.0427908	-0.0236789	-0.023292	-0.0274795	-0.00864116	-0.0371196	0.0207872
106.4	-0.0212152	-0.0122872	-0.0306193	-0.0632824	-0.0325976	-0.0431346	-0.0864554	-0.0451574	-0.034648	-0.0247113	-0.0713731	-0.0426089	-0.0239281	-0.0230226	-0.0270886	-0.00816203	-0.0368932	0.0206552
106.5	-0.0214446	-0.0128273	-0.0310835	-0.0630347	-0.0321755	-0.0429834	-0.0865716	-0.0439646	-0.0348205	-0.0243824	-0.0699206	-0.04254	-0.0240169	-0.0226511	-0.0267386	-0.00769613	-0.0366782	0.0204928
106.6	-0.0217744	-0.0132685	-0.0316839	-0.0626311	-0.0319201	-0.0428212	-0.0865549	-0.0429933	-0.0349704	-0.0242782	-0.0685409	-0.042584	-0.0240087	-0.0221774	-0.0264295	-0.00724346	-0.0364925	0.0203178
106.7	-0.0221911	-0.0136111	-0.0324205	-0.0620719	-0.031843	-0.04268	-0.0863989	-0.0422435	-0.0350979	-0.0243987	-0.0673647	-0.0427327	-0.0239034	-0.0216533	-0.0261888	-0.00680401	-0.0363502	0.0201382
106.8	-0.0226947	-0.0138548	-0.0332895	-0.0616523	-0.0319101	-0.0426882	-0.086114	-0.0417154	-0.0352951	-0.0247196	-0.0663921	-0.0429861	-0.0237489	-0.0211458	-0.0260576	-0.00637779	-0.0362901	0.0199755
106.9	-0.0232853	-0.013997	-0.0342749	-0.0614124	-0.0320649	-0.0428602	-0.0857106	-0.0414088	-0.0355901	-0.0252131	-0.065623	-0.0433443	-0.0236123	-0.0206938	-0.0259859	-0.00599123	-0.0363167	0.0198312
107	-0.0239628	-0.0140338	-0.0352269	-0.0613103	-0.0322935	-0.0431243	-0.0851888	-0.0413117	-0.035983	-0.0258793	-0.0650576	-0.0438106	-0.0234935	-0.0203114	-0.0259467	-0.00570502	-0.0364149	0.0196966
107.1	-0.0246298	-0.0139964	-0.0360614	-0.0613001	-0.0325804	-0.0434727	-0.0845486	-0.0413859	-0.0364669	-0.0267021	-0.0646957	-0.0443431	-0.0232717	-0.0199996	-0.0259274	-0.00554897	-0.0365582	0.0195712
107.2	-0.0252015	-0.0138658	-0.0367504	-0.0613816	-0.0329264	-0.0439091	-0.0838016	-0.0415166	-0.0370284	-0.0276705	-0.0645363	-0.0448827	-0.0229068	-0.0197454	-0.0259317	-0.00559438	-0.0367281	0.0194542
107.3	-0.0255208	-0.013664	-0.0372991	-0.061555	-0.0333349	-0.044438	-0.0829698	-0.041681	-0.0377357	-0.028726	-0.0645751	-0.0454049	-0.022399	-0.0195235	-0.0259668	-0.00576919	-0.0369102	0.0193631
107.4	-0.0255877	-0.0134669	-0.0377077	-0.0618775	-0.0338058	-0.0450595	-0.0820183	-0.0419346	-0.0384894	-0.0297473	-0.0648123	-0.0458996	-0.0217431	-0.0193339	-0.0260324	-0.00604344	-0.0370975	0.019301
107.5	-0.0254156	-0.0132746	-0.0379762	-0.0623574	-0.0342762	-0.0457801	-0.0808874	-0.042342	-0.0392894	-0.0307344	-0.0652258	-0.0463667	-0.0210062	-0.0191767	-0.0261287	-0.00641636	-0.0372909	0.0192594
107.6	-0.0250505	-0.013087	-0.0381798	-0.062888	-0.0346871	-0.0466097	-0.0797224	-0.042903	-0.0401359	-0.0316874	-0.0656935	-0.0468063	-0.0202827	-0.0190693	-0.0262551	-0.00688796	-0.0374966	0.0192365
107.7	-0.0244925	-0.0129042	-0.0383357	-0.0634404	-0.0350739	-0.047336	-0.0785716	-0.0436178	-0.0407258	-0.0326051	-0.0661871	-0.0471734	-0.0195459	-0.0189655	-0.0264103	-0.00745822	-0.0376777	0.0192296
107.8	-0.0237415	-0.0127262	-0.0384306	-0.0640417	-0.03545	-0.04793	-0.0774348	-0.0444862	-0.0410552	-0.0334753	-0.0667006	-0.0474649	-0.0187956	-0.0188697	-0.0265462	-0.00810092	-0.0378281	0.0192439
107.9	-0.0227975	-0.0126024	-0.0384639	-0.06473	-0.0358003	-0.0483919	-0.0763122	-0.0455083	-0.041124	-0.034276	-0.0672339	-0.0476653	-0.0180319	-0.0187915	-0.0266786	-0.00874134	-0.0379468	0.0192864
108	-0.0217892	-0.0126126	-0.0384431	-0.0655054	-0.0361103	-0.0487215	-0.0752037	-0.0463218	-0.0409323	-0.0350007	-0.0677871	-0.0477547	-0.0172826	-0.0187309	-0.0268269	-0.00929792	-0.0380201	0.0193409
108.1	-0.0208847	-0.0127014	-0.0383694	-0.0663678	-0.0363799	-0.048919	-0.0741448	-0.0468283	-0.04048	-0.0356518	-0.0683602	-0.0477331	-0.0165708	-0.0187113	-0.0269912	-0.00972397	-0.0380511	0.0194039
108.2	-0.0200556	-0.012858	-0.0382735	-0.0673173	-0.0366092	-0.0489842	-0.0731934	-0.0470186	-0.0399048	-0.0362226	-0.0689444	-0.0475086	-0.015922	-0.0187741	-0.0271928	-0.0100195	-0.0380499	0.0194739
108.3	-0.0192812	-0.013153	-0.0382101	-0.0683538	-0.0367981	-0.0489285	-0.0726077	-0.0469038	-0.0391615	-0.0367122	-0.0694457	-0.0470638	-0.0154985	-0.0189204	-0.0274338	-0.010353	-0.0380516	0.0195373
108.4	-0.0185614	-0.0136001		-0.069223	-0.0368742	-0.0488	-0.0724051	-0.0465403	-0.0383916	-0.0371207	-0.0698083	-0.0463986	-0.015275	-0.0191562	-0.0277144	-0.0107303	-0.03804	0.0202102
108.5	-0.0178964	-0.0141996		-0.0699252	-0.0368527	-0.0485987	-0.0724731	-0.0459281	-0.0377875	-0.0374482	-0.0700552	-0.0455131	-0.0151747	-0.0193612	-0.0280343	-0.0111516	-0.0380266	0.0202115
108.6	-0.0174263	-0.0149512		-0.0704956	-0.0368184	-0.0483533	-0.072693	-0.0450673	-0.037349	-0.0377977	-0.0701864	-0.0444488	-0.0151982	-0.0194583	-0.0284138	-0.0116168	-0.0380183	0.0201698
108.7	-0.0171545	-0.0158165		-0.0709774	-0.0366782	-0.0480819	-0.072986	-0.0439579	-0.0370763	-0.0382007	-0.0702021	-0.0434142	-0.0153975	-0.0194868	-0.0289364	-0.0121063	-0.0380315	0.020084
108.8	-0.0170303	-0.0167615		-0.0713706	-0.036515	-0.0477845	-0.0733521	-0.0426627	-0.0369693	-0.0386879	-0.0701022	-0.042414	-0.0158363	-0.0194465	-0.0295439	-0.0125497	-0.0380684	0.0199667
108.9	-0.0170144	-0.017808		-0.0716751	-0.0363288	-0.047461	-0.07379	-0.0412893	-0.036831	-0.0392853	-0.0698866	-0.0414499	-0.0165148	-0.0193376	-0.0302192	-0.012909	-0.03812	0.0198286
109	-0.0171558	-0.0188921		-0.071891	-0.0361195	-0.0471116	-0.0742879	-0.0398707	-0.0366223	-0.0398941	-0.0695554	-0.0405272	-0.0172841	-0.0191236	-0.0309625	-0.0131547	-0.0381635	0.0196885
109.1	-0.0174438	-0.0199143		-0.0720182	-0.0358873	-0.0467337	-0.0748122	-0.0384069	-0.036351	-0.0405159	-0.0691033	-0.0398195	-0.0180182	-0.0187466	-0.031737	-0.0132868	-0.0381863	0.0195655
109.2	-0.0178256	-0.0208747		-0.0720369	-0.0356319	-0.0463192	-0.0752903	-0.0368979	-0.0360152	-0.0411507	-0.068688	-0.039327	-0.0187171	-0.0182067	-0.0324042	-0.013199	-0.0381723	0.0194805
109.3	-0.0182985	-0.0217738		-0.071969	-0.0354664	-0.045868	-0.0756866	-0.035366	-0.0355989	-0.0417983	-0.0683669	-0.0390497	-0.0193692	-0.0175938	-0.0329641	-0.0128887	-0.0381372	0.0194311
109.4	-0.018736	-0.0226115		-0.0718501	-0.0353609	-0.0453802	-0.0759887	-0.0338129	-0.035102	-0.0424482	-0.0680767	-0.0389874	-0.019935	-0.0170599	-0.0334235	-0.0123557	-0.0380753	0.0194129
109.5	-0.0191381	-0.0233774		-0.0715666	-0.035197	-0.0448653	-0.0761967	-0.0322386	-0.0345245	-0.0430167	-0.0678175	-0.039072	-0.0204283	-0.016655	-0.0337829	-0.0116001	-0.0379651	0.019408
109.6	-0.0195011	-0.0239981		-0.0711185	-0.035018	-0.0443927	-0.0763097	-0.0307042	-0.0338663	-0.0435317	-0.0675892	-0.0393002	-0.0208583	-0.016379	-0.0340658	-0.0106468	-0.0378187	0.0194167
109.7	-0.019821	-0.0243303		-0.0705059	-0.0348651	-0.0439624	-0.0763264	-0.0293955	-0.0331276	-0.0440556	-0.067392	-0.0396724	-0.0212251	-0.0162319	-0.0342518	-0.00974477	-0.0376605	0.019417
109.8	-0.0200794	-0.024374		-0.0697286	-0.0347382	-0.0435429	-0.0762467	-0.0284017	-0.0323083	-0.0445899	-0.0672258	-0.0401887	-0.0215286	-0.0162137	-0.0343407	-0.00892374	-0.0374954	0.0194002
109.9	-0.0202763	-0.0241291		-0.0687867	-0.0346373	-0.0431177	-0.0761499	-0.0277863	-0.0314084	-0.0451604	-0.0670905	-0.0408364	-0.0215472	-0.0163231	-0.0343327	-0.00818373	-0.0373177	0.019385
110	-0.0204741	-0.0237561		-0.0678105	-0.0345625	-0.0426602	-0.075928	-0.0275493	-0.0303761	-0.0457672	-0.0669749	-0.0415484	-0.0213269	-0.0165585	-0.0342278	-0.00752473	-0.0371363	0.0193565
110.1	-0.0207366	-0.0232568		-0.066816	-0.0345138	-0.0421769	-0.0755301	-0.0276907	-0.0291127	-0.0464102	-0.0669346	-0.0423247	-0.0208869	-0.0168952	-0.0340259	-0.00706064	-0.0369581	0.0193059
110.2	-0.0210637	-0.0225654		-0.0658409	-0.0345357	-0.0417118	-0.0749523	-0.0282301	-0.0277306	-0.0470951	-0.0669279	-0.0431653	-0.0203169	-0.0173178	-0.0338476	-0.0067959	-0.0368065	0.0192329
110.3	-0.0214473	-0.0216824		-0.0649018	-0.0346203	-0.041265	-0.0741947	-0.0291769	-0.0263031	-0.0478446	-0.0669444	-0.0440193	-0.0196231	-0.0178938	-0.0337778	-0.0067305	-0.036695	0.0191376
110.4	-0.0218718	-0.0207246		-0.0640449	-0.0347715	-0.0408364	-0.0732572	-0.0304911	-0.0248303	-0.0486547	-0.0669842	-0.044845	-0.0187944	-0.0185784	-0.0337865	-0.00686445	-0.0366223	0.0190324
110.5	-0.0223963	-0.0197595		-0.0633431	-0.0349447	-0.0403901	-0.0721849	-0.0319254	-0.0233121	-0.0494891	-0.0670471	-0.0456101	-0.0178085	-0.0193714	-0.0338618	-0.00716142	-0.0365737	0.0189398
110.6	-0.022882	-0.0187873		-0.0627965	-0.0351397	-0.0399026	-0.0710161	-0.0335943	-0.0217486	-0.0503477	-0.0671341	-0.0463002	-0.0167955	-0.0202729	-0.0340038	-0.00763705	-0.0365572	0.0188655
110.7	-0.0233287	-0.0178079		-0.0624051	-0.0353566	-0.0394166	-0.0697506	-0.0354702	-0.0201398	-0.0512307	-0.0672486	-0.0469155	-0.0157713	-0.0212829	-0.0342125	-0.00829924	-0.0365757	0.0188161
110.8	-0.0237365	-0.0168214		-0.0621823	-0.0355955	-0.0390371	-0.0685314	-0.0374432	-0.0184475	-0.0521379	-0.0674192	-0.047431	-0.0147358	-0.0224369	-0.0344879	-0.00914797	-0.0366394	0.0188205
110.9	-0.0241091	-0.0158244		-0.0621341	-0.0358562	-0.0387629	-0.0673541	-0.0395132	-0.0166086	-0.0530836	-0.0676597	-0.0477825	-0.0136891	-0.0237452	-0.0348299	-0.0101813	-0.0367423	0.0188878
111	-0.0244545	-0.0148149		-0.0623869	-0.0361389	-0.0385864	-0.0662186	-0.0416802	-0.014623	-0.0540687	-0.0679316	-0.0479699	-0.0128119	-0.0250916	-0.0352387	-0.0112666	-0.0368855	0.0190335
111.1	-0.0247727	-0.0137991		-0.0629607	-0.0363542	-0.0385074	-0.0651248	-0.0437799	-0.0124615	-0.0551215	-0.0681873	-0.0480361	-0.0121602	-0.0264692	-0.0357004	-0.0124037	-0.0370559	0.0192543
111.2	-0.0250638	-0.0128505		-0.0638555	-0.036706	-0.0385262	-0.0640729	-0.0456158	-0.0101114	-0.0562816	-0.0684292	-0.0480436	-0.011731	-0.0278348	-0.0360936	-0.0135927	-0.0372539	0.019547
111.3	-0.0252837	-0.0120116		-0.0650714	-0.0371916	-0.0386426	-0.0630628	-0.0473363	-0.00757269	-0.0574797	-0.0686648	-0.0479924	-0.011524	-0.0291522	-0.0363932	-0.0148335	-0.0374808	0.0199103
111.4	-0.0254209	-0.0112869		-0.0664942	-0.0376275	-0.0388566	-0.0620945	-0.0487814	-0.0048453	-0.0585194	-0.068894	-0.0478533	-0.0115394	-0.0304214	-0.0365805	-0.0159212	-0.0376758	0.0203285
111.5	-0.0254535	-0.0106763		-0.0680127	-0.0380139	-0.0391986	-0.0611677	-0.0499509	-0.00192928	-0.0594006	-0.069117	-0.0476058	-0.0117053	-0.0316425	-0.0366415	-0.0168233	-0.0378226	0.0207959
111.6	-0.0253815	-0.0101799		-0.0696211	-0.0383506	-0.0396451	-0.0602771	-0.0508451	0.00117538	-0.0601234	-0.0692279	-0.04725	-0.0119677	-0.0328154	-0.0365762	-0.0175399	-0.0379084	0.0213028
111.7	-0.025205	-0.00979762		-0.0713072	-0.0386377	-0.0401641	-0.0594213	-0.0514862	0.00446868	-0.0606878	-0.0691215	-0.0468126	-0.0123269	-0.0339059	-0.0363846	-0.0180709	-0.037924	0.0218394
111.8	-0.0249239	-0.00952415		-0.0727756	-0.0388752	-0.0406261	-0.0587441	-0.0518754	0.0080428	-0.0611181	-0.0687978	-0.0463676	-0.0128096	-0.0349639	-0.0360667	-0.0184148	-0.037856	0.0223985
111.9	-0.0245381	-0.00934304		-0.0739863	-0.039063	-0.0410271	-0.0582656	-0.0520127	0.0119259	-0.061392	-0.0683603	-0.0459309	-0.0134246	-0.0359504	-0.0356724	-0.0185571	-0.0377065	0.0229921
112	-0.0240463	-0.00931159		-0.0749392	-0.0391981	-0.0413841	-0.0579857	-0.0519102	0.0161179	-0.0614285	-0.0678432	-0.0455474	-0.014172	-0.0368628	-0.0352271	-0.0184977	-0.0374824	0.0236169
112.1	-0.0234309	-0.00940027		-0.0756345	-0.0392701	-0.0417048	-0.0579045	-0.0516817	0.020612	-0.0612467	-0.0672476	-0.045217	-0.0150518	-0.0376425	-0.0347309	-0.0182367	-0.0371859	0.0242853
112.2	-0.0227426	-0.00956655		-0.076072	-0.0392784	-0.0419893	-0.0580218	-0.0514803	0.025394	-0.0609044	-0.0665747	-0.0449397	-0.0160574	-0.038255	-0.0342331	-0.0178572	-0.0368386	0.0250069
112.3	-0.0221952	-0.00981042		-0.0762518	-0.039327	-0.0421859	-0.0583378	-0.0513111	0.0304638	-0.0604016	-0.0658288	-0.04474	-0.0171834	-0.0387002	-0.03382	-0.0174692	-0.0364732	0.0257741
112.4	-0.0218017	-0.0101319		-0.0761331	-0.0394328	-0.0421675	-0.058886	-0.051174	0.0358215	-0.0598129	-0.0650098	-0.0446282	-0.0184347	-0.038978	-0.0334917	-0.0171027	-0.0360909	0.0265924
112.5	-0.0215624	-0.010531		-0.0756841	-0.0395957	-0.0418695	-0.0595971	-0.051069	0.041467	-0.0591408	-0.0641355	-0.0446041	-0.0197445	-0.0390844	-0.0332482	-0.0167584	-0.0356772	0.0274657
112.6	-0.0214771	-0.0110076		-0.0750117	-0.0398156	-0.041282	-0.0604572	-0.0508359	0.0474004	-0.0583855	-0.0633261	-0.0446955	-0.0209445	-0.0389225	-0.0329863	-0.0164364	-0.0352122	0.0284194
112.7	-0.0215458	-0.0115556		-0.0741483	-0.0400927	-0.0406126	-0.0614397	-0.0504034	0.0533187	-0.0575985	-0.0625854	-0.0449466	-0.0218572	-0.0385383		-0.0161421	-0.0348677	0.0304354
112.8	-0.0217336	-0.0120527		-0.0730981	-0.040396	-0.0398614	-0.0625446	-0.0497714	0.0592179	-0.0568822	-0.0619237	-0.0451964	-0.0224824	-0.0379574		-0.0159031	-0.0343275	0.0315008
112.9	-0.0219814	-0.0124196		-0.071861	-0.0406709	-0.0390283	-0.063772	-0.0489106	0.0645323	-0.0562354	-0.0613653	-0.0454298	-0.0228202	-0.03718		-0.0157193	-0.0337758	0.0324843
113	-0.0222476	-0.0126186		-0.070437	-0.0409321	-0.0381133	-0.0651217	-0.0481305	0.0690401	-0.055653	-0.0609186	-0.0456469	-0.0228872	-0.0362756		-0.0155926	-0.0332525	0.0333405
113.1	-0.0224683	-0.0127327		-0.0688261	-0.0411811	-0.0371804	-0.0666456	-0.0474601	0.0727413	-0.0551352	-0.0605836	-0.0458477	-0.0227365	-0.0352698		-0.0155532	-0.0327771	0.0340609
113.2	-0.0226621	-0.0127725		-0.0670284	-0.041421	-0.0363402	-0.0680455	-0.0469083	0.0756359	-0.0546819	-0.0603682	-0.046124	-0.022368	-0.0341627		-0.0156024	-0.0323464	0.0346223
113.3	-0.0228283	-0.0127379		-0.0650694	-0.0416519	-0.0355817	-0.0690496	-0.0464763	0.0776454	-0.0543069	-0.0602879	-0.0464933	-0.0217817	-0.0329759		-0.0155719	-0.0319405	0.034992
113.4	-0.0229669	-0.0126291		-0.0633296	-0.0418738	-0.0348673	-0.0696132	-0.046164	0.0789351	-0.0540821	-0.0603295	-0.0469555	-0.0210028	-0.0318307		-0.0154556	-0.0315832	0.035226
113.5	-0.0230778	-0.0124458		-0.0618949	-0.0420866	-0.0342012	-0.0697362	-0.0460758	0.0798729	-0.0540075	-0.0604698	-0.0474577	-0.020279	-0.0308473		-0.0152534	-0.0312829	0.0354015
113.6	-0.0231611	-0.0120531		-0.0607654	-0.0422904	-0.0335549	-0.0695371	-0.0463077	0.0804587	-0.0539657	-0.0606611	-0.047969	-0.0196104	-0.0301584		-0.0149583	-0.0310381	0.0355224
113.7	-0.0232168	-0.0114294		-0.059941	-0.0425762	-0.0329102	-0.0690949	-0.0468621	0.0806925	-0.0539245	-0.0608885	-0.0484589	-0.0189937	-0.0297639		-0.0145535	-0.0308515	0.0355933
113.8	-0.0232449	-0.0105838		-0.0594219	-0.0428592	-0.0322671	-0.0684095	-0.0476844	0.0806861	-0.0538839	-0.0611301	-0.0489274	-0.0184291	-0.0296638		-0.0140391	-0.0307041	0.0356348
113.9	-0.0232266	-0.00951654		-0.0592079	-0.0431393	-0.031697	-0.0674809	-0.0486271	0.0803734	-0.053844	-0.0613492	-0.0493744	-0.0179164	-0.0298937		-0.0134515	-0.0305965	0.0356268
114	-0.0231503	-0.00829154		-0.0592961	-0.0433984	-0.0313024	-0.0663624	-0.0496512	0.0797153	-0.0538044	-0.0615457	-0.0497986	-0.0174629	-0.0304571		-0.0127992	-0.0305432	0.0355632
114.1	-0.0230335	-0.00700831		-0.0595353	-0.0435386	-0.0310858	-0.0651471	-0.0507568	0.0787118	-0.053764	-0.0617196	-0.0500262	-0.017076	-0.0313347		-0.012082	-0.0305283	0.0354323
114.2	-0.0229292	-0.00566686		-0.0599453	-0.04356	-0.0310554	-0.0639535	-0.0519437	0.0773628	-0.0535795	-0.0618125	-0.0500572	-0.0167557	-0.0324645		-0.0114064	-0.0305548	0.0352321
114.3	-0.0228373	-0.00426718		-0.0605056	-0.0434625	-0.0312207	-0.0627814	-0.0532121	0.0756685	-0.0532465	-0.0617706	-0.0498916	-0.0165136	-0.0337565		-0.010775	-0.0306123	0.034961
114.4	-0.0227578	-0.00302112		-0.0610915	-0.0432462	-0.0316192	-0.0616309	-0.054567	0.0736287	-0.0527767	-0.0616598	-0.0495137	-0.0164036	-0.0349758		-0.0101878	-0.0307016	0.0346051
114.5	-0.0226908	-0.00205815		-0.0617029	-0.0430227	-0.0322416	-0.0605021	-0.0560202	0.0712436	-0.0522535	-0.0614812	-0.0489571	-0.0164251	-0.0359642		-0.00965661	-0.030838	0.0341646
114.6	-0.0226361	-0.00140076		-0.0623399	-0.0427554	-0.0330183	-0.0593957	-0.0574776	0.068513	-0.0516893	-0.0612348	-0.0482294	-0.0165687	-0.0367217		-0.00919222	-0.0310105	0.0336328
114.7	-0.0225969	-0.00106555		-0.0630025	-0.0424031	-0.0338605	-0.0583133	-0.0588155	0.0655673	-0.0510838	-0.0609205	-0.0473305	-0.0168345	-0.0372488		-0.00881321	-0.0311944	0.0330268
114.8	-0.0226809	-0.00105524		-0.06368	-0.0419658	-0.0346694	-0.0572709	-0.0599825	0.0627549	-0.0504445	-0.0606021	-0.0462606	-0.0172224	-0.037551		-0.00855779	-0.0313706	0.0324141
114.9	-0.0228593	-0.00136985		-0.0643179	-0.0414876	-0.0354556	-0.056361	-0.0609152	0.0605881	-0.049776	-0.0603571	-0.0450321	-0.0177325	-0.0376087		-0.00842596	-0.0315079	0.0319012
115	-0.0230697	-0.00184905		-0.0647859	-0.0410555	-0.0362456	-0.0557036	-0.0616135	0.059067	-0.0490782	-0.0601855	-0.0437122	-0.018288	-0.0373716		-0.00841772	-0.0315935	0.031498
115.1	-0.0232482	-0.00249092		-0.0650678	-0.0406695	-0.0370395	-0.0553615	-0.0620774	0.0581915	-0.0483512	-0.0600758	-0.042301	-0.018876	-0.0368644		-0.00842021	-0.031618	0.0312112
115.2	-0.0233861	-0.00329787		-0.0651636	-0.0403185	-0.0378372	-0.0553435	-0.062307	0.0579617	-0.0476697	-0.0600834	-0.0408319	-0.0193589	-0.0361145		-0.00842944	-0.0315843	0.0310527
115.3	-0.0234828	-0.00424366		-0.0650939	-0.0398283	-0.0386359	-0.0556498	-0.0622974	0.0583775	-0.047011	-0.0602164	-0.039426	-0.0196378	-0.0351588		-0.0084454	-0.0314821	0.0310292
115.4	-0.0235383	-0.0052183		-0.0648995		-0.039434	-0.0562803	-0.0619985	0.059439	-0.0463754	-0.0604747	-0.0381283	-0.0197238	-0.0340421		-0.00849608	-0.0307054	0.0322461
115.5	-0.0235557	-0.00622179		-0.0645783		-0.0401928	-0.0571899	-0.061717	0.0606581	-0.0457638	-0.0608584	-0.0369387	-0.0196394	-0.0327645		-0.00858815	-0.0305654	0.0324497
115.6	-0.0237059	-0.00728841		-0.0641328		-0.0408706	-0.0583405	-0.061453	0.0611859	-0.0451762	-0.0613667	-0.0358573	-0.0193845			-0.00856134	-0.0304126	0.0338683
115.7		-0.00846301		-0.0635876		-0.0414434	-0.0597321	-0.0612341	0.0608519	-0.0446126	-0.061996	-0.0348841	-0.0189592			-0.00840036	-0.0311328	0.0352549
115.8		-0.00974561		-0.0629291		-0.0418598	-0.0612629	-0.0611702	0.0596559	-0.0440729	-0.0626187	-0.0340438	-0.0183633			-0.0081052	-0.0313196	0.0350278
115.9		-0.0111394		-0.0621514		-0.0421199	-0.0627855	-0.0612615	0.057598	-0.043531	-0.0632007	-0.0334009	-0.0176069			-0.00767777	-0.0315706	0.0346195
116		-0.0124561		-0.0612545		-0.0422237	-0.0642998	-0.0615077	0.0546783	-0.0429689	-0.0637401	-0.0329663	-0.0168065			-0.00725085	-0.0318906	0.0340339
116.1		-0.0135232		-0.0602384		-0.0421711	-0.0657846	-0.0619091	0.0508966	-0.0423591	-0.0641989	-0.0327482	-0.0160043			-0.00682444	-0.0322604	0.0332806
116.2		-0.0142996		-0.0591031		-0.0419606	-0.0672118	-0.0623062	0.046253	-0.0416619	-0.0645771	-0.0326371	-0.0152037			-0.00647916	-0.0326534	0.0323514
116.3		-0.0147852		-0.0578485		-0.0416562	-0.0685815	-0.0624862	0.0407475	-0.040885	-0.0648747	-0.0326331	-0.0144078			-0.00623356	-0.0330586	0.0312449
116.4		-0.0149801		-0.0565198		-0.0413201	-0.0698938	-0.0624721	0.0346621	-0.0401679	-0.0650918	-0.0327362	-0.0136197			-0.00612346	-0.0334784	0.0300481
116.5		-0.0149026		-0.0553783		-0.0409219	-0.0711486	-0.0622638	0.0280898	-0.0395106	-0.0652282	-0.0329463	-0.0128245			-0.00617659	-0.0339283	0.0288142
116.6		-0.0146184		-0.0544645		-0.0404759	-0.072349	-0.0618613	0.0213187	-0.0389131	-0.065284	-0.0332636	-0.0120127			-0.0063928	-0.0343924	0.0276187
116.7		-0.0141274		-0.0537906		-0.0399821	-0.0734435	-0.0612423	0.0144932	-0.0383753	-0.0652592	-0.033661	-0.0111843			-0.00677193	-0.0348495	0.0264958
116.8		-0.0135473		-0.0533565		-0.0394417	-0.0742567	-0.0604054	0.00761343	-0.0378907	-0.0651104	-0.0340648	-0.0103123				-0.0380772	0.025
116.9		-0.0129913		-0.0531623		-0.0388586	-0.0747579	-0.0593509	0.000679276	-0.0375058	-0.0648473	-0.0343856	-0.00939544				-0.0384576	0.0238943
117		-0.0124059		-0.0532125		-0.0382329	-0.0749472	-0.0580899	-0.00630923	-0.0372867	-0.0646671	-0.034604	-0.00845094				-0.0388206	0.022911
117.1		-0.0117892		-0.0535106		-0.0376212	-0.0748245	-0.0569041	-0.0133521	-0.0372276	-0.0645685	-0.0348032	-0.00747884				-0.039208	0.0220959
117.2		-0.0111413		-0.0540565		-0.0370662	-0.0742002	-0.055746	-0.020455	-0.0373283	-0.0645513	-0.0349831	-0.0064857				-0.0396014	0.0214367
117.3		-0.0104623		-0.0547792		-0.0366278	-0.0730053	-0.0545926	-0.0277445	-0.0375889	-0.0646158	-0.0351439	-0.0054769				-0.0400037	0.0209331
117.4		-0.00974716		-0.0555324		-0.0364329	-0.0715759	-0.0534421	-0.0352205	-0.0379349	-0.0647617	-0.0352854	-0.00445244				-0.0404385	0.0206667
117.5		-0.00894918		-0.0563084		-0.0365398	-0.0700627	-0.0522945	-0.0428831	-0.038386	-0.0649893	-0.0354077	-0.00341232				-0.0409233	0.0206969
117.6		-0.00808383		-0.0571072		-0.0369483	-0.068468	-0.0513099	-0.0507322	-0.0389947	-0.0653291	-0.0354831	-0.00241566				-0.0414872	0.0210418
117.7		-0.00716836		-0.0579253		-0.0376584	-0.0667918	-0.0505599	-0.0587157	-0.0397103	-0.0657556	-0.0353734	-0.0016401				-0.0421299	0.0216686
117.8		-0.0063248		-0.0587586		-0.0386703	-0.0650341	-0.0500443	-0.0668076	-0.0404166	-0.066116	-0.0352069	-0.00101395				-0.0428393	0.0225353
117.9		-0.00558322		-0.0596071		-0.0399068	-0.0631949	-0.0497926	-0.0744422	-0.0411043	-0.066386	-0.034979	-0.000610594				-0.0435607	0.0235298
118		-0.00494363		-0.0604707		-0.0413372	-0.0612955		-0.0813977	-0.0417734	-0.0665572	-0.0346497	-0.000413405				-0.0436487	0.0258229
118.1		-0.00440601		-0.0612247		-0.0428838	-0.0593343			-0.0424238	-0.0666295	-0.0342191	-0.000369355				-0.0389363	0.0234774
118.2		-0.00397038		-0.0618157		-0.0443268	-0.0576094			-0.0430557		-0.0336871	-0.000478443				-0.0349919	0.0224832
118.3		-0.00363674		-0.0622584		-0.045666	-0.0561343			-0.043655		-0.0330538	-0.00074067				-0.0350207	0.0224865
118.4		-0.00328239		-0.0625046		-0.0468906	-0.0549313			-0.04415		-0.0323192	-0.00115604				-0.0350334	0.02248
118.5		-0.00285172		-0.0625396		-0.0479965	-0.0540022			-0.0445408		-0.0315876	-0.0015537				-0.0350103	0.0224984
118.6		-0.00247846		-0.0623634		-0.0489836	-0.0533469			-0.0448414		-0.030886	-0.00193306				-0.0349761	0.0225064
118.7		-0.00222271		-0.0619761		-0.0498464	-0.0529427			-0.0450526		-0.0302046	-0.00229161				-0.0349338	0.0224826
118.8		-0.00212648		-0.0613776		-0.0505834	-0.0527583			-0.0452427		-0.029546	-0.00263299				-0.0348954	0.0224144
118.9		-0.00218976		-0.0606488		-0.0511233	-0.0527938			-0.0454452		-0.0290006	-0.00295835				-0.03488	0.0223051
119		-0.00241254		-0.0598617		-0.0513636	-0.052996			-0.045542		-0.0285682	-0.00326054				-0.0348578	0.0221405
119.1		-0.00279484		-0.0591674		-0.0513367	-0.0533053			-0.0455326		-0.028249	-0.00353213				-0.0348454	0.0219408
119.2		-0.00343485		-0.0585661		-0.0510603	-0.0536738			-0.0454955		-0.0280428	-0.00377313				-0.0348638	0.0216858
119.3		-0.00431089		-0.058053		-0.050525	-0.0540965			-0.0454352		-0.0279752	-0.00398352				-0.0349113	0.0213781
119.4		-0.00511305		-0.0576074		-0.0496931	-0.0545734			-0.0453509		-0.0280782	-0.00414899				-0.0349379	0.0210785
119.5		-0.00572242		-0.0572292		-0.0487983	-0.0551047			-0.0452424		-0.0283612	-0.00417297				-0.0349473	0.0208572
119.6		-0.00613901		-0.0569185		-0.0478582	-0.0556902			-0.0451097		-0.0288243	-0.00401585				-0.0349365	0.0207265
119.7		-0.00634622		-0.0566743		-0.0469615	-0.0563299			-0.044953		-0.0294376	-0.00367992				-0.0349118	0.0207011
119.8		-0.00634132		-0.0565043		-0.0462071	-0.0570458			-0.0447782		-0.0301138	-0.00316764				-0.0348797	0.0207985
119.9		-0.00612431		-0.0564631		-0.0455949	-0.0578718			-0.0445761		-0.0308528	-0.00247901				-0.0348517	0.0210313
120				-0.0565508		-0.0451279	-0.058725			-0.0443146		-0.0316547	-0.00169086				-0.0396773	0.019175
120.1				-0.0568297		-0.0448233	-0.059582			-0.0439936		-0.0325342	-0.000815959				-0.0397631	0.0195648
120.2				-0.0573719		-0.0446788	-0.0604336			-0.0435328		-0.0334736	6.38272e-07				-0.039915	0.0199845
120.3				-0.0581567		-0.0445365				-0.0429321		-0.0344116	0.000595961				-0.0358882	0.0197665
120.4				-0.0591338		-0.0443979				-0.0421916		-0.0353454	0.00097001				-0.0360198	0.0200561
120.5						-0.0443377				-0.0413112		-0.0362753	0.00112279				-0.0302004	0.0183123
120.6						-0.0444212				-0.0402911		-0.037201	0.00105429				-0.0302148	0.018234
120.7						-0.0446482				-0.0391836			0.000831641				-0.0276667	0.0202745
120.8						-0.0450189				-0.0382117			0.000457995				-0.0275909	0.0200273
120.9						-0.0455332				-0.0374017			-5.67375e-05				-0.0276639	0.0198014
121						-0.0461677				-0.0367716			-0.000595958				-0.0278451	0.0196462
121.1						-0.0469104				-0.0363205			-0.0011574				-0.0281294	0.019556
121.2						-0.047764				-0.0360485			-0.00174425				-0.0285189	0.0195273
121.3						-0.0486645				-0.0359554			-0.00235328				-0.0289911	0.0195373
121.4						-0.0495497				-0.0360414			-0.00298147				-0.0295242	0.019562
121.5						-0.0504196				-0.0363279			-0.00362883				-0.0301254	0.0195993
121.6						-0.0512834				-0.0367918			-0.00429911				-0.0307914	0.0196449
121.7						-0.0521412				-0.0372207			-0.00499577				-0.0314525	0.0196745
121.8						-0.0529929				-0.0376211			-0.00571881				-0.032111	0.019689
121.9										-0.0379967			-0.00647299				-0.0222348	0.0157619
122										-0.0383621			-0.00728572				-0.0228239	0.0155382
122.1										-0.0387233			-0.00815701				-0.0234402	0.0152832
122.2										-0.0390804			-0.00908685				-0.0240836	0.0149968
122.3										-0.0394333			-0.0100753				-0.0247543	0.014679
122.4										-0.0397939			-0.0111277				-0.0254608	0.0143331
122.5										-0.0401405			-0.0122322				-0.0261863	0.0139541

## Sheet: Lateral_Longitudinal_Strain
	Longitudinal Strain in %
Axial Height [mm]	small_trial_1	standard_1	standard_2	small_trial_2	small_trial_3	standard_3	small_trial_4	standard_4	standard_5	small_trial_5	standard_6	small_trial_6	standard_7	small_trial_7	small_trial_8	standard_8	Mean value	Standard deviation
2.5	0.0501644	0.0330445	0.094371	0.0772999	0.0476871	0.032784	0.00608463	-0.0394206	0.0682997		0.0363925	0.058003		0.038233	-0.0125169	-0.0156209	0.0339147	0.0363933
2.6	0.0505507	0.0324022	0.0941014	0.0749895	0.0467754	0.0332631	0.00547432	-0.0381803	0.0646711		0.0376862	0.0579028		0.0380286	-0.0148044	-0.0159942	0.0333476	0.0360292
2.7	0.050691	0.0317557	0.0933788	0.0730389	0.0461725	0.0336864	0.00486693	-0.0371021	0.0640684		0.039576	0.0577198		0.0377235	-0.0163125	-0.0164081	0.0330611	0.0358147
2.8	0.050585	0.031106	0.092355	0.0714483	0.045729	0.0340541	0.00426248	-0.0361927	0.0636119		0.0411188	0.057454		0.0373362	-0.0170158	-0.0168583	0.0327853	0.0355541
2.9	0.0502328	0.0304617	0.0913414	0.0703735	0.0452512	0.0343661	0.00367909	-0.0355049	0.0632861		0.0424659	0.0571053		0.0369178	-0.0172077	-0.0171421	0.0325447	0.0352986
3	0.0496345	0.0298229	0.0903381	0.0698234	0.0445859	0.0346224	0.00322453	-0.0350414	0.0629977	0.0543029	0.0436172	0.0566739	-0.00349032	0.0364606	-0.0173953	-0.0172364	0.0314338	0.0344402
3.1	0.0488253	0.0292451	0.089345	0.0696178	0.0436341	0.0347964	0.00302689	-0.0347953	0.062793	0.0529038	0.0445728	0.0561596	-0.00219402	0.0359644	-0.0175788	-0.0171344	0.0311988	0.0341068
3.2	0.0478689	0.0287397	0.0883621	0.0696891	0.0424748	0.0348693	0.00305166	-0.03476	0.0627103	0.0516083	0.0453326	0.0555976	-0.000925425	0.035429	-0.0177581	-0.016836	0.0309659	0.0337956
3.3	0.0469157	0.0283067	0.0873895	0.0699869	0.0413863	0.0348378	0.00314628	-0.0349353	0.0627493	0.0504178	0.0458967	0.0551029	0.000337074	0.0348545	-0.0176952	-0.0163413	0.0307722	0.0335045
3.4	0.0461784	0.0279461	0.086427	0.070492	0.0403687	0.0346459	0.00331363	-0.0353212	0.0629103	0.0494149	0.0462651	0.054732	0.0019147	0.0342409	-0.0173763	-0.0158723	0.0306425	0.0332443
3.5	0.0454681	0.0276399	0.0854748	0.0712045	0.0390777	0.0342368	0.00355981	-0.0358921	0.0631978	0.0485998	0.0464184	0.054485	0.00377144	0.0335377	-0.0168397	-0.0154559	0.0305303	0.03301
3.6	0.0448657	0.0273365	0.0845328	0.0721243	0.0374689	0.0336636	0.00388481	-0.0365455	0.063619	0.0479723	0.0462624	0.0543916	0.00556475	0.0327321	-0.0161614	-0.0150896	0.0304139	0.0328199
3.7	0.0443712	0.0270359	0.0836011	0.0732515	0.0356748	0.0330742	0.00415021	-0.0372813	0.0641566	0.0475232	0.0457808	0.0544618	0.00729461	0.0318412	-0.015345	-0.0146982	0.0303058	0.0326806
3.8	0.0439845	0.0267205	0.0826795	0.074586	0.0338791	0.0325051	0.00427715	-0.0380995	0.0647341	0.0471137	0.0450383	0.0546955	0.00896104	0.0308822	-0.0143904	-0.0143465	0.0302013	0.0326009
3.9	0.0437056	0.0263857	0.0817682	0.0761069	0.0320822	0.0319563	0.00426563	-0.0389943	0.0653364	0.0466583	0.0441458	0.0550929	0.0106409	0.0298549	-0.0133135	-0.0140021	0.0301056	0.0325769
4	0.0435346	0.026029	0.0817338	0.0775165	0.030284	0.0314279	0.00411566	-0.0398375	0.0659562	0.0461568	0.0431033	0.0555855	0.0123376	0.0288927	-0.0122227	-0.0136615	0.0300595	0.0326582
4.1	0.0434637	0.0256504	0.0818405	0.0787368	0.0284847	0.0309197	0.00382724	-0.0405694	0.0665981	0.0455189	0.0419108	0.0560353	0.0140512	0.0280237	-0.0111181	-0.0133249	0.030003	0.0327462
4.2	0.0434831	0.0252499	0.0819465	0.0797765	0.0266841	0.0303974	0.00340036	-0.0411788	0.067262	0.0447365	0.0405682	0.0564366	0.0157815	0.0272478	-0.00999955	-0.0129921	0.029925	0.0328251
4.3	0.0435928	0.0248274	0.0820519	0.080622	0.0249361	0.0298571	0.00283503	-0.0416657	0.0679481	0.0438097	0.0390756	0.0567893	0.0175287	0.0265691	-0.00887235	-0.0126668	0.0298274	0.032894
4.4	0.0437227	0.0243831	0.0821567	0.0812732	0.0232512	0.0292988	0.00212456	-0.0420562	0.0686562	0.0427382	0.037433	0.0570935	0.0192928	0.0260029	-0.00788143	-0.0123538	0.029696	0.032966
4.5	0.0438502	0.0239003	0.0822608	0.0817302	0.0216293	0.0287225	0.00121198	-0.0424086	0.0693469	0.0415256	0.0356404	0.0573585	0.0210736	0.0254879	-0.00702679	-0.0121086	0.0295121	0.0330543
4.6	0.0439788	0.0234123	0.0823642	0.0819929	0.0203144	0.0281528	0.00016815	-0.042723	0.0699307	0.0402996	0.033737	0.0576012	0.0227001	0.0250194	-0.00634527	-0.0119588	0.0292903	0.0331547
4.7	0.0440617	0.022994	0.082467	0.0820631	0.0193298	0.0276608	-0.000658157	-0.0429993	0.0703845	0.0390604	0.0318008	0.0578216	0.0241625	0.0246077	-0.00607982	-0.0118551	0.0290513	0.0332518
4.8	0.0440987	0.0226331	0.0826105	0.0821361	0.0186755	0.0272464	-0.00125065	-0.0432378	0.0707364	0.0378078	0.0298549	0.0580197	0.0254609	0.0242528	-0.00620937	-0.0118662	0.0288106	0.0333689
4.9	0.0440905	0.0223131	0.0828182	0.0822169	0.0183907	0.0269098	-0.0013403	-0.0434405	0.0709859	0.036542	0.0278875	0.0582347	0.0266951	0.0239904	-0.00638597	-0.0119919	0.0286198	0.0334684
5	0.0440479	0.022034	0.0830223	0.0822749	0.0184793	0.0266604	-0.000874159	-0.0435144	0.0711435	0.0352629	0.0258575	0.058437	0.0277451	0.0238578	-0.00659783	-0.0122324	0.0284752	0.0335235
5.1	0.0439709	0.0217956	0.0832227	0.0823103	0.0189393	0.026513	7.22578e-05	-0.043484	0.0712104	0.0339705	0.0237648	0.0586152	0.0285777	0.0238551	-0.00684494	-0.0125875	0.0283688	0.0335427
5.2	0.0438596	0.0215982	0.083292	0.0821963	0.0195982	0.0264675	0.000871533	-0.0433577	0.0711865	0.0326649	0.0216094	0.0587687	0.029193	0.0239816	-0.0071273	-0.0130547	0.0282342	0.0335394
5.3	0.0437129	0.0214384	0.0832298	0.081902	0.0202296	0.0265239	0.00152367	-0.0431721	0.071072	0.0313459	0.0193914	0.0588976	0.0295909	0.024246	-0.00743805	-0.0134937	0.0280625	0.0335075
5.4	0.0435457	0.0213156	0.0830284	0.0814274	0.0207767	0.0266821	0.00202709	-0.0429988	0.0708649	0.0299807	0.017249	0.0590019	0.0297714	0.0246607	-0.00767008	-0.0138763	0.0278617	0.0334442
5.5	0.0434207	0.0212075	0.0826761	0.0807647	0.0212394	0.0269423	0.00237683	-0.0428377	0.0704167	0.0286435	0.015309	0.0590778	0.0297967	0.0252257	-0.00777622	-0.0142025	0.0276425	0.0333309
5.6	0.0434312	0.0211554	0.082173	0.0799519	0.021617	0.0272518	0.00257897	-0.0426888	0.0697579	0.0273473	0.0135714	0.0591252	0.0295432	0.0259036	-0.00780561	-0.0144628	0.0274032	0.0331761
5.7	0.0435772	0.021147	0.0815033	0.0791103	0.021736	0.0275331	0.00263422	-0.0425553	0.0692256	0.0260921	0.0120362	0.059187	0.0289209	0.0266882	-0.00775824	-0.0147185	0.0271474	0.0330251
5.8	0.0438496	0.0211794	0.080733	0.0782398	0.0217566	0.0278044	0.00254257	-0.0424446	0.0688281	0.0248779	0.0106597	0.0593767	0.0279317	0.0275794	-0.00763411	-0.0149698	0.0268944	0.0328926
5.9	0.0442263	0.0212527	0.0799378	0.0773404	0.0217353	0.0280295	0.00228279	-0.0423567	0.0685654	0.0236984	0.00956372	0.0597032	0.0265769	0.0283948	-0.00743323	-0.0152166	0.0266438	0.0327839
6	0.0447072	0.0213667	0.0791176	0.0765498	0.02171	0.0282085	0.00184648	-0.0423169	0.0684377	0.0225536	0.00874813	0.0601663	0.025085	0.029072	-0.00715559	-0.0154589	0.0264148	0.0327161
6.1	0.0452492	0.0215216	0.0782725	0.0759267	0.0215613	0.0283413	0.00142285	-0.0423504	0.0684448	0.0214434	0.00818288	0.0607661	0.023457	0.0296129	-0.00680119	-0.0156968	0.0262096	0.0326903
6.2	0.0458089	0.0217173	0.0774024	0.0754879	0.0212771	0.028428	0.00100048	-0.0424507	0.0685868	0.0203771	0.00776646	0.0615025	0.0217199	0.0301093	-0.00650834	-0.0159557	0.0260168	0.0327214
6.3	0.0463122	0.0219412	0.0765073	0.0752695	0.0208573	0.0284686	0.000617449	-0.0425965	0.0688637	0.0193895	0.00749887	0.0623756	0.0205726	0.0305723	-0.0062856	-0.0162478	0.0258823	0.0328002
6.4	0.0467205	0.0221437	0.0756162	0.075149	0.0203018	0.028463	0.000278598	-0.0427876	0.06932	0.0184807	0.00738076	0.063399	0.0200981	0.0310018	-0.00613297	-0.016573	0.0258037	0.0329168
6.5	0.0469983	0.0223075	0.0747568	0.0750035	0.0195286	0.0284113	-1.6076e-05	-0.0430241	0.0699884	0.0176516	0.00737772	0.0645594	0.0199758	0.0313879	-0.00605046	-0.0168981	0.0257474	0.0330644
6.6	0.0471455	0.0224511	0.073929	0.0748331	0.0185377	0.0282441	-0.000262657	-0.043305	0.070789	0.016902	0.00742727	0.0657624	0.0199883	0.0317212	-0.00603746	-0.017074	0.0256907	0.0332219
6.7	0.0471883	0.0225751	0.0731841	0.0746378	0.0175857	0.0281085	-0.000467153	-0.043629	0.0716717	0.0162322	0.00752942	0.0669153	0.0200362	0.0320016	-0.0060875	-0.0171008	0.0256488	0.0333823
6.8	0.0471595	0.0226824	0.0725229	0.0744174	0.0167037	0.0280593	-0.000471679	-0.0439961	0.0726363	0.0156419	0.00768416	0.0680255	0.0199927	0.0322566	-0.00618117	-0.0169786	0.0256347	0.0335391
6.9	0.0469508	0.0227729	0.0719455	0.0741722	0.0159151	0.0280965	-0.000235631	-0.0444063	0.073683	0.0151548	0.00826352	0.069093	0.0198577	0.0325362	-0.00631849	-0.0167071	0.0256733	0.0336734
7	0.0465662	0.0228468	0.0714519	0.0738894	0.0152719	0.0282129	0.00020519	-0.044857	0.0748116	0.0148162	0.00942505	0.0701179	0.0196314	0.0327845	-0.00644683	-0.0162866	0.0257775	0.0337766
7.1	0.0460124	0.0229039	0.0710357	0.073532	0.0147598	0.0284084	0.000850783	-0.0451526	0.0760222	0.0145844	0.011077	0.0711002	0.0193137	0.0329592	-0.00655494	-0.0157192	0.0259458	0.0338264
7.2	0.0452905	0.0230086	0.0706466	0.0731126	0.014377	0.0286827	0.00170115	-0.0452191	0.0773435	0.0145708	0.0130014	0.0720398	0.0189046	0.0330602	-0.00664284	-0.015023	0.0261784	0.0338216
7.3	0.044405	0.0232172	0.0702844	0.0726014	0.0141234	0.0290335	0.00273689	-0.0450549	0.0788184	0.0147808	0.0148858	0.0729082	0.0184878	0.0330876	-0.00671053	-0.014198	0.0264629	0.0337715
7.4	0.0433559	0.0234684	0.0699493	0.0719512	0.0139992	0.0294605	0.00394541	-0.0446601	0.0801885	0.015199	0.0161781	0.0736596	0.0181402	0.0330495	-0.00675799	-0.0133056	0.0267388	0.0336597
7.5	0.0421433	0.0237196	0.0696411	0.0711552	0.0140043	0.0298876	0.00532672	-0.044053	0.0814326	0.0156802	0.0166601	0.0743705	0.0178216	0.0329826	-0.00678523	-0.012487	0.0269688	0.0335094
7.6	0.0409348	0.0239217	0.0693599	0.0702135	0.0142895	0.0303342	0.00668092	-0.0432468	0.082489	0.0162438	0.0165847	0.07507	0.0176186	0.0328868	-0.00675652	-0.0117423	0.0271801	0.0333187
7.7	0.0400516	0.0240747	0.0691057	0.0691261	0.0148547	0.0308641	0.00791277	-0.0422416	0.0833399	0.0167792	0.0161483	0.0757784	0.0175313	0.0327622	-0.0065449	-0.0110716	0.0274044	0.0330891
7.8	0.0394936	0.0241786	0.0688785	0.067893	0.0155409	0.0314773	0.00902226	-0.0410373	0.0839852	0.0172864	0.0153847	0.0764956	0.0175596	0.0326278	-0.00621113	-0.0104747	0.0276313	0.0328271
7.9	0.0392608	0.0242334	0.0686782	0.0665141	0.0160305	0.0321737	0.00990481	-0.0396339	0.084425	0.0177654	0.0143479	0.0772217	0.0177036	0.0325134	-0.00587736	-0.00995176	0.0278319	0.0325511
8	0.0393533	0.0242391	0.068505	0.0649896	0.016364	0.0329535	0.0105004	-0.0380431	0.0846593	0.0182244	0.0130381	0.0779566	0.0179633	0.0324267	-0.00554357	-0.00952565	0.0280038	0.0322673
8.1	0.0397443	0.0241401	0.0683587	0.0635414	0.0166402	0.0338165	0.0108091	-0.0363595	0.0846418	0.0186644	0.0114551	0.0787004	0.0182961	0.032368	-0.00520978	-0.00922697	0.0281487	0.0320027
8.2	0.0403878	0.0239261	0.0682394	0.0623311	0.0168592	0.0347628	0.0108309	-0.0345896	0.0844332	0.0190783	0.009599	0.0794178	0.0185833	0.0323373	-0.00487599	-0.00906178	0.0282662	0.031778
8.3	0.0412838	0.0236178	0.0681471	0.0613674	0.0170208	0.0357956	0.0105657	-0.0327336	0.0841075	0.0194597	0.00775007	0.0801001	0.0188055	0.0323346	-0.00478007	-0.00912045	0.0283576	0.0316167
8.4	0.0424294	0.0232152	0.0680818	0.0606599	0.0171101	0.0368025	0.0100107	-0.0308419	0.0837655	0.0197257	0.00613099	0.0807459	0.0186871	0.0323697	-0.004936	-0.00924518	0.0284195	0.0315238
8.5	0.0437451	0.0227979	0.0680435	0.0602086	0.0173499	0.037746	0.00915982	-0.0289337	0.0834024	0.0198763	0.00476202	0.0813551	0.0182643	0.0324442	-0.00534377	-0.00940925	0.0284668	0.0314892
8.6	0.045055	0.0224072	0.0680321	0.0600136	0.0178053	0.0385802	0.00811808	-0.0270089	0.0830112	0.0199116	0.00368042	0.081898	0.0178795	0.0325586	-0.00596716	-0.00961266	0.0285226	0.0314863
8.7	0.0463593	0.0220431	0.0680478	0.0600747	0.0184121	0.039244	0.00705864	-0.0250676	0.0825918	0.0198314	0.0028862	0.0823647	0.0175328	0.0326569	-0.00675971	-0.00985542	0.0285888	0.0315024
8.8	0.0476577	0.0217055	0.0680904	0.0603921	0.0189946	0.0397374	0.00606035	-0.0231098	0.0821441	0.0196677	0.0023688	0.0827552	0.0172242	0.0326943	-0.00764694	-0.0101375	0.0286624	0.0315311
8.9	0.0489505	0.021395	0.06816	0.060965	0.0196227	0.0400603	0.00513756	-0.0211414	0.0816683	0.0194529	0.00207881	0.0830694	0.0168768	0.0326707	-0.00860556	-0.0104914	0.0287418	0.0315747
9	0.0501888	0.0211139	0.0673899	0.0616249	0.0203282	0.0402127	0.00429496	-0.0192928	0.0811558	0.0191871	0.00201623	0.0833062	0.0164871	0.0325861	-0.00952704	-0.0109018	0.0287606	0.0315551
9.1	0.0512944	0.0208923	0.0665159	0.0623239	0.0211112	0.0401947	0.00353253	-0.017636	0.0806386	0.0189605	0.00218105	0.0834496	0.0161532	0.0324405	-0.0104114	-0.0113369	0.028769	0.0315233
9.2	0.0522672	0.0207676	0.0656798	0.0630262	0.0219717	0.0400766	0.00285029	-0.0161823	0.0802757	0.0187812	0.00257328	0.0834991	0.0158962	0.032234	-0.0112585	-0.0117955	0.0287914	0.0315023
9.3	0.0530825	0.0207397	0.0648815	0.0637313	0.0229514	0.0399117	0.00224822	-0.0147756	0.0800671	0.0186494	0.00319292	0.0834605	0.0155692	0.031974	-0.0120634	-0.0122736	0.0288342	0.0314792
9.4	0.0537875	0.0207989	0.0641211	0.0643465	0.0241182	0.0397	0.00173302	-0.0133945	0.0799849	0.0185649	0.00403996	0.0833337	0.0151721	0.0316667	-0.012681	-0.0127666	0.0289078	0.0314316
9.5	0.0544045	0.0208715	0.0637142	0.0648717	0.0254722	0.0394414	0.00136165	-0.012039	0.0800332	0.0185279	0.00511441	0.0831095	0.0147051	0.0313692	-0.013135	-0.0132744	0.0290343	0.0313824
9.6	0.0549285	0.0209664	0.064576	0.065307	0.0267694	0.0391206	0.0011341	-0.0107091	0.0802874	0.0184861	0.00637708	0.0827708	0.0141786	0.0310633	-0.0134362	-0.0137969	0.0292514	0.0314054
9.7	0.0553593	0.0210835	0.0654873	0.0656524	0.0279864	0.038726	0.000981277	-0.00940488	0.0807476	0.0184125	0.00780084	0.0823179	0.0133998	0.0307386	-0.0136672	-0.0143337	0.0294555	0.0314357
9.8	0.055697	0.0212352	0.0664367	0.0658339	0.0291232	0.0382577	0.000886892	-0.00812596	0.0814143	0.0183071	0.00925693	0.0817505	0.0123689	0.0303951	-0.013867	-0.0148161	0.0296347	0.0314734
9.9	0.0559417	0.0214381	0.067418	0.0658614	0.0301171	0.0377156	0.000850944	-0.0068705	0.082241	0.01817	0.0107019	0.0811349	0.0110857	0.0300329	-0.0140357	-0.015244	0.0297849	0.0315243
10	0.0560924	0.0216052	0.068351	0.065735	0.0308571	0.0371005	0.000873434	-0.00562673	0.0829886	0.0179013	0.0121358	0.0805657	0.00967959	0.029652	-0.0141733	-0.0156128	0.0298828	0.0315661
10.1	0.056152	0.0217185	0.0692359	0.0654545	0.0312282	0.0364887	0.000856031	-0.0043375	0.083657	0.0174372	0.0135585	0.0801096	0.00734826	0.0292523	-0.0142796	-0.0158547	0.0298766	0.0316386
10.2	0.0561693	0.0217781	0.0700726	0.0651467	0.0312304	0.0358801	0.000770975	-0.00318973	0.0842462	0.0170841	0.0149701	0.0798196	0.00465165	0.0288252	-0.014344	-0.0159595	0.029822	0.031746
10.3	0.056145	0.021784	0.070861	0.0648425	0.0309125	0.0352747	0.000618267	-0.00218344	0.0847153	0.0168757	0.0163706	0.0796954	0.00188353	0.0283305	-0.0143202	-0.0160658	0.0297337	0.031881
10.4	0.0560798	0.0217458	0.0716089	0.0646349	0.0303316	0.0346725	0.000399474	-0.00131861	0.0850164	0.0168451	0.0175454	0.0797373	-0.000956089	0.0279125	-0.0143035	-0.0161738	0.0296111	0.0320566
10.5	0.0559514	0.0216834	0.0723147	0.0645863	0.0294876	0.0340736	0.000121135	-0.000595246	0.0852981	0.0169179	0.0184764	0.0799489	-0.00392945	0.0276169	-0.0142872	-0.0162834	0.0294613	0.032295
10.6	0.0556664	0.0215487	0.0729736	0.0646339	0.0283811	0.0335206	-0.000221352	-1.33529e-05	0.085538	0.0170813	0.0193166	0.0803304	-0.00703665	0.027481	-0.0142696	-0.0163827	0.0292842	0.0325818
10.7	0.0552248	0.0213538	0.0736015	0.0648285	0.0272302	0.0330288	-0.000628701	0.000430112	0.0855743	0.0173351	0.0200433	0.0808818	-0.0102777	0.0275111	-0.0142506	-0.0164088	0.0290923	0.0329001
10.8	0.0547096	0.0211169	0.0742323	0.0651701	0.0259672	0.032599	-0.00110091	0.0007427	0.0854544	0.0176794	0.0207504	0.0814857	-0.0136526	0.0277074	-0.0142302	-0.0163617	0.0288919	0.0332504
10.9	0.0541874	0.0209019	0.074895	0.0656588	0.0246819	0.0322399	-0.00163798	0.000924411	0.0851784	0.0181142	0.0214988	0.0820822	-0.0171613	0.0280696	-0.0142084	-0.0162249	0.0287	0.0336316
11	0.0536482	0.0207088	0.0755896	0.0662945	0.0233742	0.0319119	-0.00223991	0.000998046	0.0847463	0.0186394	0.0222555	0.0826615	-0.0204898	0.028598	-0.0142688	-0.0159575	0.0285294	0.0340195
11.1	0.0531352	0.0205377	0.076316	0.0670772	0.0221633	0.0316149	-0.00287216	0.00111716	0.084158	0.0192552	0.0229372	0.0831007	-0.0230816	0.0292907	-0.0144152	-0.0155588	0.0284235	0.0343405
11.2	0.0526754	0.0203886	0.0770744	0.0679903	0.0210616	0.0313491	-0.00351076	0.00128346	0.0834372	0.0198766	0.0235437	0.0833561	-0.0249639	0.0299795	-0.0145093	-0.0149993	0.028377	0.0345747
11.3	0.0522689	0.0202614	0.0778672	0.0689974	0.0200689	0.0311143	-0.00419382	0.0014971	0.0825877	0.0203948	0.0240751	0.0834277	-0.0268987	0.0305839	-0.0145425	-0.0142607	0.028328	0.034792
11.4	0.0519541	0.0201426	0.0786688	0.0700953	0.0191856	0.0309106	-0.00488942	0.00175806	0.0815769	0.0208099	0.0245313	0.0833019	-0.028948	0.031104	-0.0145148	-0.0133431	0.0282715	0.034993
11.5	0.0517667	0.0200161	0.0794515	0.0710706	0.0185445	0.030738	-0.0054535	0.00206636	0.0804064	0.0211218	0.0249363	0.0829702	-0.0306441	0.0315498	-0.0144263	-0.0123148	0.0282375	0.0351074
11.6	0.0517067	0.0198678	0.0802153	0.0718432	0.0182125	0.0305699	-0.00591483	0.002421	0.079137	0.0213305	0.0253554	0.0824813	-0.0317694	0.0319306	-0.0142769	-0.0113449	0.0282353	0.0351254
11.7	0.0517007	0.0196738	0.080909	0.0724346	0.0179332	0.0303673	-0.00630218	0.00282069	0.0778692	0.0214361	0.0258109	0.0819343	-0.0322248	0.0322465	-0.0140666	-0.0104333	0.0282568	0.0350507
11.8	0.0516655	0.0194119	0.0814146	0.0728505	0.0178469	0.0301723	-0.00661556	0.00326542	0.0766032	0.0214385	0.026303	0.0813213	-0.0318834	0.032496	-0.0137954	-0.00959219	0.0283064	0.0348501
11.9	0.0517091	0.0190822	0.0816977	0.0730909	0.0179764	0.0299848	-0.00692717	0.00374709	0.0753387	0.0213377	0.0262938	0.0806424	-0.0307451	0.0326762	-0.0134634	-0.00892609	0.0283447	0.0345362
12	0.0518317	0.0186845	0.0817586	0.0731558	0.0183218	0.0298047	-0.00727059	0.00421506	0.074076	0.021157	0.0255392	0.0799088	-0.0288099	0.0328214	-0.0131236	-0.00843499	0.0283522	0.0341212
12.1	0.0520333	0.018219	0.0816538	0.0730452	0.0188568	0.0296322	-0.00764582	0.00454444	0.0728149	0.0209381	0.0240392	0.0791383	-0.0261207	0.0329233	-0.0127892	-0.00811525	0.028323	0.0336312
12.2	0.0523127	0.0176856	0.0814974	0.0727591	0.0195634	0.0294673	-0.00805288	0.00473521	0.0715213	0.0205952	0.0220117	0.0783309	-0.022696	0.0329913	-0.0124603	-0.00794784	0.0282696	0.0330892
12.3	0.0526653	0.0170843	0.0812895	0.0723927	0.0204415	0.0293126	-0.00849175	0.00478739	0.0701846	0.020124	0.01974	0.0775153	-0.0186196	0.0330252	-0.0121368	-0.00793277	0.0282113	0.0325278
12.4	0.053091	0.016495	0.0810299	0.0719477	0.0214912	0.0291682	-0.00896243	0.00470097	0.0691051	0.0195247	0.0173949	0.0767727	-0.0147038	0.0330171	-0.0118187	-0.00805171	0.0281376	0.0320593
12.5	0.0535743	0.0159777	0.0807187	0.0714639	0.0227053	0.0289948	-0.00946494	0.00449441	0.0683267	0.0188524	0.0151649	0.0760302	-0.0113365	0.0329302	-0.0115053	-0.00827628	0.0280407	0.0317037
12.6	0.0540153	0.0155782	0.080356	0.0709612	0.02371	0.0288163	-0.00959709	0.00418087	0.0678495	0.0181228	0.01305	0.0753061	-0.00851761	0.0327646	-0.0110584	-0.00860647	0.0279332	0.0314111
12.7	0.0543669	0.0153035	0.0799647	0.0704396	0.0245053	0.028649	-0.00933705	0.00376035	0.0676735	0.0174466	0.0110503	0.0746139	-0.00624714	0.0325201	-0.010566	-0.00901223	0.0278207	0.0311726
12.8	0.054629	0.0151535	0.0796626	0.069899	0.0251107	0.0284928	-0.00868484	0.00325029	0.0677986	0.0168237	0.00916574	0.0739536	-0.00681805	0.0321954	-0.0100509	-0.00955797	0.0275639	0.0311511
12.9	0.0548016	0.0151282	0.0794495	0.0693395	0.02564	0.0283478	-0.00784871	0.00267565	0.0682248	0.0162542	0.0075135	0.0733291	-0.0075372	0.0317846	-0.00949611	-0.0103267	0.02733	0.0311724
13	0.0548847	0.0152277	0.0793324	0.0687611	0.0260933	0.028214	-0.00691688	0.00208512	0.0689522	0.0157381	0.00620172	0.0728288	-0.00828148	0.0313555	-0.00886226	-0.0113183	0.0271435	0.0312347
13.1	0.0548696	0.0154519	0.07937	0.0681218	0.0264706	0.0280913	-0.00588934	0.00161292	0.0699807	0.0152754	0.00523041	0.0724527	-0.00905088	0.0309022	-0.00814938	-0.0125093	0.0270144	0.0313323
13.2	0.0547388	0.0157998	0.0795622	0.0673955	0.026772	0.0279798	-0.00476608	0.00125905	0.0712808	0.014873	0.00459957	0.0722008	-0.0098454	0.0304246	-0.00735745	-0.0138935	0.026939	0.0314612
13.3	0.0544922	0.0162506	0.0799092	0.0666067	0.0269973	0.0278794	-0.00354712	0.00102352	0.0725092	0.0145363	0.00449035	0.0720421	-0.0106146	0.0299227	-0.00648649	-0.0153806	0.0269144	0.0315741
13.4	0.0542656	0.0167824	0.0804109	0.0657458	0.0271198	0.0279375	-0.00223245	0.00095682	0.0735585	0.0142653	0.00519214	0.071969	-0.0113735	0.0293869	-0.00553649	-0.0169063	0.0269714	0.0316501
13.5	0.0541331	0.0172369	0.0810673	0.0648133	0.0272316	0.0281923	-0.000822071	0.00107808	0.0744289	0.0140599	0.00670403	0.0719559	-0.0121221	0.0288155	-0.00467652	-0.0184705	0.0271016	0.0317083
13.6	0.0539184	0.0176124	0.0818631	0.0638123	0.0273327	0.0285261	0.000578947	0.00138729	0.0751204	0.0139203	0.00877733	0.0720028	-0.0128603	0.0282084	-0.00392754	-0.0200744	0.0272624	0.0317609
13.7	0.0536214	0.0179091	0.0826987	0.0627429	0.0274231	0.0288899	0.0019359	0.00183499	0.0756329	0.0138464	0.0112759	0.0721098	-0.013541	0.027607	-0.0032365	-0.0216592	0.0274432	0.0317997
13.8	0.0532423	0.0181269	0.0835742	0.0616051	0.0275027	0.0292838	0.00324878	0.00239109	0.0759664	0.0138381	0.0141998	0.0722768	-0.0141244	0.0270845	-0.00267787	-0.022932	0.0276629	0.0318038
13.9	0.052781	0.0182657	0.0844897	0.0603989	0.0275019	0.0297077	0.00450324	0.0030556	0.076121	0.013902	0.0172087	0.072544	-0.0146105	0.026641	-0.00225923	-0.0238927	0.0278974	0.0317883
14	0.052286	0.0183257	0.085445	0.0593145	0.0274451	0.0301617	0.00569459	0.00376825	0.0760966	0.0140888	0.0200519	0.072929	-0.0149917	0.0263321	-0.00198058	-0.0245601	0.0281504	0.0317749
14.1	0.051836	0.0182768	0.0864401	0.0584474	0.0274209	0.0306457	0.00679405	0.00449509	0.0758567	0.0142906	0.0227293	0.0734324	-0.0153251	0.0261578	-0.00184194	-0.024966	0.0284181	0.0317787
14.2	0.0514116	0.0180817	0.0874752	0.0577976	0.0274292	0.0311278	0.00772214	0.00523613	0.0753084	0.0144867	0.0252409	0.0740541	-0.0156322	0.0261183	-0.00184328	-0.0251116	0.0286814	0.0317921
14.3	0.0509108	0.0177753	0.0885501	0.0573655	0.0274283	0.031546	0.00847887	0.00583534	0.0744915	0.0146769	0.0275869	0.0747236	-0.0157659	0.0262059	-0.00198463	-0.0249972	0.0289267	0.0317985
14.4	0.0503568	0.0173914	0.0896649	0.0572439	0.0273503	0.0319002	0.00906423	0.00627133	0.0734342	0.0148614	0.029767	0.075412	-0.0157262	0.0264145	-0.00209654	-0.0246227	0.0291679	0.0317923
14.5	0.0497926	0.0170016	0.0905039	0.0574328	0.0271953	0.0321906	0.00947822	0.00654411	0.0721676	0.015004	0.0317815	0.0761192	-0.0155133	0.0267485	-0.00216367	-0.0240239	0.0293912	0.0317414
14.6	0.0492213	0.0166057	0.090152	0.057922	0.0269631	0.032464	0.00972084	0.00664325	0.0706916	0.0151333	0.0336302	0.0768454	-0.0149662	0.027177	-0.00218533	-0.0232323	0.0295491	0.0315234
14.7	0.0486429	0.016204	0.0898283	0.0587062	0.0266539	0.0327414	0.0097921	0.00656648	0.0690061	0.0152765	0.0352622	0.0775904	-0.0138828	0.0276731	-0.00214406	-0.0222272	0.0297306	0.0312642
14.8	0.0480574	0.0157963	0.0895472	0.059768	0.0262675	0.0330228	0.00969199	0.0063138	0.0671113	0.0154521	0.0367347	0.0783187	-0.0124015	0.0282367	-0.00202188	-0.0210043	0.0299307	0.0309768
14.9	0.0474648	0.0153827	0.0893086	0.0609956	0.0258278	0.033308	0.00942051	0.00588522	0.0650542	0.0156672	0.0380644	0.078972	-0.0106288	0.0288448	-0.00181878	-0.0195636	0.0301365	0.0306681
15	0.0469414	0.0150501	0.0891126	0.0623624	0.0254416	0.0335912	0.00893506	0.0052475	0.0631201	0.016047	0.0392512	0.0795223	-0.00858635	0.0294876	-0.00153476	-0.0179097	0.0303799	0.0303609
15.1	0.0464949	0.0148166	0.0885442	0.0638684	0.0252239	0.0337959	0.00766372	0.00437879	0.0613671	0.0167179	0.0402951	0.0799093	-0.00598837	0.0301652	-0.00108794	-0.0161105	0.0306284	0.0300088
15.2	0.0460766	0.0146459	0.0875163	0.0655137	0.0250259	0.0339248	0.00671239	0.00347453	0.0597902	0.0173737	0.0411074	0.0801253	-0.00339474	0.0308861	-0.000941133	-0.0141789	0.0308536	0.0296288
15.3	0.0456865	0.0145378	0.0865534	0.0672982	0.0247839	0.0339778	0.00608108	0.00253471	0.0584305	0.0179806	0.0412551	0.0801703	-0.00109925	0.0316797	-0.00114729	-0.0121149	0.031038	0.0293014
15.4	0.0453437	0.0145109	0.0856555	0.0691291	0.024498	0.033955	0.00576978	0.0015621	0.0573375	0.0185268	0.0408147	0.0800442	0.000898108	0.0323769	-0.00170641	-0.0100119	0.031169	0.0290291
15.5	0.0451857	0.0145688	0.0848552	0.0709438	0.0241681	0.0338563	0.00577692	0.000752001	0.0565114	0.018994	0.0396775	0.0797471	0.00259733	0.03291	-0.00262506	-0.00791302	0.0312504	0.0288031
15.6	0.0452125	0.0147113	0.0841906	0.0726998	0.0237942	0.0336711	0.00610105	0.000104424	0.0559521	0.0193821	0.0376903	0.079279	0.00399841	0.0332789	-0.00390511	-0.00591118	0.0312656	0.0286314
15.7	0.0454225	0.0149385	0.0836613	0.0741997	0.0234754	0.0334066	0.00674214	-0.000380634	0.0556039	0.0196895	0.0348761	0.0786384	0.00510136	0.0334837	-0.00554657	-0.00413763	0.0311984	0.0285102
15.8	0.045732	0.0152354	0.0832671	0.075387	0.0233424	0.0330628	0.00756071	-0.000703172	0.055383	0.0199047	0.0312504	0.0778048	0.00590616	0.0335073	-0.00736515	-0.00259238	0.0310427	0.0284272
15.9	0.0460744	0.0155378	0.082953	0.0762617	0.0233056	0.0327565	0.00843676	-0.000863192	0.055203	0.0200277	0.0272453	0.0768264	0.0066109	0.0333248	-0.00923425	-0.00129188	0.0308234	0.0283751
16	0.0464598	0.0158273	0.0826624	0.0768238	0.0233826	0.0325831	0.00936915	-0.000878298	0.0551169	0.0200584	0.0235098	0.0757572	0.00688665	0.0329361	-0.0110702	-0.000277122	0.0305717	0.0283657
16.1	0.0468881	0.0160797	0.0823955	0.07707	0.0236209	0.0325424	0.0102744	-0.000900069	0.0552008	0.0199969	0.0201842	0.074751	0.00671766	0.0323414	-0.0128641	0.000451241	0.0302969	0.0284184
16.2	0.0473373	0.0162949	0.0821522	0.0769976	0.0240205	0.0326346	0.01114	-0.000930158	0.055431	0.0199187	0.0172688	0.0738514	0.00610393	0.0316708	-0.0144085	0.000893214	0.0300235	0.0285029
16.3	0.0476881	0.0164731	0.0819299	0.0766066	0.0245816	0.0328596	0.011966	-0.000981377	0.0558037	0.0198979	0.0147635	0.0730585	0.00510864	0.0310765	-0.0157032	0.00121713	0.0297716	0.0285904
16.4	0.0479405	0.0166234	0.0817253	0.0759004	0.025304	0.0332173	0.0127155	-0.00110696	0.0563187	0.0199345	0.0126682	0.0723721	0.0037938	0.0305584	-0.0167483	0.00145964	0.0295423	0.0286743
16.5	0.0480944	0.0167793	0.0815385	0.0751059	0.0261367	0.0337079	0.0132446	-0.00130692	0.0569762	0.0200173	0.010983	0.0717924	0.0021594	0.0301167	-0.0175438	0.00162074	0.0293389	0.0287794
16.6	0.0479904	0.0169411	0.0813695	0.0743567	0.0270128	0.0344125	0.0135775	-0.00158124	0.057766	0.020147	0.0097015	0.0713192	0.000205445	0.0297511	-0.0180897	0.00171217	0.029162	0.0289101
16.7	0.0476916	0.0171323	0.0812182	0.073647	0.0279324	0.035324	0.0137425	-0.00192993	0.0585877	0.0204197	0.00880125	0.070975	-0.00206806	0.0294636	-0.0185544	0.00173413	0.0290073	0.0290798
16.8	0.0472941	0.0173721	0.0812019	0.0729734	0.0287521	0.0362723	0.0137998	-0.00235299	0.0594412	0.0208354	0.00824239	0.070776	-0.00466113	0.0292682	-0.0189756	0.00169879	0.0288711	0.0293097
16.9	0.0467977	0.0176556	0.0813547	0.0723357	0.0294272	0.0372563	0.0139929	-0.00284232	0.0603374	0.0213942	0.00818192	0.0707694	-0.00756325	0.0291681	-0.0193535	0.00171062	0.0287889	0.0295898
17	0.0462026	0.0179824	0.0816766	0.0717341	0.0299414	0.0382761	0.0143911	-0.00329085	0.0612816	0.0220959	0.00875119	0.070944	-0.0105018	0.0291633	-0.0196876	0.00176962	0.0287956	0.0298875
17.1	0.0455087	0.0183523	0.0821171	0.0711684	0.0302949	0.0393317	0.0148448	-0.00364532	0.062274	0.0229407	0.00995019	0.0712818	-0.0132079	0.0293069	-0.0199202	0.00187579	0.0289046	0.0301713
17.2	0.0447981	0.0187654	0.0826127	0.0706387	0.0304875	0.040423	0.0153103	-0.00396434	0.0632475	0.023903	0.0117789	0.0717829	-0.015663	0.0295982	-0.0200048	0.00195067	0.0291041	0.0304375
17.3	0.0441221	0.0192217	0.0831635	0.0701547	0.0305192	0.04155	0.0157794	-0.0043619	0.0641756	0.0250001	0.0142374	0.0724473	-0.0178672	0.030037	-0.0199414	0.00199006	0.0293892	0.0306983
17.4	0.0435938	0.0196534	0.0837694	0.0697594	0.0303901	0.0427128	0.016252	-0.004838	0.0650254	0.0261322	0.0169659	0.073275	-0.0191381	0.0306235	-0.0197301	0.00199395	0.0297775	0.0309073
17.5	0.0432598	0.0200059	0.0844305	0.0694144	0.0301071	0.0439292	0.0167281	-0.00539263	0.0657743	0.0272043	0.0199699	0.074266	-0.0192633	0.0313575	-0.0193716	0.00198149	0.0302751	0.0310368
17.6	0.0431209	0.0202247	0.0851467	0.0691001	0.0298935	0.0449802	0.0168057	-0.00602579	0.0664223	0.0281815	0.0232492	0.0753844	-0.0185385	0.0322392	-0.0190266	0.00196866	0.0308204	0.0311336
17.7	0.043066	0.0203162	0.0858949	0.068839	0.0297454	0.0457837	0.0164628	-0.0067375	0.0669805	0.0290636	0.0267993	0.0765542	-0.0177635	0.0332577	-0.0186251	0.00192537	0.0313477	0.0312657
17.8	0.0430952	0.0203071	0.0865575	0.068705	0.0296515	0.0463396	0.0157105	-0.00754517	0.0674499	0.0298508	0.0303111	0.0777051	-0.0146452	0.0344108	-0.0181087	0.00191606	0.0319819	0.0311995
17.9	0.0432086	0.0201972	0.0871346	0.0686979	0.029629	0.0466479	0.0148575	-0.00847379	0.0678305	0.030543	0.0336674	0.0788332	-0.0118769	0.0356018	-0.0174821	0.0020237	0.032565	0.0311908
18	0.0433929	0.0199867	0.0876193	0.0688178	0.0296785	0.0467086	0.0139971	-0.00947562	0.0681222	0.0311406	0.03676	0.0798499	-0.00958162	0.0366687	-0.0168774	0.0022501	0.0330661	0.0312388
18.1	0.0436242	0.0196755	0.0879529	0.0690646	0.0298002	0.0465217	0.0131292	-0.0105069	0.0682498	0.031644	0.039589	0.0807554	-0.00775939	0.0376175	-0.0163128	0.00261416	0.0334787	0.031319
18.2	0.0439548	0.0192635	0.0881353	0.0693705	0.0299941	0.0460873	0.0122517	-0.0114811	0.0681065	0.0320531	0.0421543	0.0815496	-0.00641022	0.0384482	-0.0157883	0.00311587	0.0338003	0.0314056
18.3	0.0443849	0.018751	0.0882741	0.0697428	0.03026	0.0454052	0.0113635	-0.0123983	0.0679616	0.0323681	0.0441729	0.0822325	-0.00556497	0.0391608	-0.0153039	0.00375525	0.0340353	0.0315202
18.4	0.0447815	0.0181604	0.0883649	0.0701863	0.0306399	0.0445105	0.0104647	-0.0132584	0.0678215	0.0325888	0.045163	0.0828133	-0.005221	0.0397553	-0.0148597	0.00454768	0.0341537	0.0316427
18.5	0.045124	0.0175881	0.0882862	0.0707005	0.031163	0.0434844	0.00965315	-0.0140615	0.0677007	0.0326748	0.0451247	0.0833152	-0.00504159	0.0402317	-0.0142865	0.00559611	0.0342033	0.0317034
18.6	0.0455887	0.0171052	0.0880532	0.0712822	0.0317622	0.0424644	0.00893681	-0.0148076	0.0676738	0.0327262	0.0442052	0.0837318	-0.00481404	0.0405679	-0.0135683	0.00690176	0.0342381	0.031699
18.7	0.0461684	0.0167295	0.0878211	0.0719312	0.0323995	0.0415046	0.00831568	-0.0154471	0.0677409	0.032743	0.0425174	0.084064	-0.00458565	0.040743	-0.0128011	0.00840567	0.0342656	0.0316652
18.8	0.0468105	0.016461	0.087615	0.0725387	0.0328458	0.0406051	0.00776447	-0.0159501	0.0679019	0.0327251	0.0400614	0.0843081	-0.00439611	0.0408757	-0.0119847	0.00981505	0.0342498	0.0316212
18.9	0.0475151	0.0162997	0.0874349	0.0730742	0.033101	0.0397657	0.00721627	-0.0163281	0.0681569	0.0326662	0.0371774	0.084424	-0.00424544	0.0409797	-0.0111193	0.0111214	0.0342025	0.0315768
19	0.0482782	0.0162456	0.0872809	0.0735147	0.0331282	0.0389866	0.0066711	-0.0167203	0.0685059	0.0325153	0.0341163	0.0843952	-0.00414132	0.0409991	-0.0102048	0.0122994	0.0341169	0.031549
19.1	0.0489763	0.0162988	0.0871529	0.0738113	0.0330472	0.0382676	0.00615774	-0.0170985	0.0690006	0.0323805	0.0309786	0.0842217	-0.00412429	0.040934	-0.00930938	0.013349	0.0340028	0.0315395
19.2	0.0496286	0.0164592	0.0870509	0.0739839	0.0328581	0.037613	0.00575568	-0.0174627	0.0695801	0.0322825	0.0279409	0.0839033	-0.00419435	0.0407845	-0.00845958	0.0142703	0.0338746	0.0315418
19.3	0.0503618	0.0166912	0.0870389	0.0740325	0.0325608	0.0370781	0.0054649	-0.0178108	0.0702044	0.0322214	0.0250033	0.0835051	-0.00442239	0.0405503	-0.00765541	0.0150633	0.033743	0.031574
19.4	0.0511758	0.0169508	0.0871316	0.0739571	0.0321555	0.0366644	0.00529193	-0.0181399	0.0708738	0.0321971	0.0222893	0.083082	-0.00488915	0.0402317	-0.00709556	0.0156322	0.0335943	0.0316646
19.5	0.0520276	0.0171943	0.0872718	0.0737576	0.0316275	0.0363716	0.00523824	-0.01845	0.0715927	0.0322602	0.0200517	0.082674	-0.00562644	0.039861	-0.00683007	0.0159738	0.0334372	0.031807
19.6	0.0529143	0.0174215	0.0873619	0.0734443	0.030934	0.03612	0.00530384	-0.0187308	0.0723614	0.0324658	0.0182905	0.0822801	-0.00663426	0.0395535	-0.00684882	0.0161194	0.0332723	0.0319838
19.7	0.0538357	0.0176325	0.0874018	0.0730225	0.0300749	0.0358825	0.00554131	-0.01898	0.0731798	0.0328081	0.0170056	0.0819004	-0.00791261	0.0393102	-0.00715182	0.0160484	0.0331	0.0321898
19.8	0.0547919	0.0178273	0.0873916	0.0724938	0.0290502	0.035659	0.00600396	-0.0191975	0.0740479	0.0332609	0.0162687	0.0815703	-0.00932293	0.0391312	-0.00765295	0.0157386	0.0329414	0.0324063
19.9	0.0557138	0.0180059	0.0873313	0.0719564	0.02786	0.0354496	0.00669179	-0.01943	0.0749657	0.0338174	0.0158826	0.0813482	-0.0107588	0.0390395	-0.00827892	0.0151637	0.0327974	0.0326427
20	0.0565906	0.0181683	0.0872208	0.0714244	0.0265042	0.0352542	0.00764741	-0.0196204	0.075893	0.0344518	0.0157271	0.0812341	-0.0121985	0.0390448	-0.00902972	0.0143237	0.0326647	0.0328933
20.1	0.0574331	0.0183145	0.0874749	0.0708973	0.0249829	0.0350838	0.00954106	-0.0197596	0.076851	0.0351016	0.0158024	0.0812215	-0.0131179	0.0391472	-0.00998725	0.0132187	0.0326378	0.0331371
20.2	0.0582412	0.0184805	0.0881812	0.0703752	0.0236521	0.0349462	0.0112946	-0.0198476	0.0778448	0.0357668	0.0158316	0.0812654	-0.0135171	0.0393466	-0.0106996	0.0118486	0.0326882	0.0333987
20.3	0.059015	0.0186704	0.0888147	0.069858	0.0225802	0.0348415	0.012908	-0.0198845	0.0786475	0.0364558	0.0162137	0.081392	-0.0133959	0.0396438	-0.0111667	0.0102266	0.0328013	0.0335903
20.4	0.0597352	0.0188498	0.0893756	0.0693457	0.0217993	0.0347697	0.0143814	-0.019873	0.079248	0.0371956	0.0169489	0.0815692	-0.0127239	0.0400365	-0.0113886	0.00847644	0.0329841	0.0336991
20.5	0.0602644	0.0189768	0.0898446	0.0688404	0.0213615	0.0347308	0.0157146	-0.0200084	0.0796461	0.0380048	0.0180371	0.0817627	-0.0114795	0.040378	-0.0112646	0.0066411	0.0332157	0.0337193
20.6	0.0606027	0.0190512	0.0901884	0.0683508	0.0212666	0.0347504	0.0169077	-0.0202907	0.079842	0.0388645	0.0195821	0.0819722	-0.00966247	0.0406672	-0.010631	0.00481352	0.0335172	0.0336302
20.7	0.0607431	0.0190731	0.0904058	0.0679023	0.0214251	0.0348029	0.0178001	-0.0207138	0.0798356	0.0396786	0.0216308	0.0821994	-0.00727295	0.0409041	-0.0094876	0.00321169	0.0338836	0.0334319
20.8	0.0606522	0.0190425	0.0904957	0.0675097	0.0217738	0.0348882	0.0184903	-0.0212366	0.0796633	0.0404587	0.0241834	0.0824646	-0.00431091	0.0411057	-0.00805986	0.00190271	0.034314	0.0331461
20.9	0.0603732	0.0189593	0.0905131	0.067226	0.0223128	0.0349585	0.0190223	-0.0218318	0.0794275	0.0412048	0.0268076	0.0827679	-0.000916911	0.0412969	-0.00650357	0.000886572	0.0347815	0.0328289
21	0.0599099	0.0188423	0.0905697	0.0670595	0.0228236	0.0349298	0.0193974	-0.0224583	0.0791298	0.0419169	0.0288875	0.0830648	0.00308085	0.0414779	-0.00481871	0.00016328	0.0352485	0.0324926
21.1	0.0592621	0.0187234	0.090669	0.0670135	0.0232529	0.0348022	0.0196644	-0.0231172	0.0788236	0.0426156	0.0304023	0.0833188	0.00714075	0.0416485	-0.00301051	-0.000267167	0.0356839	0.0321754
21.2	0.0584521	0.0186183	0.0908112	0.0670906	0.0236008	0.0345758	0.0198234	-0.0238086	0.0785226	0.0433223	0.0315786	0.0835171	0.0112372	0.0418057	-0.00128647	-0.000404768	0.036091	0.0318916
21.3	0.057599	0.0185106	0.0909962	0.0672909	0.0239197	0.0342504	0.0198744	-0.0245197	0.0782269	0.0440368	0.0324164	0.0836596	0.0150595	0.0419132	0.000353408	-0.000391412	0.0364497	0.0316672
21.4	0.0567029	0.0184047	0.091224	0.0676145	0.0242137	0.0338261	0.0198173	-0.0251974	0.0779364	0.0447593	0.0329156	0.0837464	0.0186077	0.0419782	0.00190033	-0.000261069	0.0367618	0.0314933
21.5	0.0558361	0.018303	0.0914946	0.0680612	0.0244828	0.0332932	0.0196522	-0.0258416	0.0776512	0.0455005	0.0331449	0.0837775	0.0218818	0.0420011	0.00316096	-1.37415e-05	0.0370241	0.0313804
21.6	0.0551643	0.0182054	0.091808	0.0685878	0.0247269	0.0326169	0.0193953	-0.0264583	0.0773712	0.0462242	0.033113	0.0837529	0.0248817	0.0419819	0.0040751	0.000309678	0.0372348	0.0313334
21.7	0.0546977	0.0181119	0.0921548	0.0692602	0.0249391	0.0318129	0.0193385	-0.0270603	0.0770965	0.0468344	0.03282	0.0836536	0.027539	0.0419189	0.00460181	0.000698089	0.0374011	0.0313427
21.8	0.0544247	0.0180225	0.0925289	0.0700763	0.0250843	0.0309889	0.0194217	-0.0276476	0.076827	0.047331	0.0323058	0.0834713	0.0297945	0.0417991	0.00477904	0.00115149	0.0375224	0.0314008
21.9	0.0543443	0.017942	0.0929352	0.0709685	0.0251842	0.0301462	0.0194835	-0.0281952	0.0765013	0.0477168	0.0315789	0.0831588	0.0316377	0.0416226	0.00460681	0.00166988	0.0375813	0.031492
22	0.0544566	0.0179036	0.0933793	0.0718655	0.0252551	0.0292847	0.0195238	-0.0287293	0.0759746	0.0479992	0.030566	0.0827481	0.032796	0.0413893	0.00431592	0.00225326	0.0375614	0.0315918
22.1	0.0547615	0.0179157	0.0938613	0.0727673	0.0252904	0.0284044	0.0196922	-0.0292585	0.0752425	0.0481782	0.0292633	0.0822444	0.0330434	0.0411091	0.00402364	0.00290164	0.037465	0.0316884
22.2	0.055177	0.0179084	0.0943812	0.0736739	0.0252505	0.0275052	0.0200326	-0.0297242	0.0743772	0.0482539	0.0276388	0.0816477	0.0323799	0.0407981	0.00368354	0.00363357	0.0372886	0.0317836
22.3	0.0555637	0.0178616	0.0949381	0.0745853	0.0251353	0.0265873	0.020553	-0.0300124	0.0734336	0.0482074	0.0256924	0.0810075	0.0308053	0.0404661	0.00329563	0.00440004	0.0370325	0.0318761
22.4	0.0557998	0.0178247	0.0955287	0.0755042	0.0249448	0.0256506	0.0213811	-0.0301231	0.0724203	0.0481388	0.0238435	0.0803307	0.028317	0.0401262	0.00285991	0.00520104	0.0367343	0.0319599
22.5	0.0558546	0.0178029	0.096153	0.0763833	0.0246791	0.0247062	0.0209184	-0.0300815	0.0713373	0.0480869	0.0221134	0.0796172	0.025119	0.0397784	0.00237638	0.0058972	0.0362964	0.0320961
22.6	0.0557279	0.017796	0.0968081	0.0771989	0.0243382	0.023884	0.0204806	-0.0299083	0.0701845	0.048136	0.0205022	0.0788593	0.0215069	0.0394226	0.00185964	0.00646067	0.0358286	0.0322447
22.7	0.0554277	0.0177908	0.0974451	0.0779285	0.0239853	0.0232401	0.0200678	-0.0296037	0.0689511	0.048298	0.0190146	0.0781193	0.018243	0.0390695	0.00131222	0.00689143	0.0353863	0.0323807
22.8	0.0549544	0.0177677	0.0980182	0.0784983	0.0236481	0.0227747	0.019669	-0.0291676	0.0677093	0.0485139	0.0179595	0.077438	0.01526	0.0387216	0.000679396	0.0071895	0.0349771	0.0324886
22.9	0.0543079	0.0177436	0.0985275	0.0789168	0.0233095	0.0224881	0.0192702	-0.0286373	0.0664959	0.0487528	0.0171902	0.0767701	0.012558	0.038408	-3.88273e-05	0.00735487	0.0345886	0.0325701
23	0.0535015	0.0177183	0.098973	0.0793138	0.0229686	0.0223805	0.0188714	-0.0281113	0.0653109	0.0490141	0.0165754	0.0761156	0.0101369	0.0381587	-0.000749736	0.00738572	0.0342227	0.0326425
23.1	0.0526205	0.0177014	0.0993547	0.0796895	0.0226054	0.0224517	0.0184725	-0.02768	0.0642296	0.0492976	0.0161482	0.0754744	0.00799663	0.0379739	-0.00143505	0.00727809	0.0338862	0.0327185
23.2	0.0516373	0.0177351	0.0996725	0.0800437	0.0222173	0.0227019	0.0180675	-0.0274299	0.0632894	0.0496033	0.0159084	0.0748427	0.00613731	0.0378525	-0.00209476	0.00710149	0.0335804	0.0328005
23.3	0.0505519	0.0178191	0.0998188	0.0803231	0.0218041	0.023131	0.0175225	-0.0273611	0.0624904	0.049931	0.0156778	0.0742178	0.00455892	0.0377906	-0.00272888	0.00686741	0.0332759	0.0328766
23.4	0.0493643	0.0179529	0.09979	0.0804691	0.0213658	0.0236774	0.0169659	-0.0274379	0.0618325	0.0502809	0.015426	0.0735994	0.00327024	0.0377882	-0.0033374	0.00664326	0.0329782	0.0329294
23.5	0.0480746	0.0181366	0.0997006	0.0804819	0.0208926	0.0242121	0.0162997	-0.0276525	0.0613016	0.0506933	0.0151528	0.0729902	0.00212839	0.0378451	-0.00392032	0.00632612	0.0326664	0.0329907
23.6	0.0467265	0.0182989	0.0995548	0.0803612	0.0204147	0.0247098	0.0155162	-0.0280049	0.0608226	0.0510838	0.01496	0.0723961	0.000920679	0.0379837	-0.00449476	0.00591597	0.0323228	0.0330683
23.7	0.0453375	0.0183927	0.0993914	0.0801072	0.0199699	0.025161	0.0146152	-0.0284953	0.0604101	0.0514477	0.0148705	0.0718382	-9.77112e-05	0.0382223	-0.00505018	0.00541282	0.0319708	0.0331538
23.8	0.0439603	0.0184104	0.0991852	0.0798289	0.0197874	0.0255658	0.013622	-0.0291235	0.0600844	0.0517523	0.0148844	0.0713209	-0.000651757	0.0384728	-0.00557556	0.00481668	0.0316463	0.0332306
23.9	0.0425947	0.018352	0.0989363	0.0795567	0.0198671	0.0259241	0.0126036	-0.0298381	0.0599622	0.0519977	0.0151368	0.0708442	-0.000741458	0.0387556	-0.0060709	0.00413605	0.031376	0.0332952
24	0.0412623	0.0182177	0.0986447	0.0792822	0.0201908	0.0262361	0.0115599	-0.0304324	0.0600437	0.0521838	0.0157549	0.070408	-0.000366815	0.0390704	-0.00653619	0.00339622	0.0311822	0.0333206
24.1	0.0401423	0.0179997	0.0983103	0.0789849	0.02055	0.0265015	0.01049	-0.0308882	0.060277	0.0523107	0.0166785	0.0700141	0.000454949	0.0394173	-0.00690328	0.0026448	0.0310615	0.0333064
24.2	0.0392345	0.0176928	0.0979333	0.0786535	0.0209446	0.0267206	0.00938941	-0.0312106	0.0606568	0.0523783	0.0177601	0.0696684	0.00133467	0.0397993	-0.0071456	0.00189895	0.0309818	0.0332781
24.3	0.0385391	0.0172974	0.0974605	0.0782914	0.0213748	0.0269131	0.00825817	-0.0314426	0.0611832	0.052398	0.0189997	0.0693709	0.00229479	0.0402167	-0.00726317	0.00117327	0.0309416	0.0332336
24.4	0.0380559	0.016834	0.0968805	0.0778986	0.0217871	0.0270785	0.00708974	-0.0315871	0.0618561	0.0524509	0.0202737	0.0690954	0.0031079	0.0406695	-0.00722673	0.00056348	0.0309267	0.0331821
24.5	0.0377343	0.0163465	0.0962502	0.0774751	0.0221933	0.0272184	0.00597989	-0.031644	0.0626213	0.0525242	0.021115	0.0688204	0.00380583	0.0411251	-0.00697787	0.000108644	0.0309185	0.0331187
24.6	0.0375208	0.015828	0.0956765	0.0770208	0.0226361	0.0273703	0.00498518	-0.0316134	0.0632978	0.0525863	0.0215714	0.0685568	0.00438857	0.0415013	-0.00651659	-0.000191234	0.0309137	0.0330353
24.7	0.0374155	0.0152783	0.0952081	0.0765359	0.0231157	0.02754	0.00405301	-0.0314953	0.0638856	0.052643	0.021643	0.0683045	0.00485612	0.041777	-0.00585702	-0.000336154	0.0309105	0.0329388
24.8	0.0373789	0.0146976	0.0948451	0.0760186	0.023739	0.0277275	0.00313007	-0.0313145	0.0643457	0.0527018	0.0213299	0.0680636	0.00520848	0.0419524	-0.00510498	-0.00030815	0.0309007	0.0328362
24.9	0.0374399	0.0140858	0.0945736	0.0754659	0.0245432	0.027933	0.00221637	-0.031116	0.0646228	0.0527629	0.0208561	0.067834	0.00544565	0.0420275	-0.00432313	-8.1029e-05	0.0308929	0.0327265
25	0.0375336	0.0134429	0.094319	0.0749001	0.0255282	0.0281562	0.00153831	-0.0309352	0.064711	0.0528261	0.0203415	0.0676157	0.00556772	0.0420023	-0.00350982	0.000324949	0.0308977	0.0325923
25.1	0.0376389	0.0127984	0.0940812	0.0743731	0.0266941	0.0284472	0.00114505	-0.0307184	0.0645309	0.0528914	0.0197862	0.0674014	0.00565267	0.0418721	-0.00266505	0.000878779	0.0309255	0.0324201
25.2	0.0377559	0.012153	0.0938604	0.073885	0.0278399	0.0288305	0.00103659	-0.0303966	0.0640825	0.052959	0.0195558	0.0671898	0.00575265	0.0416343	-0.00178883	0.00157524	0.0309953	0.032193
25.3	0.0378846	0.011503	0.0936564	0.0734358	0.0290186	0.0293062	0.00121293	-0.02997	0.0636012	0.0530203	0.019684	0.0669494	0.00587897	0.0412882	-0.000881143	0.00240115	0.0311244	0.0319224
25.4	0.0379839	0.0109115	0.0934693	0.0730254	0.030198	0.0298742	0.00131032	-0.0294384	0.0631788	0.05306	0.0199795	0.0666889	0.00600114	0.0408484	7.24359e-05	0.00332636	0.0312806	0.0316399
25.5	0.0380642	0.0103943	0.0932591	0.072652	0.0313262	0.0305246	0.00132636	-0.0288019	0.0628154	0.0530153	0.0203987	0.0664428	0.00609743	0.0404418	0.000980817	0.00435087	0.0314555	0.0313503
25.6	0.0382181	0.00995133	0.0929354	0.0723059	0.0322849	0.0311671	0.00126106	-0.0280605	0.0625109	0.0528868	0.0208863	0.0662111	0.00616784	0.0400682	0.00168015	0.00547467	0.0316218	0.0310539
25.7	0.038454	0.00958257	0.092715	0.0719872	0.0329147	0.0317988	0.00127496	-0.0272203	0.0622729	0.052762	0.0213952	0.0659937	0.00621237	0.0397277	0.00232249	0.00661103	0.0318003	0.0307677
25.8	0.0388062	0.00928803	0.092599	0.0717377	0.0332157	0.0324197	0.00140919	-0.0262838	0.0621446	0.0526407	0.0219254	0.0657908	0.00623101	0.0394203	0.00287873	0.00769286	0.0319947	0.0305
25.9	0.0392313	0.00906771	0.0925873	0.0715199	0.0331877	0.0329925	0.00173955	-0.0252174	0.06211	0.0525231	0.0224769	0.0656022	0.00616626	0.039146	0.00320673	0.00871952	0.0321912	0.0302482
26	0.0397259	0.00892799	0.0926248	0.0713326	0.033101	0.0334456	0.00226605	-0.024124	0.0621144	0.052409	0.0230497	0.065403	0.00563275	0.0389093	0.00330649	0.00963255	0.0323598	0.030037
26.1	0.0402898	0.00887351	0.0927077	0.0711578	0.0330021	0.0337791	0.00291875	-0.0230334	0.0620285	0.0522778	0.0236074	0.0651783	0.00469407	0.038718	0.00317801	0.0104152	0.032487	0.0298628
26.2	0.0409274	0.00886301	0.0928361	0.0709862	0.0328911	0.0339929	0.00360881	-0.0219456	0.0619409	0.0521083	0.0239236	0.0649246	0.0034667	0.038572	0.00280871	0.0110676	0.0325608	0.029738
26.3	0.0415256	0.00885632	0.092969	0.0708179	0.0327154	0.0340872	0.00433624	-0.0208607	0.0619733	0.0519005	0.0239981	0.064638	0.00226133	0.0384931	0.00219632	0.0115632	0.0325919	0.0296494
26.4	0.0420332	0.00885345	0.0930176	0.0706527	0.032471	0.0340619	0.00510104	-0.0197787	0.0621257	0.0516544	0.0238311	0.0643183	0.00107795	0.0385024	0.00134962	0.0118993	0.0325732	0.029585
26.5	0.042378	0.0088544	0.0929864	0.0704907	0.0323222	0.0339295	0.00587761	-0.0186995	0.0623979	0.0513973	0.0233538	0.0639655	-8.34388e-05	0.0385998	0.000461977	0.0120758	0.0325193	0.029536
26.6	0.0425536	0.00885917	0.0928755	0.0703215	0.0322764	0.0337522	0.00662168	-0.0176171	0.0627902	0.0511887	0.0225576	0.0635796	-0.00122283	0.038785	-0.000295871	0.0121204	0.0324466	0.0294934
26.7	0.0425586	0.00886776	0.0926941	0.0700531	0.0323098	0.0335304	0.0070781	-0.0165188	0.0632503	0.0510181	0.0214424	0.0631606	-0.00227167	0.0390583	-0.000685831	0.012044	0.0323493	0.0294382
26.8	0.0423999	0.00888017	0.0924484	0.0696599	0.0323406	0.0333225	0.00738765	-0.0154223	0.0636907	0.0508493	0.0200082	0.0627086	-0.00317088	0.0394195	-0.0007079	0.0118464	0.0322288	0.0293525
26.9	0.0420783	0.0088964	0.0921337	0.0692096	0.0323689	0.0331284	0.00755031	-0.0143926	0.064162	0.0506798	0.018255	0.0622409	-0.00395587	0.0398599	-0.00036208	0.0115384	0.0320869	0.0292561
27	0.0415939	0.00884626	0.091744	0.0687734	0.0323945	0.0329481	0.00756609	-0.013464	0.0648037	0.0505021	0.0163785	0.0618017	-0.00462998	0.0403112	0.000120816	0.0111041	0.0319246	0.0291859
27.1	0.0409589	0.00877398	0.0912941	0.0683545	0.0324241	0.0327816	0.00743501	-0.0126365	0.0655024	0.0503161	0.014499	0.0614043	-0.00519321	0.0407192	0.000567789	0.0105434	0.031734	0.0291432
27.2	0.0403026	0.00876802	0.0908193	0.0679618	0.0324974	0.0326288	0.00715725	-0.0119101	0.066237	0.0501717	0.0126484	0.0610486	-0.00564555	0.0409981	0.000978837	0.00991627	0.0315361	0.0291257
27.3	0.0397233	0.00884834	0.0903204	0.0675954	0.0326143	0.0324899	0.00673279	-0.0112848	0.0669983	0.0501062	0.0110221	0.0606853	-0.00598693	0.0411382	0.00134307	0.00927596	0.0313514	0.0291207
27.4	0.0392296	0.00901493	0.0897778	0.0672553	0.0327706	0.0323647	0.00603415	-0.0107612	0.0677777	0.0501194	0.00998257	0.0603074	-0.00621474	0.0411264	0.00165619	0.00862246	0.0311915	0.029112
27.5	0.0388217	0.00926779	0.0891842	0.0669939	0.0328653	0.0322517	0.0066598	-0.0103152	0.0685751	0.0502278	0.00953208	0.0599148	-0.00632899	0.0409627	0.00191233	0.00807598	0.0311626	0.0290057
27.6	0.0384996	0.00960635	0.0885424	0.0668574	0.0329171	0.032122	0.00729386	-0.00992621	0.0693906	0.0503705	0.00943462	0.0595077	-0.00632967	0.0406472	0.0020623	0.00764842	0.0311653	0.0288837
27.7	0.0382552	0.0100281	0.0879013	0.066848	0.0328924	0.031975	0.00793634	-0.0095941	0.0702038	0.0505355	0.00941424	0.0590859	-0.00617935	0.0401797	0.00212131	0.00734309	0.0311842	0.0287583
27.8	0.0380883	0.010526	0.0873067	0.0669655	0.0327748	0.0318106	0.00857643	-0.00936261	0.070937	0.0507818	0.00947095	0.0586793	-0.00577316	0.0395605	0.00214408	0.00720182	0.0312305	0.0286234
27.9	0.0379989	0.0110739	0.0867581	0.0672016	0.0325642	0.0316283	0.00920106	-0.0092085	0.0715483	0.0511197	0.00956561	0.0581843	-0.00509806	0.0388331	0.0021306	0.00725659	0.0312974	0.0284692
28	0.0379869	0.0115915	0.0862543	0.0674264	0.0322608	0.0314362	0.00980196	-0.00911518	0.0720204	0.0514946	0.00980459	0.0575838	-0.00416213	0.0380941	0.00208106	0.00750739	0.0313792	0.028281
28.1	0.03814	0.0120582	0.0857952	0.0676398	0.0318846	0.0312375	0.0103683	-0.00908265	0.0723532	0.0519064	0.010155	0.0568779	-0.00296537	0.0373448	0.00199571	0.0079393	0.031478	0.0280652
28.2	0.038322	0.0124318	0.0853809	0.0678773	0.0314383	0.0310322	0.0109084	-0.00911092	0.0725467	0.0523551	0.0106169	0.0560704	-0.00150778	0.036586	0.00189601	0.0084828	0.0315829	0.0278288
28.3	0.0385196	0.0127124	0.0850114	0.0681567	0.0309006	0.0308204	0.0115571	-0.00919998	0.0726008	0.0528408	0.0111354	0.0551641	0.000210651	0.0358218	0.00182248	0.0091264	0.0317001	0.0275707
28.4	0.0387326	0.0128999	0.0847358	0.0684757	0.0302695	0.0306677	0.012186	-0.00938554	0.0725157	0.0533675	0.0116505	0.0541592	0.00216441	0.0350522	0.00177514	0.00978728	0.0318159	0.0273186
28.5	0.0389611	0.0129944	0.0846349	0.0687826	0.0296095	0.0306509	0.0127952	-0.00967526	0.0722914	0.053936	0.0121622	0.0530555	0.00415968	0.0342772	0.00175397	0.0104655	0.0319284	0.0270953
28.6	0.0391613	0.0129959	0.0847047	0.0690775	0.0289577	0.0307482	0.0133931	-0.0100353	0.0719857	0.0545309	0.0126859	0.051853	0.00619645	0.0334968	0.0017761	0.0111767	0.032044	0.0269
28.7	0.0393228	0.0129338	0.0848508	0.0693604	0.0283139	0.0309596	0.014028	-0.0104188	0.0717823	0.0550859	0.0132563	0.050698	0.0079729	0.032711	0.00183099	0.0119202	0.032163	0.0267517
28.8	0.0394456	0.0127947	0.085047	0.0696312	0.0276783	0.0312852	0.0147854	-0.0107364	0.0716324	0.0555972	0.0138733	0.0498523	0.00915441	0.0319178	0.00190761	0.0126061	0.0322795	0.0266617
28.9	0.0393976	0.0125729	0.0851802	0.06989	0.0270508	0.031725	0.0156654	-0.0110281	0.0714195	0.0560649	0.0144018	0.0493515	0.00974097	0.0311283	0.00200596	0.0132343	0.0323626	0.0266088
29	0.0391396	0.0123115	0.0852504	0.0701452	0.0264304	0.0322788	0.0166678	-0.0112978	0.0711435	0.056489	0.0145697	0.0491955	0.00979229	0.0303427	0.00210746	0.0138048	0.0323982	0.0265984
29.1	0.0387408	0.0120182	0.0852576	0.0704027	0.0258172	0.0329469	0.0177938	-0.0115455	0.0708044	0.0568694	0.0143195	0.0493828	0.0093357	0.0295607	0.00212585	0.0142701	0.0323813	0.0266413
29.2	0.03823	0.0116983	0.0852018	0.0706336	0.025211	0.0337177	0.0190476	-0.0117663	0.0704023	0.0572063	0.013622	0.0499072	0.00876037	0.0287796	0.0020517	0.0146129	0.0323323	0.0267192
29.3	0.0376073	0.0113517	0.085072	0.0708472	0.0246737	0.0343855	0.0204294	-0.0119191	0.069937	0.0574891	0.0124773	0.0507689	0.00811472	0.027999	0.001885	0.0148187	0.0322461	0.0268277
29.4	0.0368727	0.0109785	0.0848606	0.0710436	0.0242729	0.0349499	0.021939	-0.0120041	0.0694087	0.0576583	0.0108852	0.0519679	0.00770691	0.0272189	0.00162575	0.0148875	0.032142	0.0269499
29.5	0.036077	0.0105819	0.0845474	0.0712211	0.0240011	0.0354448	0.0234794	-0.0119984	0.068871	0.0577504	0.00906031	0.053482	0.00744981	0.0264393	0.00127395	0.0147687	0.0320281	0.0270925
29.6	0.0352738	0.0101773	0.084149	0.0713798	0.0238583	0.0358908	0.0249836	-0.011897	0.0684775	0.0578383	0.00704329	0.0551934	0.007343	0.0256515	0.000829614	0.014443	0.0319147	0.0272739
29.7	0.0344656	0.00979378	0.0836645	0.0715197	0.0238446	0.0362879	0.0263512	-0.0117292	0.0681346	0.0579221	0.00483496	0.0569304	0.0073865	0.0248242	0.000306864	0.0140722	0.0317881	0.027476
29.8	0.0336918	0.00943122	0.083094	0.0716407	0.023853	0.036636	0.0275847	-0.0115129	0.0678814	0.0580017	0.00268091	0.0583953	0.00755828	0.0239574	-0.000205467	0.0136706	0.0316474	0.0276678
29.9	0.0329927	0.00913178	0.0824514	0.071743	0.0238463	0.0369353	0.028684	-0.0111568	0.0677732	0.0580772	0.000751493	0.059588	0.007703	0.0230509	-0.000690911	0.013238	0.0315074	0.0278362
30	0.0323841	0.00898267	0.0818112	0.0718166	0.0238246	0.0371857	0.0294228	-0.0106609	0.0678086	0.0581485	-0.00095328	0.0605085	0.00782067	0.0221049	-0.00115052	0.0127949	0.0313656	0.0279792
30.1	0.0318734	0.00895438	0.0811735	0.0718431	0.0237878	0.0372683	0.0297518	-0.0100789	0.0679852	0.0582157	-0.00243341	0.0611643	0.00785872	0.021124	-0.00158431	0.0123721	0.0312047	0.0280959
30.2	0.0314608	0.00904624	0.0805383	0.0718477	0.0237204	0.0371306	0.0296711	-0.00947987	0.068303	0.0582787	-0.0036889	0.0615564	0.00776499	0.0201107	-0.00199226	0.011975	0.0310152	0.0281927
30.3	0.0311461	0.00925827	0.0798765	0.0719165	0.0234998	0.0367726	0.0291807	-0.00889278	0.0687534	0.0583325	-0.00471976	0.0616903	0.00767752	0.0190651	-0.00237438	0.0116035	0.0307991	0.0282689
30.4	0.0309705	0.00953329	0.0792445	0.0720494	0.0231168	0.0361944	0.0286444	-0.00848583	0.0692558	0.0583177	-0.00533467	0.061635	0.00767347	0.0179872	-0.00274511	0.0113311	0.0305867	0.0283196
30.5	0.0309236	0.00985787	0.0787811	0.0722464	0.0225714	0.0354624	0.0280644	-0.00825901	0.0698473	0.058309	-0.00549003	0.0614116	0.00775281	0.01688	-0.00311325	0.011159	0.0304003	0.0283669
30.6	0.0309128	0.0102319	0.0785765	0.0725075	0.0219819	0.0346301	0.0274409	-0.00821233	0.0705652	0.0583294	-0.00524892	0.0610201	0.00791557	0.0157655	-0.00345886	0.0110794	0.0302523	0.0284278
30.7	0.030938	0.0106555	0.0784153	0.0728328	0.0215078	0.0336974	0.026741	-0.00831215	0.071401	0.0583891	-0.00469062	0.0605656	0.00816174	0.0147923	-0.00387548	0.0110877	0.0301442	0.0284921
30.8	0.0309994	0.0111286	0.0782974	0.0732222	0.021149	0.0326644	0.025947	-0.00857948	0.0723115	0.058488	-0.00387501	0.0600506	0.00849131	0.0139604	-0.00429291	0.0111839	0.0300716	0.0285596
30.9	0.0310379	0.0115694	0.0782228	0.0736545	0.0209056	0.0316325	0.0250589	-0.00907541	0.0732968	0.0586262	-0.0028201	0.0594751	0.0089367	0.0132698	-0.00453982	0.0113688	0.0300387	0.0286272
31	0.0309928	0.0119157	0.0782011	0.0740982	0.0207081	0.0307648	0.0240768	-0.00974319	0.0743568	0.0587738	-0.00152588	0.0588641	0.0095694	0.0127159	-0.00461623	0.0117006	0.0300533	0.0286894
31.1	0.0308643	0.0121548	0.0782641	0.074571	0.020577	0.0300613	0.0230705	-0.010553	0.0754915	0.0588559	7.64732e-06	0.0582383	0.0102688	0.0122911	-0.00452213	0.0121961	0.0301148	0.0287523
31.2	0.0306479	0.0123122	0.0783717	0.0750824	0.0207015	0.029522	0.022129	-0.0114182	0.0765986	0.0588645	0.00178048	0.0576607	0.0108367	0.0119954	-0.00424493	0.0128152	0.0302285	0.0288035
31.3	0.0304568	0.0124475	0.0783827	0.0756544	0.0210818	0.029147	0.0212521	-0.0122223	0.0775563	0.0587996	0.00379263	0.0572353	0.011273	0.0118532	-0.00378237	0.0134221	0.0303969	0.0288164
31.4	0.0303547	0.012573	0.0783877	0.0762992	0.0217177	0.0289361	0.0204063	-0.0129653	0.0783452	0.0586612	0.00604408	0.0569621	0.0115779	0.0118823	-0.00293392	0.0140166	0.0306416	0.0287851
31.5	0.0303522	0.0126887	0.0783823	0.0770167	0.0224452	0.0288541	0.0195836	-0.0136471	0.0789436	0.0584224	0.00853484	0.056841	0.0117512	0.0120827	-0.00167981	0.0145888	0.0309475	0.0287103
31.6	0.0304492	0.0127946	0.0783665	0.0778069	0.0232566	0.0288827	0.0188671	-0.0142678	0.0792488	0.0580591	0.0111487	0.0568475	0.0117931	0.0123582	-0.000266885	0.0151178	0.0312789	0.0286077
31.7	0.0306473	0.0128907	0.0783403	0.0786805	0.0241828	0.0290301	0.0182608	-0.0148002	0.0792852	0.0575818	0.0139168	0.0569699	0.0117034	0.0126971	0.00127601	0.0156037	0.0316416	0.0284809
31.8	0.0309429	0.012977	0.0783037	0.0796579	0.0252961	0.0292874	0.0176242	-0.0152235	0.0791402	0.0570266	0.01682	0.0572083	0.0114822	0.0130993	0.00294886	0.0160464	0.0320398	0.0283488
31.9	0.0313285	0.0130768	0.0782568	0.0807379	0.026291	0.0296546	0.0169571	-0.0154979	0.0788139	0.0563935	0.0198582	0.0575452	0.0111689	0.0135737	0.00451067	0.0164355	0.032444	0.0282277
32	0.0318042	0.013234	0.0782023	0.0819203	0.0271676	0.0301317	0.0162595	-0.0156192	0.0783063	0.0556995	0.0228359	0.0579045	0.01084	0.0141884	0.00586558	0.0167868	0.0328455	0.0281181
32.1	0.0323733	0.0133956	0.0781898	0.083202	0.0279353	0.0307187	0.0155315	-0.0155912	0.0777349	0.0550157	0.0256365	0.0581503	0.0104957	0.014953	0.00701359	0.0170874	0.0332401	0.0280363
32.2	0.032944	0.0135413	0.0781837	0.0845741	0.0285967	0.0314157	0.0147729	-0.0154153	0.0771216	0.0542921	0.0282131	0.0582802	0.0101358	0.0158636	0.00795469	0.0173236	0.0336124	0.0279774
32.3	0.0335062	0.0136703	0.078184	0.0859799	0.0291517	0.0322225	0.0143688	-0.0150914	0.0765179	0.0534917	0.0303562	0.0582942	0.00976046	0.0169202	0.00868574	0.0174954	0.0339696	0.027921
32.4	0.0340597	0.0137824	0.0782902	0.087246	0.0296048	0.0331392	0.014358	-0.014619	0.0759238	0.052731	0.0317179	0.0581923	0.00936959	0.0181229	0.00908317	0.0176018	0.0342877	0.0278627
32.5	0.0346046	0.0138777	0.0785179	0.0883725	0.0300568	0.034116	0.0144257	-0.0139968	0.0753374	0.0520982	0.0322984	0.0580269	0.00896322	0.0193862	0.00915284	0.0176232	0.0345538	0.0278203
32.6	0.0351409	0.0139568	0.078867	0.0893316	0.0304891	0.0350256	0.0145716	-0.0132574	0.0747495	0.0515698	0.0323337	0.0578849	0.00853642	0.0206635	0.00895196	0.0175597	0.0347734	0.0277923
32.7	0.0356685	0.0140222	0.0793375	0.0901101	0.0308774	0.0358485	0.0147959	-0.0125201	0.0741804	0.0511458	0.0320998	0.0577662	0.00808193	0.0219548	0.00848054	0.0174079	0.0349536	0.0277911
32.8	0.0362124	0.0140761	0.0799294	0.0907079	0.0312122	0.0365848	0.0151094	-0.011741	0.0736345	0.0508263	0.0315966	0.0576708	0.00756218	0.0232602	0.00802648	0.017126	0.0351121	0.0277991
32.9	0.0368192	0.0141472	0.0806497	0.0911251	0.0314862	0.0372344	0.0155251	-0.0109155	0.0731168	0.0506319	0.0309782	0.0577138	0.00696413	0.0245436	0.0076269	0.016682	0.0352705	0.0278223
33	0.0374296	0.0143057	0.0814999	0.0913616	0.0316992	0.0377895	0.0158276	-0.010123	0.0726449	0.0505462	0.0302628	0.0578917	0.00629531	0.0257276	0.0072816	0.0162243	0.0354165	0.027871
33.1	0.0378863	0.0145237	0.08248	0.0914175	0.0318513	0.0382505	0.0159441	-0.00936343	0.0722292	0.0505134	0.029448	0.0582044	0.00554126	0.0268057	0.00699034	0.0158001	0.0355327	0.0279466
33.2	0.0383003	0.0148012	0.0835898	0.0912574	0.0319425	0.0386185	0.0158746	-0.00863683	0.0718776	0.0505335	0.0285339	0.0586521	0.00470201	0.0277781	0.00682109	0.0154096	0.0356285	0.0280416
33.3	0.0386854	0.0151384	0.0848295	0.0908764	0.031994	0.0388935	0.0156224	-0.0079432	0.0715903	0.0505733	0.027575	0.0592347	0.00377754	0.0286447	0.00677738	0.0150525	0.0357076	0.0281541
33.4	0.0390414	0.0155351	0.0860349	0.0903862	0.0320079	0.0390181	0.0153842	-0.00728254	0.0713672	0.0505014	0.0266316	0.0599497	0.00276785	0.0294561	0.00685924	0.0147024	0.0357725	0.0282671
33.5	0.0393684	0.0159914	0.0871088	0.0899006	0.0319296	0.0390049	0.0151601	-0.00665485	0.0713094	0.0503171	0.0257037	0.0607743	0.00167295	0.0302855	0.00706664	0.0143511	0.0358306	0.0283904
33.6	0.0396663	0.0165072	0.088049	0.0894297	0.0319587	0.0388797	0.0149414	-0.00605604	0.0714185	0.0500203	0.0247757	0.0617084	0.000492836	0.0311329	0.00733944	0.013983	0.0358904	0.0285289
33.7	0.0399352	0.0170826	0.0888497	0.0889737	0.0320879	0.0386425	0.01468	-0.00551276	0.0714966	0.0496819	0.0238132	0.0625816	-0.000725866	0.0319984	0.00763316	0.0135987	0.035926	0.0286643
33.8	0.0401527	0.0177148	0.0895371	0.0885325	0.0323171	0.0382934	0.0143604	-0.00506374	0.0715719	0.0494237	0.022816	0.0631197	-0.00189374	0.0327897	0.00794781	0.0132896	0.0359318	0.0287821
33.9	0.0404822	0.0183664	0.0902244	0.0880988	0.0326463	0.0378323	0.0140065	-0.00466853	0.0716484	0.0493006	0.0217993	0.0632871	-0.00299157	0.0334473	0.00828337	0.0131188	0.0359301	0.0288859
34	0.0409452	0.0189872	0.0909115	0.0876673	0.0330756	0.0372592	0.0136184	-0.00432715	0.0717671	0.0493127	0.0209324	0.0630839	-0.00414069	0.0339711	0.00865844	0.0130862	0.0359255	0.0289839
34.1	0.041417	0.0195771	0.0915984	0.0872381	0.0336049	0.0365742	0.0131959	-0.00403958	0.0719281	0.0494598	0.0202324	0.0625101	-0.0053512	0.0343611	0.00915926	0.0131917	0.0359161	0.0290704
34.2	0.0418686	0.0201362	0.0922851	0.0868312	0.0342342	0.0358314	0.0127392	-0.00380584	0.0721315	0.049742	0.0196993	0.0615657	-0.0066231	0.0346173	0.00975447	0.0134356	0.0359027	0.0291513
34.3	0.0423002	0.0206644	0.0929951	0.0864702	0.0349019	0.0353175	0.0122481	-0.00362591	0.0723771	0.0501584	0.0195098	0.0602507	-0.0079564	0.0347448	0.0104067	0.0137905	0.0359096	0.0292321
34.4	0.04271	0.021162	0.0937599	0.0861768	0.0355026	0.0350318	0.0117228	-0.00349981	0.0726488	0.0506839	0.0197063	0.0586065	-0.00935109	0.0347671	0.0111161	0.014228	0.0359357	0.0293221
34.5	0.0430976	0.0216312	0.094593	0.0859258	0.0359219	0.0348937	0.0111665	-0.00343923	0.072835	0.0512741	0.020289	0.0566454	-0.01072	0.0346842	0.0118504	0.0147986	0.0359654	0.029407
34.6	0.0434597	0.0220637	0.0954629	0.0857171	0.0362007	0.0348769	0.0106853	-0.0033881	0.0729629	0.0518559	0.0211692	0.0544958	-0.0119094	0.034561	0.012572	0.0155218	0.0360192	0.0294707
34.7	0.0437821	0.0224961	0.0963216	0.0855507	0.0363391	0.0349814	0.0103795	-0.0033874	0.0731262	0.0524309	0.0223459	0.0523371	-0.0128653	0.0346055	0.0132808	0.0161985	0.0361202	0.0295225
34.8	0.0440655	0.023048	0.0971691	0.0854267	0.036337	0.0352071	0.0102467	-0.00339425	0.0732726	0.0530375	0.0235312	0.0504672	-0.0135657	0.0348175	0.0139077	0.0167335	0.0362692	0.029574
34.9	0.0443098	0.0236716	0.0980054	0.085345	0.0361944	0.0355541	0.0101605	-0.00340866	0.0733276	0.0536758	0.0244037	0.048886	-0.0138084	0.035197	0.0144257	0.0171268	0.0364416	0.0296099
35	0.0444994	0.0242797	0.0988305	0.0853056	0.0359113	0.0360224	0.0100916	-0.00343061	0.0732927	0.0543456	0.0249632	0.0475936	-0.0135813	0.0357442	0.0148341	0.0173783	0.03663	0.0296275
35.1	0.0446266	0.0248724	0.0996443	0.0852763	0.0354878	0.0364934	0.01004	-0.00346012	0.0731703	0.055047	0.02521	0.0465899	-0.0128847	0.0364589	0.0151309	0.017488	0.0368244	0.0296213
35.2	0.0446915	0.0254495	0.100442	0.0853072	0.034933	0.0369784	0.0100058	-0.00349718	0.0729604	0.0557856	0.0251438	0.045875	-0.0117183	0.0373412	0.0153148	0.0174645	0.0370298	0.029596
35.3	0.044694	0.0260111	0.101226	0.0853124	0.0343141	0.0374772	0.00998893	-0.00351267	0.0726628	0.0565713	0.0247755	0.0454489	-0.0102807	0.0383497	0.0154794	0.017336	0.0372409	0.0295584
35.4	0.0446342	0.0265572	0.101946	0.0852919	0.0336847	0.037998	0.00998938	-0.00333845	0.0723306	0.0573435	0.0241154	0.0452365	-0.00888723	0.0394821	0.0156924	0.017029	0.0374441	0.0295207
35.5	0.0444855	0.0270879	0.102502	0.0852443	0.0330909	0.0385202	0.0099919	-0.00300137	0.0719734	0.0579634	0.0231638	0.0451379	-0.0075879	0.0407011	0.0159531	0.0165425	0.0376106	0.0294715
35.6	0.0442311	0.0274114	0.102896	0.0851698	0.032587	0.0390114	0.00993236	-0.00250234	0.0715574	0.0584266	0.0219351	0.0451531	-0.00638272	0.0419737	0.0162414	0.0159387	0.0377238	0.0294142
35.7	0.0438589	0.0274849	0.103127	0.0850683	0.032173	0.0394715	0.00984365	-0.00187757	0.0711414	0.058733	0.0205086	0.0451767	-0.00527168	0.0431515	0.016499	0.0152585	0.0377716	0.0293515
35.8	0.043369	0.0273586	0.103194	0.0849398	0.0318488	0.0399005	0.00987891	-0.00114572	0.0707255	0.0588827	0.01913	0.0452066	-0.00425478	0.0442344	0.0167258	0.0145018	0.037781	0.0292657
35.9	0.0428203	0.0271144	0.103098	0.0847899	0.0316146	0.0402588	0.0100411	-0.0003068	0.0703096	0.0588756	0.0178303	0.0452425	-0.00336443	0.0452224	0.0169217	0.0136688	0.0377586	0.0291562
36	0.0422734	0.0268082	0.10283	0.0845882	0.0314702	0.0404869	0.0103301	0.000639196	0.0698938	0.0588363	0.0166096	0.0452847	-0.00267213	0.0461154	0.0170869	0.0127594	0.0377087	0.0290283
36.1	0.0417285	0.0264399	0.102388	0.0842818	0.0313544	0.040585	0.010746	0.00169227	0.0694781	0.0588649	0.0154677	0.0453329	-0.00212082	0.0469136	0.0172212	0.0117736	0.0376342	0.0288764
36.2	0.0411854	0.0260097	0.101847	0.0838706	0.0311061	0.0405529	0.0112888	0.00276577	0.0690624	0.0589547	0.0144047	0.045358	-0.00160321	0.047588	0.0173453	0.0108741	0.0375381	0.0286984
36.3	0.0407453	0.0255146	0.10148	0.0833327	0.0307342	0.0403907	0.0119584	0.00374363	0.0686468	0.0590487	0.0133409	0.0453019	-0.00124913	0.0480238	0.017429	0.0102035	0.0374153	0.028541
36.4	0.0404318	0.0249596	0.101288	0.0826558	0.0302285	0.0400859	0.0127887	0.00461618	0.0682024	0.059147	0.0122073	0.0451673	-0.0010432	0.0481505	0.0172434	0.00976182	0.0372432	0.0284086
36.5	0.0401677	0.0243901	0.101268	0.0818567	0.0295858	0.0396395	0.0138143	0.00535015	0.0677573	0.0592496	0.0110041	0.0449544	-0.000848092	0.0479681	0.0167688	0.00940445	0.0370207	0.0283025
36.6	0.0399383	0.0238061	0.101422	0.0809448	0.028806	0.0390653	0.0149094	0.00594553	0.0674431	0.0593564	0.00984735	0.0446878	-0.000663818	0.0475731	0.0161414	0.00913034	0.0367721	0.0282313
36.7	0.0397436	0.0232417	0.101749	0.0799201	0.027889	0.0384043	0.0159783	0.00637504	0.0672876	0.0594676	0.00866367	0.0443789	-0.000490374	0.046977	0.0153613	0.00893948	0.0364929	0.0282094
36.8	0.0395919	0.0227644	0.10225	0.0787845	0.0268503	0.0376635	0.0170207	0.00663585	0.067291	0.0595393	0.00747108	0.0440279	-0.000327761	0.0461799	0.0144284	0.00883187	0.0361877	0.0282339
36.9	0.0394905	0.0223508	0.10278	0.0774758	0.0259535	0.0368429	0.0180368	0.00672795	0.0674533	0.0595485	0.00626958	0.0436347	-0.000179915	0.0451817	0.0135837	0.00880753	0.0358723	0.0282626
37	0.0393928	0.0219948	0.103247	0.0759939	0.0251987	0.0359425	0.0190264	0.00665135	0.0677743	0.059478	0.00505918	0.0431992	-1.98231e-05	0.0439826	0.0129232	0.00886644	0.0355444	0.0282754
37.1	0.0392327	0.0216966	0.103587	0.0743389	0.0245059	0.0349622	0.0199898	0.00640984	0.0682541	0.0594489	0.00381088	0.0428475	0.000232563	0.0426376	0.0124467	0.00896505	0.0352104	0.0282735
37.2	0.0389725	0.021458	0.103806	0.0725108	0.0238668	0.0339021	0.0209043	0.00601254	0.0688923	0.0595063	0.00250579	0.0425984	0.00058101	0.0412775	0.0121544	0.00908501	0.0348771	0.0282675
37.3	0.0386124	0.0212898	0.103918	0.0705661	0.0232814	0.0327621	0.0214287	0.00546853	0.0695975	0.0596502	0.00115794	0.0424519	0.00104294	0.0399021	0.0120602	0.00923067	0.0345263	0.0282661
37.4	0.0382334	0.0211954	0.103848	0.0686783	0.0227497	0.0315751	0.021527	0.00477696	0.0703463	0.0597638	-5.37718e-05	0.042408	0.00161837	0.0385116	0.012292	0.00944113	0.034182	0.0282435
37.5	0.037937	0.0211747	0.103587	0.0668623	0.0222718	0.0304307	0.0215164	0.00393751	0.0711405	0.0597429	-0.00107219	0.0424142	0.00230727	0.0371937	0.0128498	0.00973596	0.0338768	0.0281798
37.6	0.0377232	0.0212276	0.103135	0.0651999	0.0218509	0.0294689	0.0213968	0.00298277	0.0719894	0.0595873	-0.00189731	0.0423837	0.00311459	0.0359952	0.0136976	0.0101152	0.0336232	0.0280783
37.7	0.037592	0.0212495	0.102615	0.0637878	0.0215553	0.0287173	0.0211683	0.00203193	0.0728929	0.059297	-0.00252914	0.0423166	0.00404759	0.0349162	0.0148168	0.0105788	0.0334409	0.0279574
37.8	0.0375186	0.0211106	0.102073	0.0627445	0.0213944	0.0281759	0.0208307	0.00108501	0.0738511	0.0588722	-0.00296767	0.0422129	0.00509612	0.0339566	0.0159197	0.0111267	0.0333125	0.0278467
37.9	0.0374562	0.0207914	0.101502	0.0620703	0.0213755	0.0278447	0.0203843	0.000151303	0.074857	0.0583128	-0.00316488	0.0421062	0.00621787	0.0331163	0.0169692	0.011759	0.0332343	0.0277428
38	0.037465	0.0203022	0.100903	0.061765	0.0215127	0.0277237	0.0200525	-0.000689746	0.075901	0.0576965	-0.00308471	0.0420241	0.00741339	0.0324652	0.0179651	0.0123265	0.0332339	0.0276398
38.1	0.0375596	0.0196707	0.100276	0.0618286	0.0218476	0.0278091	0.0199248	-0.00136836	0.0769726	0.0570729	-0.00272481	0.0419464	0.00869711	0.0319671	0.0189075	0.012779	0.0333229	0.0275295
38.2	0.0377401	0.0188575	0.0995918	0.0622612	0.0223804	0.0280984	0.0200237	-0.00187226	0.0781101	0.0563836	-0.00212849	0.0418709	0.00994566	0.031622	0.019707	0.0131484	0.0334838	0.0274195
38.3	0.0380063	0.0178625	0.0988265	0.0630628	0.0231108	0.0285908	0.0203416	-0.00220023	0.0792874	0.0556619	-0.00142348	0.0417978	0.0111486	0.0314299	0.0203049	0.0135136	0.0337076	0.0273163
38.4	0.0383092	0.0166858	0.0981031	0.0641778	0.0240391	0.0291646	0.0206819	-0.00234034	0.0805046	0.0550351	-0.000609757	0.0417295	0.012306	0.0313403	0.0206576	0.0139011	0.0339803	0.0272503
38.5	0.0385652	0.0153272	0.0974265	0.0655375	0.0251523	0.0297207	0.0210446	-0.0022926	0.0816605	0.0545031	0.000312666	0.0416888	0.0134179	0.0312797	0.0207313	0.0143191	0.0342747	0.0272118
38.6	0.0387744	0.0137868	0.0967858	0.0669044	0.0261992	0.030253	0.0214296	-0.0020949	0.0826956	0.054066	0.00134379	0.0416759	0.0144841	0.0312484	0.0205862	0.0147676	0.0345566	0.027185
38.7	0.0389367	0.0121971	0.0961867	0.068254	0.0271872	0.0307614	0.0218369	-0.00176755	0.0836099	0.0537237	0.00248362	0.0416933	0.0155048	0.0312462	0.0202667	0.0152465	0.0348355	0.0271637
38.8	0.0390746	0.0106771	0.0956292	0.0695864	0.0281163	0.031246	0.0221966	-0.00136101	0.0844035	0.053439	0.00373215	0.041737	0.0163986	0.0312437	0.0197728	0.0157545	0.0351029	0.0271498
38.9	0.0391916	0.00926975	0.0951132	0.0709088	0.0289239	0.0317069	0.0224846	-0.000915932	0.0850723	0.0531775	0.00507422	0.0417504	0.0171219	0.0312187	0.0191954	0.0162285	0.0353451	0.0271454
39	0.0394474	0.00810301	0.0946387	0.0722267	0.0296028	0.0321439	0.022701	-0.000433034	0.0855751	0.052939	0.0064855	0.0417706	0.0177363	0.0312369	0.0185912	0.0166734	0.0355899	0.0271342
39.1	0.0398422	0.00722417	0.0942058	0.0735399	0.0301529	0.032557	0.0227606	8.76849e-05	0.0859123	0.0527538	0.00796597	0.0418128	0.0182419	0.0312982	0.0179457	0.0170368	0.0358336	0.0271169
39.2	0.0403758	0.00663325	0.0937025	0.0748485	0.0305743	0.0329184	0.0225401	0.000646226	0.0860789	0.052638	0.00950608	0.0418767	0.0186793	0.0314028	0.0172888	0.0172794	0.0360618	0.0270799
39.3	0.0410366	0.00633024	0.0931657	0.0761165	0.030867	0.0331073	0.022275	0.00124706	0.0860647	0.0525916	0.0108589	0.0419625	0.0190878	0.0315454	0.0166577	0.0174284	0.0362714	0.0270264
39.4	0.0417257	0.00631489	0.0926237	0.0772528	0.0310968	0.0331335	0.0221263	0.00189578	0.0858859	0.0526181	0.0120026	0.0420287	0.0194673	0.0317027	0.0160524	0.0175123	0.036465	0.0269431
39.5	0.0424435	0.00658499	0.0920835	0.0782334	0.0313384	0.0330473	0.0220907	0.00258139	0.0856542	0.0527238	0.0129372	0.0420665	0.0198179	0.0318745	0.015505	0.0175309	0.0366571	0.0268369
39.6	0.043155	0.00714052	0.0915508	0.0790641	0.0315508	0.0328488	0.0220724	0.00324264	0.0853695	0.0528788	0.013699	0.0420557	0.019986	0.0320305	0.0150532	0.0174844	0.0368239	0.0267166
39.7	0.0437386	0.00793746	0.0910256	0.0797553	0.0317677	0.032538	0.0220715	0.0039499	0.0850319	0.053064	0.014289	0.0420056	0.0198557	0.0320674	0.014697	0.0174099	0.0369503	0.0265808
39.8	0.0441937	0.0088237	0.0905079	0.0803071	0.032078	0.0321148	0.0220879	0.00462487	0.0846935	0.0532409	0.0147496	0.0419242	0.0194227	0.0319849	0.0144365	0.0173884	0.0370362	0.0264439
39.9	0.0445202	0.00959412	0.0899978	0.0807195	0.0324817	0.0315793	0.0222482	0.00522283	0.0844289	0.0534097	0.015232	0.0417997	0.0186533	0.0318368	0.0142716	0.017422	0.0370886	0.0263198
40	0.0447182	0.0102487	0.0894951	0.0809924	0.0329788	0.030958	0.0225816	0.00574379	0.0842442	0.0535657	0.015736	0.041621	0.0176285	0.0316313	0.0142024	0.017571	0.0371198	0.0262021
40.1	0.0447941	0.0107874	0.0890621	0.0811252	0.0335693	0.0304813	0.0230914	0.00618775	0.0841396	0.0536787	0.0162881	0.041388	0.0163483	0.0313685	0.0142109	0.0178443	0.0371478	0.026095
40.2	0.0447559	0.0112103	0.0887307	0.0810665	0.0342262	0.0301552	0.0239088	0.0065547	0.0841498	0.0537429	0.0170109	0.0411007	0.0148127	0.0310482	0.0142954	0.0182334	0.0371876	0.0259936
40.3	0.0446036	0.0115174	0.0885303	0.0810297	0.0349344	0.0299796	0.0250339	0.00688287	0.0842772	0.0537536	0.0178937	0.0407592	0.0130708	0.0307119	0.0143625	0.0187101	0.0372532	0.0259302
40.4	0.0443884	0.0117086	0.0884559	0.0810147	0.0356496	0.0299455	0.026446	0.00717979	0.0844691	0.0537351	0.0189259	0.0403927	0.0113609	0.0303618	0.0143553	0.0192742	0.037354	0.0258958
40.5	0.044204	0.011784	0.0885076	0.0810229	0.0363254	0.030016	0.0280767	0.00747233	0.0846785	0.053643	0.0201075	0.0400757	0.00973281	0.0300649	0.0142762	0.0199259	0.0374946	0.0258845
40.6	0.0440673	0.0119354	0.0886853	0.0810542	0.0369219	0.0301913	0.0299903	0.00776253	0.0849021	0.0534989	0.0214387	0.0397906	0.00869697	0.029831	0.0141707	0.0206105	0.0377217	0.0258497
40.7	0.0439903	0.0121456	0.088989	0.081106	0.0374528	0.0304712	0.0321868	0.00810896	0.085082	0.0534742	0.0229192	0.0395374	0.0082465	0.0296602	0.0140779	0.0212917	0.0380462	0.0257861
40.8	0.043973	0.0123221	0.0894188	0.0811783	0.037918	0.0308533	0.0345306	0.00851276	0.0852344	0.0535689	0.0243635	0.0393005	0.00791399	0.0294891	0.0139979	0.0219567	0.0384082	0.0257457
40.9	0.0440153	0.0124649	0.0899539	0.0812711	0.0383176	0.031228	0.0370187	0.00897393	0.0854495	0.0537829	0.0257585	0.0390443	0.00769942	0.0292849	0.0139306	0.0224777	0.038792	0.0257452
41	0.0441173	0.0125742	0.0903975	0.0814394	0.038638	0.0315911	0.0393743	0.00949247	0.0857272	0.0540217	0.0268954	0.0387688	0.00760281	0.0290475	0.0138771	0.0228545	0.0391512	0.0257696
41.1	0.044279	0.0126498	0.0908113	0.0816702	0.0388511	0.0319428	0.0415051	0.0100684	0.0860676	0.0542599	0.027724	0.0384739	0.00762416	0.028777	0.0138385	0.0230873	0.0394769	0.0258212
41.2	0.0445202	0.0126918	0.0912021	0.0819362	0.0389287	0.0322829	0.043411	0.0106902	0.086471	0.0545033	0.0282441	0.0381423	0.00776345	0.0285022	0.0137943	0.0230535	0.0397586	0.025901
41.3	0.0447295	0.0127002	0.0914769	0.0822376	0.0388619	0.0326116	0.0450921	0.0113109	0.0869375	0.0548017	0.0285356	0.0377321	0.00815053	0.0282297	0.0137747	0.0227502	0.0399958	0.0259849
41.4	0.0448311	0.0126575	0.0916356	0.0825742	0.0386609	0.0329913	0.0464156	0.0119402	0.0875153	0.0551551	0.0286674	0.0372671	0.00875984	0.0279507	0.013808	0.0221814	0.0401882	0.0260727
41.5	0.0448915	0.0125185	0.0916783	0.0829293	0.0383289	0.0334638	0.0473681	0.0126401	0.0881982	0.0555636	0.0286393	0.0367548	0.00943125	0.0276653	0.0138942	0.0215021	0.0403417	0.0261658
41.6	0.0449254	0.0124279	0.0916049	0.0832936	0.0378696	0.0340291	0.0480205	0.0134496	0.0889571	0.0560271	0.0285196	0.0361954	0.0101647	0.0273733	0.0139904	0.0207355	0.040474	0.0262498
41.7	0.0449328	0.0123689	0.0914155	0.0836302	0.0372841	0.0346883	0.0484277	0.0143687	0.0897069	0.0565456	0.0283734	0.0355946	0.0109603	0.0271121	0.0140484	0.0198945	0.0405845	0.0263146
41.8	0.0449137	0.0122881	0.0912323	0.0839221	0.0365735	0.0353856	0.0485896	0.0153975	0.0903578	0.0571629	0.0282018	0.0350156	0.011818	0.0269271	0.0140682	0.0190774	0.0406832	0.0263634
41.9	0.044868	0.0121854	0.091218	0.0842217	0.035786	0.0361212	0.0485063	0.0165358	0.0909099	0.0579021	0.0280049	0.0344583	0.0127378	0.0268182	0.0140499	0.0182842	0.040788	0.0264231
42	0.0448426	0.012061	0.0914273	0.0845017	0.0349789	0.0368949	0.0481778	0.0177838	0.0913631	0.0587482	0.0277825	0.0339228	0.0136194	0.0267856	0.0139933	0.0175149	0.0408999	0.0265046
42.1	0.0448917	0.0119147	0.0917924	0.0847621	0.0342231	0.0377068	0.047604	0.0191413	0.091627	0.0595085	0.0275637	0.0334005	0.0143827	0.0267966	0.013911	0.0168259	0.0410033	0.0265832
42.2	0.0450045	0.0117466	0.0923086	0.085003	0.033524	0.0385569	0.0469948	0.0205825	0.0916593	0.0602065	0.0274855	0.0328965	0.0149931	0.0268136	0.0138039	0.0162492	0.0411143	0.0266558
42.3	0.0451815	0.0115467	0.0929603	0.0852243	0.0328817	0.0394451	0.0464302	0.0220828	0.0914999	0.0608421	0.0276473	0.0324604	0.0152801	0.0268364	0.0136729	0.0157805	0.0412358	0.0267342
42.4	0.0453417	0.0113074	0.0937474	0.085426	0.0322962	0.0402666	0.0459073	0.0235928	0.0911722	0.0614153	0.0278701	0.0320922	0.0143726	0.0268651	0.0136349	0.0153818	0.0412931	0.0268773
42.5	0.0453835	0.0110238	0.0946446	0.0855932	0.0317783	0.0409307	0.0454239	0.0251005	0.0906763	0.0619261	0.0280967	0.0317919	0.0134612	0.0268972	0.0136897	0.0150529	0.0413419	0.0270103
42.6	0.045307	0.0106959	0.0955286	0.0856487	0.0313292	0.0413988	0.0449801	0.0266058	0.090004	0.0623746	0.0282976	0.0315595	0.0125486	0.0269075	0.0138736	0.0148624	0.0413701	0.0271041
42.7	0.0451122	0.0103878	0.096277	0.0855375	0.030879	0.0416708	0.044755	0.0281088	0.0891521	0.0627608	0.0283003	0.0314055	0.0116347	0.026822	0.0142048	0.0148206	0.0413643	0.0271413
42.8	0.0447989	0.0102116	0.0968431	0.085262	0.0304816	0.0417467	0.0447717	0.0296095	0.0881205	0.0630845	0.0281048	0.0313313	0.0107297	0.0266408	0.0146834	0.0149275	0.0413342	0.0271062
42.9	0.044362	0.0101672	0.0972267	0.0848285	0.0302751	0.0416266	0.0450301	0.0311079	0.0869164	0.0633395	0.0276951	0.0313371	0.00987597	0.0263638	0.0153094	0.0151831	0.0412903	0.026995
43	0.0438719	0.0102547	0.0974229	0.0842508	0.0302454	0.0413104	0.0454499	0.0326039	0.0856377	0.0635699	0.0270416	0.0314158	0.00907343	0.0260519	0.0161015	0.0155883	0.0412431	0.026821
43.1	0.0433582	0.0104851	0.0974317	0.0835394	0.0303509	0.0407982	0.0459483	0.0340279	0.0844065	0.0637793	0.0261445	0.0314739	0.0083221	0.0257744	0.0170257	0.0161458	0.0411883	0.0266029
43.2	0.0428207	0.0108976	0.0972811	0.0826945	0.0305513	0.040089	0.046503	0.0354164	0.0831765	0.064026	0.0250811	0.0314952	0.00784332	0.0255313	0.0179026	0.016824	0.0411334	0.0263345
43.3	0.0422596	0.011473	0.0970346	0.0817159	0.0306586	0.0391905	0.0471179	0.0367687	0.0819738	0.0643101	0.023986	0.0314796	0.00789048	0.0253226	0.0187467	0.0175439	0.041092	0.0260123
43.4	0.0417239	0.0122114	0.0968291	0.0806036	0.0306727	0.0383526	0.0478037	0.0380729	0.0808805	0.0646314	0.022859	0.0314272	0.00807398	0.0251483	0.0196017	0.0182903	0.0410739	0.0256926
43.5	0.0412971	0.0131127	0.0966828	0.0793644	0.0306066	0.0376399	0.0485964	0.039329	0.0799274	0.06499	0.0217149	0.0313379	0.00820982	0.0250104	0.0205014	0.0189389	0.0410787	0.0254015
43.6	0.0409793	0.0141801	0.0966089	0.0782171	0.0305119	0.0370524	0.049496	0.040537	0.0791146	0.0653858	0.0205566	0.031199	0.00829799	0.0249462	0.0214456	0.0193992	0.0411205	0.0251645
43.7	0.0407705	0.0153681	0.0966075	0.0771223	0.0303574	0.0365902	0.0503917	0.0416968	0.0784421	0.065819	0.0193841	0.0310039	0.0083385	0.0249556	0.0224345	0.0196476	0.0411831	0.024981
43.8	0.0406909	0.0165813	0.0966784	0.0760815	0.0301173	0.0362533	0.0512654	0.0428088	0.0779099	0.066226	0.0181975	0.0307683	0.00838286	0.0250583	0.023468	0.0196841	0.0412607	0.024848
43.9	0.04067	0.0178195	0.0968218	0.0750951	0.0298543	0.0360417	0.0521172	0.0438736	0.0775179	0.0665518	0.0169967	0.030568	0.00845546	0.025256	0.0244553	0.0195088	0.0413502	0.0247598
44	0.0404559	0.0189621	0.0970757	0.0741633	0.0295755	0.0359553	0.0529471	0.0448919	0.0772529	0.0667967	0.0157817	0.0303909	0.0085563	0.0254829	0.0253282	0.0191169	0.0414208	0.0247328
44.1	0.0400488	0.0199785	0.0973927	0.0732859	0.0292884	0.0359941	0.0538401	0.0458663	0.077111	0.0669304	0.0145525	0.0302224	0.00868538	0.0257391	0.0260476	0.0185606	0.0414715	0.0247598
44.2	0.0394486	0.0208817	0.0978085	0.072463	0.0290419	0.0361222	0.0549195	0.0468228	0.0770971	0.0669269	0.0134747	0.0300622	0.00880193	0.0260246	0.0266243	0.0178793	0.041525	0.0248357
44.3	0.0386671	0.0216718	0.0982627	0.0716946	0.0288359	0.0363256	0.0558581	0.047757	0.0771423	0.0667011	0.0127355	0.0299104	0.00876576	0.0263394	0.0270586	0.0171688	0.0415559	0.0249204
44.4	0.037798	0.0223487	0.0986999	0.0710497	0.0286956	0.0365463	0.0564951	0.0486632	0.0772322	0.066253	0.012251	0.029767	0.00860073	0.0266835	0.0273503	0.0165261	0.04156	0.0249982
44.5	0.0366858	0.0229124	0.0991202	0.0705861	0.0286709	0.0367772	0.0568303	0.0495415	0.0773668	0.0655826	0.0120211	0.029606	0.00847984	0.0270785	0.0274996	0.0159926	0.041547	0.0250538
44.6	0.0353688	0.0233473	0.0995235	0.0703033	0.0288026	0.0370185	0.0568637	0.0503918	0.0775461	0.0647198	0.0120095	0.0293982	0.00840311	0.027524	0.0275063	0.0155912	0.0415199	0.0250902
44.7	0.0339801	0.0235661	0.0999098	0.070191	0.0290674	0.03727	0.0565955	0.0512142	0.0777701	0.0636822	0.0122152	0.0291265	0.00843271	0.0279978	0.0273704	0.0153219	0.0414819	0.0251081
44.8	0.0325964	0.0236015	0.100279	0.070251	0.0293765	0.0375317	0.0560255	0.0520869	0.0780388	0.062347	0.0126383	0.0288067	0.00857281	0.0284998	0.0270921	0.0151848	0.041433	0.0251048
44.9	0.0312733	0.0236478	0.10059	0.070488	0.0297298	0.0378038	0.0551538	0.0530547	0.0783202	0.0609701	0.0132786	0.0284522	0.00881021	0.0289765	0.0267009	0.0151776	0.0414017	0.0250825
45	0.0300108	0.0235468	0.100848	0.0709021	0.0301274	0.0380492	0.0539803	0.0540427	0.0785507	0.0595561	0.0141363	0.028074	0.00905202	0.0294197	0.0265555	0.0152402	0.0413807	0.0250432
45.1	0.0288026	0.0232985	0.101004	0.0714931	0.0305693	0.0382001	0.0525018	0.0549958	0.0787244	0.0581354	0.0149652	0.0276722	0.0093716	0.0298292	0.0266497	0.0153636	0.0413485	0.0249947
45.2	0.0276406	0.0229029	0.101026	0.0722369	0.031095	0.0382564	0.0507057	0.0558651	0.0787847	0.0567079	0.0155724	0.0272468	0.00978512	0.0302052	0.0267487	0.0154849	0.0412665	0.0249496
45.3	0.0266768	0.0223599	0.100907	0.0729153	0.0317551	0.0382164	0.0486114	0.0566125	0.0787289	0.0553375	0.015958	0.0267979	0.0102926	0.0305476	0.0268524	0.0155895	0.0411349	0.0248879
45.4	0.0259074	0.0216695	0.100646	0.0734754	0.0325496	0.0380628	0.0462396	0.0572304	0.0785571	0.0541304	0.0161219	0.0263273	0.010894	0.0308113	0.0269498	0.0156681	0.0409525	0.0248131
45.5	0.0252648	0.0208319	0.100243	0.0739172	0.0333772	0.0377961	0.0436738	0.0577187	0.0782693	0.0532574	0.0160641	0.0258436	0.0115871	0.0309628	0.0270385	0.015706	0.040722	0.0247395
45.6	0.0247493	0.0198576	0.0996976	0.0742406	0.0341885	0.0374162	0.0409139	0.0580764	0.0778655	0.0526968	0.0157847	0.0253965	0.0118616	0.0310025	0.0270732	0.0157032	0.0404078	0.0247041
45.7	0.024367	0.0188156	0.0990104	0.0744485	0.0349698	0.0369232	0.0379601	0.0582475	0.0773456	0.0522704	0.0152836	0.0250576	0.0117244	0.0309304	0.0270146	0.0156597	0.0400018	0.0246935
45.8	0.0241625	0.0179335	0.0982125	0.0745406	0.0357212	0.0363674	0.0348123	0.0582388	0.0767188	0.0519083	0.0145609	0.0248422	0.0116428	0.0308098	0.0268838	0.0155885	0.039559	0.0246615
45.9	0.0241358	0.0173032	0.0973858	0.0745311	0.0364425	0.0359334	0.0314704	0.0580692	0.0759713	0.0516107	0.0136164	0.0247862	0.0116169	0.0306735	0.0266913	0.0156173	0.0391159	0.0246079
46	0.0242869	0.0169244	0.0967769	0.0744212	0.0371475	0.035621	0.0282115	0.0577387	0.0752136	0.051328	0.0128897	0.0248895	0.0116466	0.0305215	0.0264369	0.0157434	0.0387373	0.0245471
46.1	0.0246157	0.0167973	0.0962926	0.074277	0.0378205	0.0354303	0.0251772	0.0572942	0.0744606	0.051036	0.0124597	0.0251522	0.0117321	0.0303549	0.0261196	0.0159315	0.0384345	0.0244647
46.2	0.0251024	0.0169218	0.0958931	0.0740971	0.0383888	0.0353613	0.0225485	0.0567571	0.073712	0.0507441	0.0123264	0.0255743	0.0119115	0.030175	0.0257786	0.0161817	0.0382171	0.0243423
46.3	0.026083	0.0172979	0.0955784	0.0738654	0.0388535	0.0354188	0.0203251	0.056174	0.0729679	0.0504591	0.0124898	0.0261489	0.012084	0.0300122	0.0254417	0.0164871	0.0381054	0.0241703
46.4	0.027687	0.0179257	0.0953485	0.0735818	0.0392147	0.0355772	0.0186399	0.0555449	0.0722282	0.0501809	0.01295	0.0268259	0.0122598	0.0299121	0.0251091	0.0168179	0.0381127	0.023939
46.5	0.029547	0.0188051	0.0952035	0.0732465	0.0394723	0.0358263	0.0175049	0.054841	0.0714929	0.0499097	0.0137069	0.0275416	0.0124616	0.0298748	0.0247807	0.017174	0.0382118	0.0236566
46.6	0.0313442	0.0197446	0.0951433	0.0728594	0.0396227	0.0361539	0.0169201	0.0540234	0.0707621	0.0496453	0.0146923	0.0282606	0.0126894	0.0299003	0.0244994	0.0175555	0.0383635	0.0233408
46.7	0.0330787	0.0206705	0.0949045	0.0724574	0.0396649	0.0363702	0.0168856	0.0531808	0.0701207	0.0493879	0.0158835	0.0289769	0.0129321	0.0299513	0.0243134	0.0179494	0.0385455	0.0229693
46.8	0.0347504	0.0215686	0.094373	0.0720601	0.039599	0.0364581	0.0174012	0.0523583	0.069616	0.0491373	0.0172126	0.0296275	0.0131084	0.0299823	0.024198	0.0182574	0.0387318	0.0225491
46.9	0.0363593	0.022439	0.0936778	0.0716936	0.0394184	0.0364176	0.0181635	0.0515559	0.0691272	0.0488937	0.01862	0.0302123	0.0132184	0.0299935	0.0241474	0.0184978	0.0389022	0.0221121
47	0.0378112	0.0232817	0.092853	0.0714166	0.0390657	0.0362488	0.019075	0.0507749	0.068649	0.0486952	0.0201056	0.0307314	0.013262	0.0299848	0.0241408	0.0186999	0.0390497	0.0216762
47.1	0.038811	0.024085	0.0919664	0.0712875	0.0386281	0.0359515	0.0201356	0.0500218	0.0682719	0.0485493	0.0216693	0.0311846	0.0132206	0.0299437	0.0240887	0.0188638	0.0391674	0.021273
47.2	0.0393695	0.0248486	0.091018	0.071306	0.0382493	0.0355259	0.0211579	0.0493149	0.068038	0.0483876	0.0232402	0.0315562	0.0130284	0.0298402	0.0239905	0.0189895	0.0392413	0.0209249
47.3	0.0394862	0.0255727	0.0900078	0.0714722	0.0380252	0.034978	0.0220182	0.0486693	0.0679474	0.04821	0.0247189	0.0318412	0.0128388	0.0297129	0.0238448	0.0191068	0.0392781	0.0206285
47.4	0.0394346	0.0262618	0.0889672	0.0717861	0.0379556	0.0344031	0.0227164	0.0481356	0.0679998	0.0478561	0.0261054	0.0319629	0.0135297	0.0295617	0.0235352	0.0192201	0.0393395	0.0203201
47.5	0.0393664	0.0268275	0.0879753	0.0722478	0.0380298	0.0339185	0.0232527	0.0477234	0.0681947	0.0472892	0.0274024	0.0319135	0.0140938	0.0293868	0.0230614	0.0193296	0.0393758	0.0200941
47.6	0.0392983	0.0271996	0.0871556	0.0728685	0.0382433	0.0335802	0.0236269	0.047332	0.0685402	0.0465092	0.0286189	0.0316929	0.0145285	0.029213	0.0223901	0.0193667	0.0393852	0.0199764
47.7	0.0393654	0.0274187	0.0865082	0.0736205	0.0385962	0.033388	0.0236805	0.0469615	0.0690472	0.0455774	0.029793	0.0312905	0.0148337	0.0291145	0.0214821	0.0193211	0.0393749	0.0199742
47.8	0.0395677	0.0275004	0.0859536	0.0743766	0.0390345	0.033342	0.0233973	0.0466118	0.0696468	0.0446819	0.0309247	0.030705	0.0150095	0.0290911	0.0203373	0.0192044	0.0393365	0.020062
47.9	0.0399106	0.0274447	0.0854861	0.0750301	0.0394204	0.0334421	0.0227772	0.0462829	0.070339	0.0439641	0.0320139	0.0299363	0.0150559	0.0291481	0.0189558	0.0190209	0.0392643	0.020231
48	0.0403228	0.0272516	0.0851106	0.0755744	0.0397429	0.0336884	0.0219007	0.0459457	0.0710353	0.0433734	0.0330607	0.0289844	0.0149728	0.0292468	0.0173283	0.0187707	0.0391443	0.020471
48.1	0.0407685	0.026921	0.0848397	0.075999	0.0399335	0.0340809	0.0208448	0.0455707	0.0716137	0.0429125	0.034065	0.0279632	0.0147603	0.029363	0.015525	0.0184537	0.0389759	0.0207603
48.2	0.0412477	0.0264535	0.0847207	0.0763038	0.0400325	0.0346191	0.0196095	0.0451089	0.0720742	0.0425814	0.0349928	0.0269848	0.0143205	0.0295316	0.0137255	0.0180538	0.0387725	0.0210959
48.3	0.0417605	0.025918	0.084715	0.0764888	0.0402278	0.0352522	0.0183063	0.0445599	0.0724168	0.0423802	0.0358373	0.0261427	0.0134103	0.0297525	0.0119297	0.0175625	0.0385413	0.0214789
48.4	0.0422866	0.0254886	0.0846856	0.0765541	0.0405195	0.035787	0.017069	0.0439658	0.0725595	0.0423087	0.0365985	0.0254367	0.0124737	0.0300258	0.0101638	0.0169948	0.0383074	0.021835
48.5	0.0428064	0.0251625	0.0846326	0.0764997	0.0409076	0.0362155	0.0158617	0.0433824	0.0724951	0.0423671	0.0371557	0.0248669	0.0117284	0.0303495	0.00852097	0.0164753	0.0380892	0.0221339
48.6	0.0431974	0.0249149	0.0845559	0.0763337	0.0413921	0.0365377	0.0146844	0.0428097	0.0722705	0.0423896	0.0376731	0.0244461	0.0111745	0.0306862	0.00700127	0.016093	0.037885	0.0223702
48.7	0.0434596	0.0246587	0.0844567	0.0761252	0.0420039	0.0367535	0.0136588	0.0422478	0.0719099	0.0422661	0.0381508	0.0241808	0.0108037	0.0310361	0.00560469	0.0158413	0.0376974	0.022547
48.8	0.0435727	0.0243942	0.0843548	0.0758781	0.0427581	0.0368629	0.0128044	0.0416964	0.0714131	0.042012	0.0385887	0.024071	0.0105881	0.0313773	0.00433122	0.0157201	0.0375264	0.022667
48.9	0.0435726	0.0241213	0.08425	0.0755917	0.0435069	0.036866	0.0121212	0.041155	0.0707801	0.0416618	0.0389869	0.0240981	0.0105275	0.031734	0.00318087	0.0157295	0.0373677	0.0227284
49	0.0435512	0.0238399	0.0841071	0.0753072	0.0442346	0.0367628	0.0116092	0.040688	0.0700244	0.0412153	0.0393454	0.024237	0.0106221	0.0321061	0.00216513	0.0158694	0.0372303	0.0227335
49.1	0.0435085	0.0235335	0.083974	0.0750281	0.0449336	0.0365448	0.0112683	0.0402992	0.0691494	0.0406725	0.0396641	0.0243319	0.0108718	0.0324428	0.00133839	0.0161589	0.0371075	0.0226889
49.2	0.0434444	0.0231736	0.0839267	0.0747542	0.0455552	0.0362076	0.0110989	0.0399627	0.0681552	0.0400435	0.0397871	0.0243555	0.0112766	0.0327392	0.000742847	0.016625	0.0369905	0.0225981
49.3	0.0433596	0.022756	0.0839654	0.0744858	0.0460992	0.035769	0.0111924	0.0395271	0.067121	0.039364	0.0395973	0.0243079	0.0119375	0.0329953	0.000378488	0.0171718	0.0368767	0.0224582
49.4	0.0432595	0.0222806	0.08409	0.0742226	0.0465721	0.0353116	0.011407	0.0389692	0.0660514	0.0386527	0.0392387	0.0241891	0.0128268	0.0332112	0.000246834	0.0177022	0.0367645	0.0222894
49.5	0.0432936	0.0217636	0.0843005	0.0739583	0.0469903	0.0348368	0.011731	0.0382892	0.0648429	0.0380708	0.0387131	0.0240251	0.0137201	0.0333651	0.000429399	0.0181604	0.0366556	0.0220977
49.6	0.0434619	0.0212456	0.0845969	0.0737111	0.0473133	0.0343448	0.0121679	0.0374869	0.0635234	0.0376183	0.0380207	0.023845	0.0146177	0.0334423	0.000926183	0.0184995	0.0365513	0.021888
49.7	0.0437645	0.0207921	0.0849792	0.0734819	0.0474169	0.0338355	0.0127238	0.0365624	0.0623035	0.0372953	0.0371733	0.0236487	0.0155193	0.0334304	0.00173718	0.0187197	0.0364615	0.0216726
49.8	0.0441249	0.0204032	0.0853486	0.0732689	0.0472351	0.0333088	0.0133988	0.0355158	0.0611829	0.0372244	0.0361874	0.0234126	0.0163743	0.0333295	0.00286241	0.0188208	0.0363749	0.021441
49.9	0.0444859	0.0200951	0.0856594	0.0730673	0.0467678	0.0327649	0.0141928	0.0343302	0.0601937	0.0371496	0.0350628	0.0231096	0.0171616	0.0331394	0.00417023	0.0188029	0.0362596	0.0212049
50	0.0448472	0.0200057	0.0859076	0.0728509	0.0460151	0.0323121	0.0151058	0.0330396	0.0593935	0.0370712	0.0337997	0.0227832	0.0178812	0.0328385	0.00527305	0.0186727	0.0361123	0.0209948
50.1	0.0452089	0.0201012	0.0860784	0.0725931	0.044977	0.0319584	0.0161379	0.0317022	0.0587877	0.0369889	0.0326177	0.0224763	0.0184596	0.032419	0.00614724	0.0184579	0.0359445	0.0208091
50.2	0.0455931	0.0203818	0.086177	0.0722939	0.0436407	0.0317039	0.0171702	0.0303758	0.0583986	0.0369028	0.0315872	0.0221888	0.0188808	0.0318809	0.00701454	0.0182217	0.0357757	0.0206339
50.3	0.045935	0.0208473	0.0862083	0.0719581	0.042066	0.0315622	0.0181835	0.0290603	0.058226	0.0367491	0.0307081	0.0219207	0.0190586	0.0312241	0.00787495	0.0179785	0.0355976	0.0204757
50.4	0.0463192	0.0214979	0.0861656	0.0716269	0.0405299	0.0315764	0.0191777	0.0277559	0.058357	0.0365931	0.0299804	0.0216701	0.0190054	0.0305185	0.00872848	0.017711	0.0354508	0.0203527
50.5	0.0467455	0.0223098	0.0860423	0.0712855	0.0391342	0.0317465	0.0201528	0.0264625	0.058793	0.0364432	0.0294186	0.0214329	0.0187294	0.0298807	0.00957325	0.0174222	0.0353483	0.0202637
50.6	0.0472141	0.0232667	0.0858384	0.070934	0.037914	0.0320727	0.0211088	0.02518	0.0593396	0.0362994	0.0293337	0.0211771	0.0182306	0.0293126	0.0103285	0.0171121	0.0352914	0.0201979
50.7	0.0477184	0.0243602	0.0857152	0.0705724	0.0368693	0.0325548	0.0220458	0.0239086	0.0599096	0.0361626	0.0297256	0.0208424	0.017509	0.028814	0.0109964	0.0167808	0.0352803	0.0201771
50.8	0.0482142	0.0254042	0.0857333	0.0702007	0.0360003	0.0330877	0.0229637	0.0226412	0.0604776	0.0360127	0.0305943	0.0204774	0.0165646	0.0283851	0.0115559	0.0164282	0.0352963	0.0202162
50.9	0.0487013	0.0262784	0.0858316	0.069805	0.0353067	0.0335648	0.0238625	0.0213769	0.0609672	0.0358498	0.0317874	0.0200945	0.0153974	0.0280379	0.0119964	0.0160543	0.035307	0.0203065
51	0.0491798	0.0269814	0.0859602	0.0693903	0.0347887	0.0339862	0.0247423	0.0202212	0.061268	0.0357234	0.0330126	0.019711	0.0140074	0.0277819	0.0123173	0.0155992	0.0352919	0.0204332
51.1	0.0496481	0.0275131	0.0861194	0.0690017	0.0344912	0.0343519	0.0255535	0.0191807	0.0613649	0.0356575	0.0342412	0.0193269	0.0123946	0.0276161	0.0125181	0.0150956	0.0352547	0.0205973
51.2	0.0500916	0.0278735	0.0863089	0.068668	0.0344502	0.0346619	0.0261154	0.0182455	0.0612541	0.0356522	0.0354732	0.0189421	0.0106472	0.0275392	0.0125599	0.0145446	0.0351892	0.0208006
51.3	0.0500228	0.0280627	0.0865289	0.0684309	0.0345758	0.0348863	0.0264281	0.0174155	0.0609347	0.0356473	0.0362485	0.0185635	0.00901911	0.0275532	0.0124147	0.0140133	0.0350466	0.0209989
51.4	0.0492826	0.0280809	0.0867427	0.0682912	0.034868	0.034952	0.0264915	0.0166909	0.0604067	0.035619	0.0365259	0.0182146	0.00751036	0.0276455	0.0120824	0.0135279	0.0348083	0.0211697
51.5	0.0482384	0.0279785	0.0868891	0.0682487	0.0353267	0.0348591	0.0262822	0.0160715	0.0596701	0.0355672	0.0363054	0.0179515	0.00612091	0.0278162	0.0117049	0.0130883	0.0345074	0.0213054
51.6	0.047209	0.0278021	0.086968	0.0683036	0.0359519	0.0346359	0.0257612	0.0155575	0.0587249	0.0354919	0.035587	0.0177828	0.00485078	0.0280653	0.0113218	0.0126944	0.0341693	0.0214173
51.7	0.0461943	0.0276123	0.0871511	0.0684558	0.0367437	0.0344415	0.0268743	0.0150599	0.0575712	0.0354066	0.034566	0.0176985	0.0037112	0.0283927	0.0109332	0.0123464	0.0339474	0.0214947
51.8	0.0451944	0.0274139	0.0874234	0.0687054	0.037691	0.0342758	0.0277269	0.0145291	0.0562514	0.0353119	0.0334675	0.0176804	0.00278332	0.0287997	0.0105637	0.0120441	0.0337414	0.021585
51.9	0.0442092	0.0272067	0.0876376	0.0690378	0.0387574	0.0341389	0.0286227	0.013938	0.0548863	0.0352077	0.0323514	0.0176752	0.00206714	0.0292885	0.0102193	0.0118254	0.0335668	0.0216681
52	0.0433056	0.0269908	0.0877935	0.0694214	0.0399429	0.0340307	0.0296591	0.0132865	0.0535723	0.0350709	0.0312176	0.017683	0.00156266	0.0298589	0.00992058	0.0116787	0.0334372	0.0217484
52.1	0.0427113	0.0267781	0.0878913	0.0697538	0.0411602	0.0339513	0.0308361	0.012568	0.0523543	0.0349233	0.0300661	0.0177038	0.00128856	0.0304194	0.00974459	0.0116135	0.0333602	0.0218172
52.2	0.0424251	0.0265685	0.0879596	0.0700237	0.0422654	0.0339006	0.0321537	0.0117826	0.0512325	0.0347781	0.0288969	0.017732	0.00134132	0.0309193	0.0096913	0.0116452	0.0333322	0.0218643
52.3	0.0423589	0.026362	0.088039	0.0702305	0.0431532	0.0338538	0.0336119	0.0109302	0.0502067	0.0346354	0.027814	0.0177228	0.00172094	0.0313199	0.00964296	0.0117441	0.0333342	0.0219005
52.4	0.0422391	0.0261588	0.088098	0.0703744	0.0438056	0.0337636	0.0352107	0.0100108	0.0492785	0.0346555	0.026944	0.0177355	0.00242038	0.0316213	0.0095575	0.0119056	0.0333612	0.0219123
52.5	0.041914	0.0260159	0.0880828	0.0704552	0.0442228	0.0335724	0.0369505	0.00902704	0.0484756	0.0348926	0.0262843	0.0177394	0.00324471	0.0318233	0.00943726	0.0121298	0.0333917	0.021906
52.6	0.0413669	0.0260133	0.0880031	0.0704617	0.0444046	0.0332612	0.0388323	0.00807963	0.0477979	0.0353715	0.0258345	0.0177344	0.00418531	0.0319261	0.00931579	0.0124166	0.0334378	0.0218728
52.7	0.0404998	0.0261517	0.087905	0.0703915	0.0443511	0.0328301	0.0408355	0.00720361	0.0472378	0.0360308	0.0255723	0.0177205	0.00524217	0.031941	0.00923225	0.0127661	0.0334945	0.0218147
52.8	0.0395542	0.0264313	0.0878677	0.0702505	0.0440624	0.0322791	0.0429534	0.00638082	0.0468642	0.0366526	0.0254976	0.0176971	0.0064153	0.031907	0.00918664	0.0131195	0.03357	0.0217598
52.9	0.0385302	0.0268519	0.0878974	0.0701362	0.0435382	0.0316083	0.0451859	0.00554944	0.0466569	0.0370741	0.0256105	0.0176644	0.00752874	0.0318313	0.00917895	0.0134322	0.0336422	0.0217414
53	0.0374593	0.0274136	0.087994	0.0700311	0.0427897	0.0308154	0.0475329	0.0047386	0.0466043	0.0372952	0.025911	0.0176222	0.00855636	0.0316877	0.00919973	0.0136776	0.0337081	0.0217637
53.1	0.0364725	0.0281163	0.0881547	0.0699606	0.041924	0.0298938	0.0499946	0.00397783	0.0467065	0.0373158	0.0263991	0.0175705	0.00949814	0.0314725	0.00921271	0.0138447	0.0337822	0.0218378
53.2	0.0355697	0.0289545	0.0883325	0.0699469	0.0409469	0.0288461	0.0525709	0.00326711	0.0469633	0.037136	0.0270846	0.0174155	0.0103541	0.0311507	0.00925765	0.0139497	0.0338591	0.0219633
53.3	0.034751	0.0298781	0.0885272	0.0699901	0.0398844	0.0278036	0.0550482	0.00260646	0.0473749	0.0367557	0.0280081	0.0171498	0.0111242	0.0307223	0.00939946	0.014001	0.033939	0.0221262
53.4	0.0340364	0.0307393	0.088739	0.0700902	0.0387366	0.0269186	0.0568005	0.0019538	0.0479588	0.036175	0.0291695	0.0167804	0.0117541	0.0301873	0.00961484	0.0139985	0.0339783	0.0222941
53.5	0.0334458	0.0314382	0.0889678	0.0702471	0.0375034	0.0261911	0.0578278	0.00125324	0.0487383	0.0353934	0.0306751	0.0163074	0.0122101	0.0295458	0.00981374	0.0139425	0.0339688	0.0224732
53.6	0.0330816	0.0319905	0.0891614	0.0704609	0.0361848	0.0256211	0.0581301	0.00049671	0.0496667	0.0345728	0.0323575	0.0157308	0.0123852	0.0287989	0.00999618	0.013834	0.0339043	0.0226605
53.7	0.0328906	0.0323962	0.0892963	0.0707264	0.0347809	0.0252086	0.0576964	-0.000315802	0.0507199	0.0338827	0.0341386	0.0151032	0.0122665	0.0279733	0.0101622	0.013709	0.0337897	0.0228472
53.8	0.0328729	0.0326553	0.089353	0.0709799	0.0333024	0.0249535	0.0565253	-0.00118139	0.0517798	0.0333683	0.0359139	0.0144286	0.0119339	0.0272368	0.0103117	0.0135824	0.033626	0.0230131
53.9	0.0329949	0.0327677	0.0892606	0.0712109	0.0318974	0.024856	0.0546169	-0.00209973	0.0528338	0.0330298	0.0376834	0.0137064	0.0113873	0.0266003	0.0104447	0.0135617	0.033422	0.0231457
54	0.033184	0.0327336	0.0889708	0.071378	0.0306264	0.024916	0.051971	-0.00313521	0.0538819	0.032867	0.0393066	0.0129364	0.0106269	0.026064	0.0107046	0.0136468	0.0331674	0.0232387
54.1	0.0334402	0.0325528	0.0884834	0.0714873	0.0294995	0.0250662	0.0485877	-0.00429422	0.0549242	0.0328801	0.0406817	0.0122652	0.00965245	0.0256788	0.0110555	0.0138188	0.0328612	0.0233005
54.2	0.0337635	0.0322406	0.0877983	0.0715712	0.0284948	0.0252963	0.044869	-0.00557675	0.0559606	0.0330689	0.0418087	0.0117097	0.00846409	0.0254493	0.011386	0.0140507	0.0325222	0.0233721
54.3	0.0341466	0.031804	0.0869155	0.0716295	0.0275955	0.0255763	0.0413021	-0.0068315	0.0569911	0.0334828	0.0426877	0.0112698	0.00714744	0.0253758	0.0116961	0.0143424	0.0321957	0.0234542
54.4	0.0345418	0.0312572	0.085835	0.0716623	0.0267954	0.0258607	0.0381751	-0.00802554	0.0579536	0.0341031	0.0432382	0.0109457	0.0059062	0.025458	0.0119842	0.014694	0.0318991	0.0235246
54.5	0.0349549	0.0306644	0.0846009	0.0716696	0.0260778	0.0261493	0.0354996	-0.00914546	0.0589326	0.0347553	0.0434581	0.0107373	0.00479127	0.0256961	0.012169	0.0151201	0.0316332	0.0235823
54.6	0.035386	0.0300008	0.083304	0.0716108	0.0254429	0.0264422	0.0332723	-0.0101912	0.0599217	0.0353711	0.0433475	0.010657	0.00380222	0.0259448	0.0122503	0.0156425	0.0313878	0.0236258
54.7	0.0358349	0.0292665	0.0819778	0.0714662	0.0250062	0.0267394	0.031487	-0.0111751	0.0607182	0.0359504	0.0428942	0.0107079	0.00293904	0.0261825	0.0122282	0.0161709	0.0311496	0.0236368
54.8	0.0363019	0.0284614	0.0807241	0.0712358	0.0248518	0.0270408	0.0301436	-0.0121225	0.0613222	0.0364847	0.0420821	0.0108899	0.00225253	0.0264075	0.0119278	0.0166081	0.0309132	0.0236309
54.9	0.0368098	0.0275855	0.0796297	0.0709196	0.0249795	0.0272957	0.0292421	-0.0130169	0.0617336	0.0369713	0.0413458	0.0112285	0.00176377	0.0266195	0.0113416	0.0169541	0.0307127	0.0236232
55	0.0373688	0.0266594	0.0786946	0.0705439	0.02536	0.0273497	0.0287826	-0.0138171	0.0619524	0.0374101	0.0407196	0.0116496	0.00147276	0.0268404	0.0105935	0.0172021	0.0305489	0.0236079
55.1	0.0379786	0.0257711	0.0779189	0.0701353	0.0259543	0.027201	0.0287651	-0.0145264	0.0619787	0.037801	0.0402036	0.012109	0.00137951	0.0270779	0.00979673	0.0173244	0.0304293	0.0235826
55.2	0.0385973	0.0249711	0.0773024	0.0696519	0.0267624	0.0268494	0.0292698	-0.0151536	0.0618124	0.0381442	0.0397978	0.0126066	0.00127981	0.0273321	0.0089676	0.017321	0.0303445	0.0235569
55.3	0.0391066	0.0242593	0.0768453	0.0690926	0.0276871	0.0262879	0.0303136	-0.0156931	0.0614535	0.0384395	0.039502	0.0131426	0.00124622	0.0276029	0.00810607	0.0171918	0.0302865	0.0235257
55.4	0.039375	0.0236441	0.0765542	0.0684962	0.0284514	0.0254933	0.0316507	-0.0161438	0.0607684	0.0385485	0.0393164	0.0137168	0.00141026	0.0278905	0.00721213	0.0169635	0.0302092	0.0234711
55.5	0.0394025	0.0231644	0.0764267	0.068068	0.0290457	0.0244656	0.0330619	-0.0165058	0.0597401	0.0384468	0.039239	0.0142538	0.00176601	0.0281769	0.00628765	0.0166477	0.0301054	0.0234166
55.6	0.0391891	0.0228259	0.0764689	0.067808	0.0294618	0.0232049	0.0345471	-0.0167791	0.0585544	0.0381344	0.0389214	0.014723	0.00231349	0.0284709	0.00541337	0.0163135	0.0299732	0.0233657
55.7	0.0387348	0.0226286	0.0765243	0.0677163	0.0296997	0.0217952	0.0361063	-0.0169487	0.0572988	0.0376176	0.038362	0.015113	0.00305268	0.0287726	0.00458718	0.0159663	0.0298142	0.0233067
55.8	0.0380555	0.0225724	0.0765026	0.0677929	0.0297917	0.0205368	0.0377395	-0.0170071	0.0559731	0.036986	0.037561	0.0153908	0.0039836	0.0290819	0.00381716	0.0156069	0.029649	0.0232277
55.9	0.0371695	0.0226704	0.0764037	0.0680377	0.0297728	0.0194525	0.0388444	-0.016972	0.0545773	0.0362397	0.0366705	0.0155651	0.00510624	0.0293866	0.00315344	0.0152382	0.0294573	0.023118
56	0.0360767	0.0227597	0.0762276	0.0684443	0.0296429	0.0185424	0.039438	-0.016949	0.0531116	0.0353787	0.0357525	0.0156187	0.00647337	0.0296773	0.00259602	0.0149227	0.0292321	0.022987
56.1	0.0348384	0.0228403	0.0759744	0.0689674	0.0294009	0.0178065	0.0397976	-0.0170197	0.0515758	0.0344028	0.0348069	0.0155515	0.00816825	0.0299542	0.0021449	0.0146633	0.0289921	0.0228458
56.2	0.033514	0.0229121	0.075644	0.069553	0.0290832	0.0172446	0.0399232	-0.0172669	0.0499739	0.0333639	0.0338336	0.0153637	0.00991454	0.0302189	0.00178477	0.0144586	0.0287199	0.022722
56.3	0.032265	0.0229752	0.0752364	0.070098	0.0287758	0.0168221	0.0398148	-0.0176906	0.0484693	0.0323618	0.0332928	0.0150551	0.0114589	0.0304762	0.00151172	0.0142442	0.0284479	0.0226394
56.4	0.0311609	0.0229904	0.0747145	0.0705821	0.0284074	0.0165819	0.0394724	-0.0182907	0.0471677	0.0314203	0.0331589	0.0146503	0.0128013	0.0307086	0.00132575	0.0140202	0.0281795	0.0225891
56.5	0.0302016	0.0228778	0.0741215	0.0710052	0.027978	0.0165218	0.0388895	-0.0190673	0.046069	0.0305395	0.0333698	0.0141645	0.0139419	0.030905	0.0011256	0.0138402	0.0279052	0.0225766
56.6	0.0293872	0.0226373	0.073454	0.0713674	0.0274876	0.0165813	0.0379934	-0.0200203	0.0451734	0.0297525	0.0339297	0.0136245	0.0148805	0.0310654	0.00089964	0.013718	0.0276207	0.0225989
56.7	0.0286753	0.022265	0.0728037	0.0716791	0.0269552	0.0167396	0.034838	-0.0209716	0.0444808	0.0290473	0.0346434	0.0130509	0.0156172	0.0311898	0.000647864	0.0136537	0.0272072	0.0225959
56.8	0.0280399	0.0218042	0.0721776	0.0719531	0.0264097	0.0169966	0.0315981	-0.0219022	0.0439912	0.0284235	0.0353535	0.0124634	0.0161031	0.0312769	0.000370272	0.0136471	0.0267941	0.0226364
56.9	0.027481	0.0212803	0.0715755	0.0721896	0.0258877	0.0173525	0.0284969	-0.0227851	0.0437106	0.0278809	0.03606	0.0119153	0.0163091	0.0313247	6.68651e-05	0.0136423	0.0263993	0.0227182
57	0.0270713	0.0206934	0.0709975	0.0723885	0.0253892	0.0178071	0.0255344	-0.0235731	0.0435503	0.0274217	0.0367629	0.0114065	0.0162352	0.0313332	-0.000311124	0.0136215	0.0260205	0.02283
57.1	0.0269176	0.0200434	0.0704707	0.0725235	0.0249142	0.0183604	0.0227106	-0.0242337	0.0434652	0.0270247	0.0374622	0.010937	0.0158812	0.0313167	-0.000768901	0.0135752	0.0256625	0.0229624
57.2	0.0270209	0.0193304	0.0700779	0.0724887	0.0244627	0.0190107	0.0200453	-0.0247671	0.0433766	0.0266769	0.0381561	0.0105069	0.0152473	0.0313127	-0.00122633	0.0134879	0.0253255	0.0231005
57.3	0.0274695	0.0185543	0.0697787	0.0723633	0.0240445	0.0196767	0.017552	-0.0251731	0.0432841	0.0263783	0.0387295	0.010138	0.0143335	0.0313136	-0.00153125	0.013371	0.0250177	0.0232332
57.4	0.0282633	0.0177871	0.0695824	0.0721473	0.0237714	0.0203666	0.0152308	-0.0254518	0.0431864	0.0261288	0.0390557	0.00986705	0.0138275	0.0313104	-0.00164159	0.0132452	0.0247923	0.0233284
57.5	0.0294025	0.0170788	0.0695036	0.0718406	0.0236529	0.0210582	0.0130814	-0.0256032	0.0430564	0.025911	0.0391284	0.00973263	0.0135254	0.0313032	-0.00155969	0.0131069	0.0246387	0.0233888
57.6	0.0308341	0.0164257	0.0695327	0.0714433	0.0236891	0.0217513	0.0111026	-0.0256819	0.0428942	0.0257466	0.0389683	0.00973482	0.0131151	0.0312919	-0.00128556	0.0129561	0.0245324	0.0234307
57.7	0.0324235	0.0158448	0.0696235	0.0709554	0.02388	0.0224462	0.00929453	-0.0258508	0.0426997	0.0256507	0.0387321	0.00987368	0.0125965	0.0312654	-0.000817597	0.0127929	0.0244632	0.0234753
57.8	0.0339264	0.0153361	0.069776	0.0703768	0.0241325	0.0231427	0.00765712	-0.0260924	0.042473	0.0256533	0.0384199	0.0101498	0.0119697	0.0311843	-0.000112236	0.0126643	0.0244161	0.0235109
57.9	0.0353428	0.0148996	0.0699732	0.0697108	0.0244426	0.0238408	0.0061904	-0.0263589	0.042234	0.0257821	0.0380316	0.010563	0.0114106	0.0310764	0.000607646	0.0126107	0.0243973	0.0235371
58	0.0366411	0.0145352	0.0701826	0.0690699	0.0248105	0.0245159	0.00489436	-0.0266502	0.0419939	0.0260032	0.037555	0.0111135	0.0109453	0.0309536	0.00134205	0.0126586	0.0244103	0.0235592
58.1	0.0376903	0.0142431	0.0703943	0.0684354	0.0251974	0.0251675	0.00376901	-0.0269664	0.0417436	0.0262737	0.0367671	0.0118012	0.0105739	0.030816	0.00209097	0.012819	0.024426	0.0235583
58.2	0.0384913	0.0140287	0.0706082	0.0677904	0.0256014	0.0258739	0.00281434	-0.0273074	0.0414614	0.0265936	0.0356584	0.0126071	0.0102963	0.0306924	0.00281465	0.013043	0.0244417	0.0235351
58.3	0.0390451	0.0138919	0.0708243	0.0671946	0.026004	0.0265288	0.00206394	-0.0276733	0.0411449	0.0269629	0.034188	0.013423	0.0101184	0.0306434	0.00344819	0.0132998	0.0244442	0.023502
58.4	0.0393957	0.0138036	0.0710083	0.0666478	0.0264052	0.027063	0.00193931	-0.0280641	0.0407762	0.0273387	0.032376	0.0141828	0.0100027	0.030669	0.00398873	0.0135517	0.0244428	0.0234363
58.5	0.039586	0.013841	0.0711278	0.0661502	0.0268049	0.0274763	0.00217243	-0.0284798	0.0403082	0.0277171	0.0302252	0.0148691	0.00990019	0.0307693	0.00443308	0.0137986	0.0244187	0.0233519
58.6	0.0396358	0.0140055	0.071235	0.0657018	0.0272033	0.0277689	0.0027633	-0.0288825	0.0397409	0.028102	0.0277357	0.0154818	0.00991768	0.030943	0.00478123	0.0140406	0.0243859	0.0232519
58.7	0.0395984	0.0142971	0.071351	0.0653024	0.0276408	0.0279406	0.00371191	-0.0292311	0.0390742	0.0283381	0.0249856	0.0159685	0.0100763	0.0311842	0.0050332	0.014272	0.0243465	0.023142
58.8	0.0394737	0.0147158	0.0714204	0.0649893	0.0281188	0.0279916	0.00501828	-0.0294981	0.0384264	0.0283715	0.0220793	0.0163248	0.0103244	0.0314396	0.00518898	0.014478	0.0243039	0.0230284
58.9	0.0392954	0.0152616	0.071514	0.0647515	0.0286372	0.0279217	0.0066824	-0.0296837	0.0377883	0.0282022	0.0190169	0.0165509	0.0106617	0.0317094	0.00524668	0.014551	0.0242567	0.0229301
59	0.0391359	0.0159345	0.0716774	0.064589	0.0291511	0.027706	0.00870426	-0.0297881	0.0371237	0.02783	0.0163517	0.0166467	0.0110885	0.0319934	0.0050271	0.0144918	0.0242289	0.0228606
59.1	0.0389953	0.0167345	0.0719105	0.0644924	0.0296118	0.0273796	0.0112791	-0.0298111	0.0364253	0.0272551	0.0142321	0.0166151	0.0116045	0.0322777	0.00457022	0.0143192	0.0242432	0.0228041
59.2	0.0388736	0.0176617	0.0722132	0.0644295	0.0300369	0.0270053	0.01404	-0.0297529	0.0356846	0.0264783	0.0126581	0.0164688	0.01221	0.0325009	0.00396193	0.0140329	0.0242814	0.022767
59.3	0.0387467	0.0186109	0.0725733	0.0643668	0.0304431	0.0266713	0.0164998	-0.0296134	0.0349016	0.0255107	0.0116297	0.01625	0.0128191	0.032663	0.00320221	0.0135871	0.0243039	0.0227602
59.4	0.0386561	0.0194493	0.0729424	0.0642942	0.0308303	0.0263897	0.0185122	-0.0294023	0.034148	0.0243911	0.011166	0.0159587	0.0132323	0.0327638	0.00229107	0.0129799	0.0242877	0.0227835
59.5	0.0386298	0.0200964	0.0732766	0.0642119	0.0312004	0.0261605	0.0201067	-0.0291332	0.0334431	0.0231327	0.0113013	0.015595	0.0134497	0.0328035	0.00122851	0.0122115	0.0242321	0.0228262
59.6	0.0386735	0.0205522	0.0735852	0.064135	0.0315655	0.0259837	0.0214182	-0.0289051	0.0327651	0.0218039	0.0120357	0.0151464	0.0135895	0.0327963	1.45329e-05	0.0112837	0.0241527	0.022898
59.7	0.0387873	0.0208167	0.0738393	0.0640312	0.0319235	0.0258593	0.0224465	-0.0287191	0.0321063	0.0204049	0.0133691	0.0146099	0.0137105	0.0327623	-0.00135087	0.0102868	0.0240552	0.0229896
59.8	0.0389713	0.0208899	0.0740359	0.0639005	0.0322567	0.025796	0.0231918	-0.0285485	0.0314597	0.018944	0.0153016	0.0139856	0.0138127	0.0327033	-0.00269284	0.00931811	0.0239579	0.0230862
59.9	0.0392034	0.0207718	0.0741749	0.0637429	0.0325651	0.0258886	0.023654	-0.0283933	0.0308191	0.017424	0.0174028	0.0132735	0.0138963	0.0326195	-0.00385676	0.00839137	0.0238486	0.0231903
60	0.0394744	0.0204625	0.0742562	0.0635584	0.0328657	0.0261934	0.0238331	-0.0282535	0.0301847	0.0158451	0.019651	0.0125227	0.0139611	0.0325089	-0.00479822	0.00752657	0.023737	0.0232978
60.1	0.0397761	0.0199144	0.07428	0.063347	0.0331962	0.0267103	0.0237292	-0.0281291	0.0296106	0.0142072	0.0220462	0.0117822	0.0140072	0.0323319	-0.00554141	0.0067237	0.0236245	0.023412
60.2	0.0400982	0.0191456	0.0742462	0.0631505	0.0335565	0.0274249	0.0232618	-0.0280202	0.0291029	0.012528	0.024537	0.0110559	0.0142388	0.0320887	-0.00608632	0.00603599	0.0235228	0.0235323
60.3	0.0404714	0.0183777	0.0742265	0.0629831	0.0339467	0.0283109	0.0224142	-0.0279324	0.0286618	0.0110156	0.026824	0.0103438	0.0146695	0.0317791	-0.00643296	0.00547945	0.0234461	0.0236629
60.4	0.040786	0.0176325	0.0741844	0.0628321	0.034359	0.0293667	0.0214322	-0.0278506	0.0283339	0.00973339	0.0289072	0.00964602	0.0151552	0.0314053	-0.00658132	0.00505408	0.0233998	0.0237879
60.5	0.0410347	0.0168947	0.0741226	0.0625521	0.0347763	0.0305923	0.020535	-0.0277388	0.0281348	0.00868159	0.0307742	0.00903796	0.0156961	0.0309298	-0.00653141	0.00475989	0.0233907	0.0238781
60.6	0.0412174	0.0161644	0.074035	0.0621687	0.0352071	0.0319877	0.0197226	-0.0275886	0.0280733	0.00786019	0.0324623	0.00855026	0.016292	0.0303439	-0.00628995	0.00452787	0.0234209	0.0239343
60.7	0.0413341	0.0154414	0.0739168	0.061682	0.0356514	0.0334436	0.0189951	-0.027415	0.0281945	0.00726918	0.0339731	0.00818293	0.0169431	0.0296475	-0.00593601	0.00435255	0.0234798	0.0239603
60.8	0.041369	0.0147259	0.0737673	0.061092	0.036041	0.0347162	0.0182339	-0.0272254	0.0284983	0.00690857	0.0352928	0.00792052	0.0175169	0.0288408	-0.00549332	0.00427673	0.0235301	0.0239487
60.9	0.0413037	0.0140335	0.0735871	0.0603988	0.0363328	0.0358055	0.0182486	-0.02702	0.0289848	0.00677836	0.0362739	0.00773363	0.0178404	0.0279236	-0.0050448	0.0043113	0.0235932	0.0238861
61	0.0411407	0.0136972	0.0733762	0.0596022	0.0365268	0.0367115	0.0190699	-0.0267987	0.0296481	0.00687855	0.0369164	0.00760013	0.0178608	0.0269782	-0.00459046	0.00445625	0.0236921	0.0237619
61.1	0.0408225	0.0137872	0.0731345	0.0587023	0.0366229	0.0374343	0.0199899	-0.0265333	0.0304842	0.00720913	0.0372203	0.00752002	0.0174948	0.0260121	-0.00413029	0.00472916	0.0237812	0.0235769
61.2	0.0403047	0.0142894	0.0728121	0.0577533	0.0366212	0.0379314	0.0208008	-0.0261413	0.0314932	0.00781608	0.0371857	0.00749328	0.0168922	0.0250591	-0.003649	0.00514265	0.0238628	0.0233126
61.3	0.0396823	0.0151031	0.0723847	0.0568372	0.0365138	0.0382284	0.0215025	-0.025575	0.0325124	0.00843293	0.0368539	0.00751994	0.0161535	0.0242172	-0.00314265	0.00569672	0.0239326	0.0229841
61.4	0.0389916	0.0162674	0.0719263	0.055993	0.0363689	0.0383306	0.022095	-0.0248283	0.0334361	0.0090597	0.0364625	0.00757542	0.0152786	0.0235036	-0.00267074	0.00639139	0.0240113	0.0226195
61.5	0.0382328	0.0178116	0.0714548	0.0552206	0.0361871	0.0382795	0.0226082	-0.0238612	0.0342761	0.00969639	0.0360737	0.00764461	0.0142674	0.0229292	-0.00230994	0.00717297	0.0241052	0.0222305
61.6	0.0374058	0.0197359	0.0709735	0.0545202	0.0359979	0.0381311	0.0231541	-0.0226739	0.035077	0.01031	0.0355757	0.0077275	0.0131201	0.0224942	-0.0020861	0.00801373	0.0242173	0.0218282
61.7	0.036553	0.0220402	0.0704826	0.0538811	0.0357821	0.0378856	0.0235456	-0.0214445	0.0358389	0.0108989	0.0349593	0.00781359	0.0118366	0.0221984	-0.00192849	0.00881574	0.0243224	0.0214451
61.8	0.0357276	0.0245499	0.0699821	0.0532904	0.0355218	0.037543	0.0235533	-0.0201872	0.0365616	0.0114631	0.0342246	0.0079169	0.0105925	0.0220419	-0.00183709	0.00957898	0.0244077	0.0210856
61.9	0.0349976	0.0266856	0.0694861	0.0527483	0.0352171	0.0371031	0.0233011	-0.0189022	0.0372393	0.0119308	0.0333716	0.00807438	0.00961356	0.0220408	-0.00181193	0.0103035	0.0244624	0.0207453
62	0.0343177	0.0284473	0.0690335	0.0522547	0.0348678	0.0365662	0.022789	-0.0176376	0.0378756	0.0122473	0.0324003	0.00828604	0.00890633	0.0221994	-0.00180422	0.0109534	0.0244814	0.0204257
62.1	0.0336446	0.0298351	0.0685977	0.0518801	0.0345008	0.035932	0.022017	-0.0164829	0.0384706	0.0124048	0.0313106	0.00855188	0.00847076	0.0224008	-0.00180876	0.0114725	0.0244499	0.0201373
62.2	0.0329934	0.0308438	0.0680974	0.0516882	0.0341816	0.0352461	0.0209653	-0.0155086	0.0391031	0.012433	0.0301043	0.00887189	0.00830686	0.0226443	-0.00190335	0.0118609	0.0243705	0.0198927
62.3	0.0323712	0.0313899	0.0675324	0.0515778	0.0339102	0.0346237	0.0196203	-0.0147146	0.0397733	0.0123425	0.028894	0.00922408	0.00841463	0.0229374	-0.00205441	0.012107	0.0242468	0.0196845
62.4	0.031778	0.0314014	0.0668934	0.0515644	0.0336211	0.0340797	0.0182128	-0.0141348	0.0403938	0.0121331	0.0278693	0.0095894	0.00810626	0.023289	-0.00226195	0.0121904	0.0240453	0.0195437
62.5	0.0312138	0.0308643	0.0661659	0.0516509	0.0333059	0.0336176	0.0172507	-0.0137923	0.040921	0.0118049	0.0270365	0.00996782	0.00759739	0.023699	-0.00252596	0.012149	0.0238079	0.0194428
62.6	0.030716	0.0297726	0.0653497	0.0518375	0.0329644	0.0332375	0.0162468	-0.0136327	0.0413548	0.0113115	0.0263958	0.0103593	0.00720876	0.0241675	-0.00286482	0.0120179	0.0235277	0.0193695
62.7	0.0302044	0.0285305	0.0644449	0.052124	0.0325967	0.0329394	0.0152012	-0.0135277	0.0416953	0.0107014	0.0259472	0.0106773	0.00682807	0.0246945	-0.00336069	0.0117971	0.0232183	0.0193321
62.8	0.0296817	0.0272944	0.0634632	0.0525105	0.0322789	0.0327233	0.0141139	-0.0134769	0.0419423	0.010011	0.0256906	0.0108683	0.00644824	0.0252111	-0.00405714	0.0114865	0.0228869	0.0193433
62.9	0.0291477	0.0260643	0.0624216	0.052997	0.0319933	0.0325844	0.012985	-0.0134653	0.0420581	0.00924035	0.0256262	0.0109325	0.00606928	0.0257042	-0.00473129	0.0111008	0.0225455	0.0193813
63	0.0286026	0.0248402	0.0613525	0.0534774	0.0317366	0.0325491	0.0118144	-0.0134127	0.0420263	0.00842327	0.0257661	0.0108698	0.00569118	0.0261758	-0.00538315	0.0107004	0.0222019	0.0194273
63.1	0.028073	0.0236221	0.0602748	0.0539369	0.0314542	0.0325976	0.010602	-0.013319	0.0418559	0.00759554	0.0263332	0.0106801	0.00531394	0.0266261	-0.00593732	0.0102853	0.0218746	0.0194766
63.2	0.0276003	0.0224372	0.0592075	0.0543701	0.0311422	0.0325315	0.00934803	-0.0131842	0.0415698	0.00675403	0.0272223	0.0103826	0.00493757	0.0270262	-0.00639017	0.00990455	0.0215537	0.0195247
63.3	0.0271837	0.0213781	0.0581509	0.0547175	0.0307933	0.0323577	0.00824518	-0.0129978	0.0411989	0.00589876	0.0283903	0.00999924	0.00452098	0.0273154	-0.00674172	0.00958882	0.02125	0.0195589
63.4	0.0267789	0.0204474	0.0571393	0.0549862	0.0304074	0.0320761	0.00731982	-0.0127223	0.0407432	0.00506354	0.029817	0.00958922	0.00410146	0.0274938	-0.00699196	0.00930375	0.0209721	0.0195738
63.5	0.0264091	0.0196809	0.0562049	0.0551826	0.0299844	0.0316868	0.00683008	-0.0123577	0.0402027	0.00423896	0.0314996	0.00917348	0.00372812	0.0275613	-0.00714088	0.00903805	0.0207452	0.0195614
63.6	0.0261116	0.0191007	0.055348	0.0553068	0.0295245	0.0311898	0.00677598	-0.0119337	0.0395775	0.00342501	0.0334381	0.00883575	0.00340098	0.0275179	-0.00720003	0.00879174	0.0205757	0.019526
63.7	0.0258864	0.0187068	0.0545751	0.0553586	0.0289869	0.030585	0.00715749	-0.0114915	0.0388674	0.00271746	0.0356325	0.00856354	0.00312064	0.0273675	-0.00718194	0.0085648	0.0204635	0.0194722
63.8	0.0257335	0.0184992	0.0539415	0.0553596	0.0283704	0.0298724	0.00797464	-0.0110756	0.0380781	0.00212501	0.0380829	0.00835686	0.00303357	0.0270694	-0.00708663	0.0083574	0.0204183	0.0194107
63.9	0.0256528	0.018478	0.053447	0.0553786	0.0276751	0.0290734	0.0090745	-0.0106941	0.0372473	0.00164764	0.0407935	0.00821572	0.00313976	0.0266252	-0.00691461	0.00818219	0.0204389	0.0193681
64	0.0256282	0.0186431	0.0530917	0.0554197	0.0269009	0.0283024	0.0103193	-0.0103469	0.0364113	0.00129257	0.0432369	0.00814011	0.00343922	0.026035	-0.00665503	0.00803835	0.0204936	0.0193239
64.1	0.0254984	0.0189945	0.0528531	0.055483	0.026096	0.027603	0.0115138	-0.010034	0.0356504	0.00110478	0.0453648	0.00813637	0.00393195	0.0253128	-0.00631272	0.00790729	0.020569	0.0192752
64.2	0.0252635	0.0193959	0.0526729	0.0555685	0.0253397	0.0270148	0.0126229	-0.00975553	0.0350442	0.00108343	0.0471772	0.00820224	0.00461795	0.0245199	-0.00590439	0.00779478	0.0206661	0.0192193
64.3	0.0249879	0.0198665	0.052548	0.0557095	0.02474	0.0264647	0.0136467	-0.0095177	0.0345926	0.00116509	0.0486741	0.00829539	0.00549721	0.0236565	-0.00543003	0.00776474	0.0207913	0.0191578
64.4	0.0248415	0.0203157	0.0525141	0.055896	0.0242967	0.0259528	0.0145852	-0.00932132	0.0342957	0.00128416	0.0498364	0.00842851	0.00656974	0.0227226	-0.00488963	0.00781891	0.0209467	0.0190923
64.5	0.0247962	0.0207434	0.052571	0.056077	0.0240082	0.0254791	0.0154087	-0.00916639	0.0341534	0.00144062	0.0506297	0.00862884	0.00783553	0.0217132	-0.00418678	0.00795728	0.0211306	0.0190009
64.6	0.0248463	0.0211497	0.0526187	0.0562539	0.0238622	0.0250434	0.0159826	-0.0089687	0.0341658	0.00163449	0.0510541	0.00887032	0.00898096	0.020788	-0.00329966	0.00817986	0.0213226	0.0188773
64.7	0.0249917	0.0215345	0.0526524	0.0564378	0.023735	0.024646	0.0162697	-0.00876389	0.0343328	0.00186576	0.0511094	0.00915295	0.00985628	0.0200075	-0.00227721	0.00848664	0.0215023	0.0187305
64.8	0.0252324	0.021898	0.0526724	0.0565937	0.0235538	0.0242798	0.0161763	-0.00855307	0.0346006	0.00213443	0.0507958	0.00947673	0.0104615	0.0193717	-0.00119653	0.0088466	0.0216465	0.01856
64.9	0.0255684	0.0222399	0.0526786	0.0567216	0.0233274	0.023901	0.0157024	-0.00833625	0.0349717	0.0024405	0.0498738	0.00984166	0.0107966	0.0188804	-0.000102865	0.0092396	0.021734	0.0183473
65	0.0259353	0.0225604	0.0526709	0.0568214	0.0230681	0.0235094	0.0148481	-0.00811343	0.0354035	0.00278398	0.0481529	0.0102291	0.0108616	0.0185357	0.000864656	0.00964564	0.0217361	0.0180903
65.1	0.0262853	0.0228819	0.0526803	0.0568933	0.0227773	0.0231104	0.0136134	-0.00788461	0.035829	0.00316485	0.0458545	0.0105916	0.0106566	0.018377	0.00166643	0.0100983	0.0216622	0.0178247
65.2	0.0265511	0.0233681	0.0527125	0.0569371	0.0224549	0.0227386	0.0126354	-0.00763566	0.0362419	0.00356539	0.0430348	0.0109251	0.0104045	0.0184043	0.00230245	0.0105661	0.0215754	0.0175431
65.3	0.02664	0.0238363	0.0526958	0.05694	0.0221011	0.0224154	0.0119229	-0.00734975	0.0366424	0.0037916	0.0399932	0.0111432	0.0101542	0.0186177	0.00277273	0.0110328	0.0214593	0.0172766
65.4	0.0266619	0.024256	0.0526666	0.0568874	0.0217234	0.0221409	0.0114761	-0.00704299	0.0370303	0.00385424	0.0367296	0.0112152	0.00990579	0.0190029	0.00298646	0.0114986	0.021312	0.0170416
65.5	0.026624	0.0246205	0.0526313	0.0567833	0.021352	0.0219151	0.0112948	-0.00669051	0.0374058	0.00376909	0.0332439	0.0112294	0.00964297	0.0195403	0.00296384	0.0119634	0.0211431	0.016839
65.6	0.0265265	0.0249229	0.0525898	0.0566468	0.0209879	0.0216673	0.0113577	-0.00628375	0.0377684	0.00355003	0.0295364	0.0111858	0.00930275	0.0202261	0.00274036	0.0124272	0.020947	0.0166799
65.7	0.0263693	0.0251635	0.0525423	0.0564781	0.0206313	0.0214082	0.0115714	-0.00582273	0.0380858	0.00325997	0.0256068	0.0110845	0.00888512	0.0210605	0.00239511	0.0128555	0.0207234	0.0165692
65.8	0.0261524	0.025342	0.0524877	0.0562772	0.0203176	0.0211388	0.0121315	-0.00530743	0.0383559	0.00289891	0.021651	0.0109255	0.00851791	0.0220435	0.00194369	0.0131875	0.020504	0.0165085
65.9	0.0259744	0.0254587	0.0524255	0.056044	0.0200553	0.0208591	0.0128885	-0.00473786	0.038544	0.00246685	0.0178951	0.0107168	0.00835588	0.0231749	0.00141891	0.0134091	0.0203093	0.0164964
66	0.0258932	0.0253592	0.05233	0.0557808	0.0198444	0.0205692	0.0137947	-0.00411402	0.0386562	0.00196378	0.014339	0.0104808	0.00839902	0.0243727	0.000820748	0.0135028	0.0201245	0.0165243
66.1	0.0259077	0.0248943	0.0521843	0.0554903	0.0196848	0.0202401	0.0152806	-0.00343791	0.0386963	0.00138971	0.0109828	0.0102162	0.00864733	0.0256294	0.000149219	0.0134509	0.0199629	0.0165764
66.2	0.0260179	0.0240021	0.0520393	0.0551723	0.0195765	0.0198694	0.017554	-0.00275517	0.0386644	0.000646991	0.00788592	0.00990014	0.00910082	0.026889	-0.000595682	0.0132408	0.0198255	0.0166717
66.3	0.0261288	0.0227831	0.0519192	0.0548221	0.0195304	0.0194917	0.0204596	-0.00211279	0.0385603	-5.32863e-05	0.00511455	0.00954481	0.00975949	0.0280338	-0.00132499	0.0128725	0.0197206	0.0168033
66.4	0.026204	0.0212374	0.0518238	0.0544336	0.0196093	0.0191094	0.0238166	-0.00151601	0.0383843	-0.000723626	0.00249781	0.00919327	0.0105981	0.0290441	-0.00188312	0.012346	0.0196359	0.0169797
66.5	0.0262434	0.0193649	0.0517533	0.0540364	0.0198102	0.0186845	0.0276252	-0.00100473	0.0381244	-0.00136403	3.56763e-05	0.00884553	0.0115836	0.0298238	-0.002234	0.0116613	0.0195618	0.0172179
66.6	0.026247	0.0171656	0.0517075	0.0536394	0.0201021	0.0182051	0.0318853	-0.000578939	0.0377361	-0.00197449	-0.00216432	0.00850158	0.0127159	0.0303729	-0.00237981	0.0108809	0.0195039	0.0175244
66.7	0.0262149	0.0146396	0.0516866	0.0532428	0.0204802	0.0176711	0.0367838	-0.000238644	0.0372667	-0.00255502	-0.00397301	0.00816143	0.0139951	0.0306913	-0.00237256	0.0101521	0.0194904	0.0179215
66.8	0.0261743	0.0119134	0.0517096	0.0528463	0.0209445	0.0170827	0.042241	1.6158e-05	0.0367384	-0.00310561	-0.0052151	0.00780949	0.0152224	0.0307791	-0.00220016	0.00948111	0.0195273	0.0184199
66.9	0.0262492	0.00961081	0.0518121	0.0524502	0.0214951	0.0164397	0.0474214	0.000185466	0.0361511	-0.00355455	-0.0058906	0.00740881	0.0161786	0.0306201	-0.0018626	0.00887701	0.0195995	0.0189449
67	0.0264399	0.00773403	0.0520255	0.0520542	0.0221318	0.0157422	0.052325	0.000269279	0.035499	-0.00384908	-0.00599949	0.00701163	0.0168572	0.0301762	-0.00136697	0.00837563	0.0197141	0.0194605
67.1	0.0267632	0.0062942	0.0523528	0.0516585	0.0228279	0.0149738	0.0569519	0.000326638	0.0347819	-0.00406719	-0.00552615	0.00669682	0.0172583	0.0296103	-0.000826709	0.00803321	0.0198818	0.019955
67.2	0.0272472	0.00529903	0.052764	0.0513132	0.023518	0.0141681	0.0613021	0.000414866	0.034	-0.00423308	-0.00445219	0.0064365	0.0174759	0.028939	-0.000264494	0.00784974	0.0201111	0.0204144
67.3	0.0278846	0.00483196	0.053259	0.0509818	0.024202	0.0133919	0.0653755	0.000533019	0.0331531	-0.00434094	-0.00287896	0.00613769	0.0175583	0.0281661	0.000251684	0.00782523	0.0203958	0.0208371
67.4	0.0286755	0.00489298	0.053838	0.0506487	0.0248514	0.0126467	0.0689415	0.000714908	0.0323289	-0.00439077	-0.00099605	0.00580039	0.0175196	0.0273546	0.000721825	0.00795968	0.0207192	0.0211993
67.5	0.0296198	0.00548209	0.0545007	0.0503011	0.0254234	0.0119325	0.0714921	0.000983647	0.0315639	-0.00438256	0.00114594	0.0054246	0.0173662	0.0265045	0.00114593	0.0082128	0.0210448	0.0214209
67.6	0.0307329	0.00659929	0.0552474	0.0499197	0.0258815	0.0112494	0.0735143	0.00133923	0.030836	-0.00431632	0.0033377	0.00501032	0.017098	0.0256158	0.00154238	0.00853704	0.021384	0.0215754
67.7	0.0320132	0.00783082	0.0560331	0.0495044	0.0262259	0.0105972	0.0750083	0.00178179	0.0301453	-0.00425561	0.00557923	0.00464404	0.0168274	0.0246885	0.00199173	0.00892881	0.0217215	0.0216691
67.8	0.0332389	0.00902575	0.0567685	0.0490554	0.0264735	0.00996967	0.0757753	0.00231639	0.0294918	-0.00423693	0.00764463	0.00437921	0.0165614	0.0238102	0.002494	0.00938708	0.0220097	0.0216693
67.9	0.0343686	0.0101841	0.0574536	0.0485726	0.0266459	0.00937052	0.0757584	0.00294201	0.0289133	-0.00429853	0.00936895	0.00422641	0.0163001	0.0230312	0.0029211	0.00989712	0.0222285	0.0215754
68	0.0354023	0.0112903	0.0581067	0.0480595	0.0267464	0.00877942	0.0749577	0.00353894	0.0284269	-0.00446782	0.0107522	0.00419285	0.0160434	0.0223165	0.00327095	0.0103986	0.0223634	0.0213952
68.1	0.0363133	0.0122339	0.0587138	0.0475231	0.0268295	0.00825195	0.0733732	0.00407781	0.0280324	-0.00468803	0.0117943	0.00424692	0.0157913	0.0216661	0.00348063	0.0108915	0.0224082	0.0211286
68.2	0.0370593	0.0129877	0.0592556	0.0469627	0.0268951	0.00791884	0.0710048	0.00455861	0.0277288	-0.00495604	0.012377	0.00430572	0.0155439	0.0210798	0.00354649	0.0113758	0.0223528	0.0207758
68.3	0.0376404	0.0134595	0.059732	0.0463782	0.0269434	0.00779225	0.0677284	0.00497087	0.0274876	-0.00527183	0.0124663	0.00436924	0.0153364	0.0206556	0.00346856	0.0118516	0.022188	0.0203264
68.4	0.038086	0.0136495	0.0601426	0.0457623	0.0269743	0.00787218	0.0635775	0.00527703	0.0273339	-0.00562637	0.0120624	0.00443748	0.0151689	0.0203976	0.00324681	0.0123796	0.0219214	0.0198004
68.5	0.0383731	0.013524	0.0604837	0.0451102	0.0269861	0.00815864	0.0587034	0.00547711	0.0273634	-0.00600589	0.0111653	0.00450684	0.0150415	0.0203059	0.00288127	0.0128914	0.0215604	0.0192431
68.6	0.0384642	0.0129948	0.0607551	0.044466	0.0269806	0.00865162	0.0551304	0.00557109	0.0275867	-0.00634652	0.00977483	0.00449362	0.0149574	0.0203803	0.00238345	0.0133507	0.0212247	0.0189114
68.7	0.0383298	0.012062	0.0609517	0.0438298	0.027027	0.00935113	0.0527327	0.00555898	0.0280038	-0.00661259	0.00794492	0.00441027	0.0149584	0.0205955	0.00178651	0.0137575	0.020918	0.0187588
68.8	0.0379358	0.0107255	0.0610734	0.0432014	0.0271252	0.0102395	0.0508279	0.00545916	0.0286093	-0.0068041	0.00570915	0.0042541	0.0151077	0.0209272	0.00116809	0.0141117	0.0206044	0.0186981
68.9	0.0372824	0.00898528	0.0609673	0.0425459	0.0272753	0.011218	0.0495689	0.00529729	0.0293869	-0.00692103	0.00321245	0.00402486	0.0154051	0.0213738	0.0005306	0.0144006	0.0202846	0.0187236
69	0.0363857	0.00700687	0.0606194	0.0419456	0.0274772	0.0121953	0.0490935	0.00514971	0.0303366	-0.00698003	0.000734865	0.00376734	0.0158507	0.0219352	-9.90154e-05	0.0146242	0.0200027	0.0188346
69.1	0.035407	0.00495098	0.0600521	0.0414003	0.0277214	0.013129	0.0494017	0.0050201	0.0313855	-0.00706301	-0.00172201	0.00359148	0.0164445	0.0226114	-0.000719863	0.0147825	0.0197746	0.0190394
69.2	0.034397	0.00295405	0.0594301	0.0409101	0.0279131	0.0139527	0.0503488	0.00490846	0.0324624	-0.00716998	-0.00415816	0.00349729	0.0171806	0.023281	-0.00133194	0.0148697	0.0195903	0.0193402
69.3	0.0335376	0.00109901	0.0588306	0.040475	0.0278938	0.0146664	0.0514132	0.0048211	0.0335637	-0.00724858	-0.0065736	0.00348476	0.0178264	0.0239206	-0.00193526	0.014868	0.0194152	0.0196898
69.4	0.0326665	-0.000380334	0.0582662	0.0401152	0.0276383	0.0152702	0.0525167	0.00475882	0.0345815	-0.00727208	-0.00896832	0.00354118	0.0183699	0.02453	-0.0025298	0.0148071	0.0192444	0.020047
69.5	0.0317836	-0.00148208	0.0577368	0.0398815	0.0271464	0.0157639	0.0536592	0.00472161	0.0354858	-0.00720569	-0.0113423	0.00363933	0.018811	0.0251314	-0.00321202	0.0146773	0.0190747	0.0204117
69.6	0.0309367	-0.00220622	0.0572425	0.0397435	0.0264182	0.0161499	0.0548407	0.00472436	0.0362222	-0.00702716	-0.0136956	0.00378163	0.0193893	0.0257134	-0.00400369	0.0144787	0.0189193	0.0207753
69.7	0.0301633	-0.00255276	0.0567832	0.0397328	0.0255775	0.0164975	0.0560984	0.0048419	0.0367905	-0.00673651	-0.0158702	0.00390661	0.0202284	0.0262256	-0.0048426	0.0142112	0.0188159	0.0211247
69.8	0.0294633	-0.0025217	0.0563389	0.0397841	0.0246969	0.0168048	0.0575259	0.00507842	0.0372519	-0.00633372	-0.0176067	0.00401428	0.0213283	0.0266679	-0.00558969	0.0139058	0.0188005	0.02143
69.9	0.0288369	-0.00211304	0.0558977	0.039867	0.023814	0.0170719	0.0591231	0.00543336	0.0376098	-0.00581879	-0.0186095	0.00411242	0.0225773	0.0270403	-0.00624497	0.0135691	0.0188854	0.0216545
70	0.0283484	-0.00148642	0.0554617	0.0399816	0.0229829	0.0172884	0.0608902	0.00590648	0.0379067	-0.0051972	-0.0187007	0.00421697	0.0236645	0.0273429	-0.00675907	0.0132	0.0190655	0.0217846
70.1	0.0278868	-0.000677242	0.0550121	0.0401277	0.0222042	0.0174197	0.062827	0.00649777	0.0381556	-0.00447111	-0.0181015	0.00432794	0.0245131	0.0275967	-0.00708145	0.012763	0.0193125	0.0218386
70.2	0.0275046	3.56145e-05	0.0545432	0.0403055	0.0214779	0.0174456	0.0642964	0.00719311	0.0383418	-0.0036405	-0.0168169	0.00444531	0.0248998	0.0278098	-0.00721211	0.0122364	0.0195541	0.0217524
70.3	0.0272942	0.00058451	0.054055	0.040515	0.0208041	0.0173662	0.0652818	0.00797566	0.038443	-0.00272983	-0.0148468	0.00465551	0.0247759	0.0279473	-0.00722552	0.0117569	0.0197908	0.0215267
70.4	0.0272558	0.000969443	0.0535476	0.040756	0.0201827	0.0171814	0.0656356	0.00884542	0.0384591	-0.00176015	-0.0121911	0.00498926	0.0241414	0.0279626	-0.007031	0.0113339	0.0200174	0.0211368
70.5	0.0273892	0.00119736	0.0530208	0.0409798	0.0196097	0.0169676	0.0653579	0.009715	0.0384063	-0.000731463	-0.00884998	0.00532062	0.0230124	0.0278568	-0.00664874	0.0109676	0.0202232	0.0205993
70.6	0.0276749	0.00127484	0.0524747	0.0411829	0.0190841	0.0168059	0.064446	0.0105388	0.0382863	0.000342352	-0.00500981	0.00562591	0.021452	0.0276336	-0.00610752	0.0106579	0.0203977	0.0199507
70.7	0.0281092	0.0012019	0.051898	0.0414374	0.018617	0.0167106	0.062877	0.0113168	0.038086	0.00139839	-0.00121418	0.00590515	0.0194602	0.0272928	-0.00540734	0.0104392	0.020508	0.019253
70.8	0.0286921	0.000978541	0.0512674	0.0417427	0.0182291	0.0166817	0.0605739	0.0120374	0.0378079	0.00241667	0.00248486	0.00613877	0.0170415	0.0268345	-0.004545	0.0103289	0.0205444	0.0185126
70.9	0.0293251	0.000636119	0.0506105	0.0420989	0.0179692	0.0167193	0.057479	0.0126778	0.0374865	0.00334159	0.00600867	0.00629311	0.0144717	0.0262588	-0.0035131	0.0103272	0.0205119	0.0177471
71	0.0299192	0.000241793	0.0499825	0.0425037	0.0179255	0.0168317	0.0535923	0.0132381	0.0371217	0.00415446	0.00935725	0.00636819	0.0118771	0.0255814	-0.00231163	0.0104518	0.0204272	0.0169727
71.1	0.0304583	-0.000114487	0.0494	0.0429545	0.0180979	0.0170571	0.0489139	0.0137202	0.0368159	0.00483134	0.0125306	0.00636501	0.00944062	0.0248314	-0.000940581	0.0107078	0.0203168	0.0162127
71.2	0.0309426	-0.000356433	0.0488624	0.0434513	0.0184865	0.0174405	0.0434436	0.0141698	0.0365791	0.00537222	0.0154692	0.00630665	0.00716217	0.0240731	0.000446297	0.0110403	0.0201806	0.015512
71.3	0.0313721	-0.000484046	0.0483696	0.0439941	0.0190913	0.0179406	0.0375595	0.0145904	0.0364113	0.0057927	0.018077	0.00618083	0.00504178	0.0233158	0.00175347	0.0114115	0.0200261	0.014957
71.4	0.0317466	-0.000497325	0.0479215	0.0445703	0.0198526	0.0185398	0.0318248	0.0150205	0.0363216	0.00610527	0.0204151	0.00602464	0.00310466	0.0225793	0.00288482	0.0118216	0.0198897	0.0146092
71.5	0.0320663	-0.000396271	0.0475183	0.0451585	0.0207727	0.0192369	0.0263864	0.0154602	0.036313	0.00630994	0.0225185	0.00585606	0.00138394	0.0219596	0.00384036	0.0122703	0.0197909	0.0144588
71.6	0.0324088	-0.000180883	0.0471598	0.0457301	0.0217449	0.0200319	0.0216384	0.0159093	0.0363855	0.0064067	0.0243871	0.00567511	-0.000120371	0.0214569	0.00462009	0.0127092	0.0197477	0.0144844
71.7	0.0327765	0.000146394	0.0468932	0.0462488	0.0227285	0.0209247	0.0175808	0.0163679	0.036492	0.00639556	0.0259008	0.00549167	-0.00140828	0.0210711	0.0052053	0.0130889	0.019744	0.0146297
71.8	0.0331147	0.00058552	0.0466902	0.0467148	0.0236454	0.0219155	0.0138872	0.0167975	0.03661	0.00627651	0.0268844	0.00531823	-0.00240783	0.0208023	0.00552893	0.0134033	0.0197354	0.0148351
71.9	0.0333221	0.00109237	0.0465071	0.0471279	0.0242847	0.0230042	0.0107056	0.0171964	0.0367496	0.00619779	0.0273379	0.00515478	-0.00309641	0.0206476	0.00553064	0.0136432	0.0197128	0.0150473
72	0.0334473	0.0016342	0.0462798	0.0474883	0.0246464	0.0241648	0.008036	0.0175645	0.0369204	0.00618293	0.0272613	0.0049491	-0.00347401	0.0205834	0.00521753	0.0137305	0.0196645	0.0152402
72.1	0.0334732	0.00219986	0.0460046	0.0477958	0.0247304	0.0253369	0.00587832	0.0178999	0.0371226	0.00630992	0.0266212	0.00462231	-0.00316238	0.0206506	0.00476493	0.0136818	0.0196206	0.015349
72.2	0.0333314	0.00278683	0.0456815	0.048054	0.0246135	0.0263933	0.00419024	0.0181771	0.0373561	0.00656529	0.0253976	0.00420228	-0.00267288	0.0208494	0.00420244	0.0135388	0.0195417	0.0154094
72.3	0.0328227	0.00339511	0.0453105	0.0482356	0.024344	0.0272516	0.00296557	0.0183821	0.0376128	0.00692793	0.0237023	0.00378698	-0.00212067	0.0211789	0.00353008	0.0133015	0.0194142	0.0154136
72.4	0.0319472	0.00402469	0.0448915	0.0483146	0.023922	0.0279119	0.0022043	0.0185148	0.0378858	0.00739784	0.0215355	0.0033769	-0.0015198	0.0215784	0.00274783	0.01297	0.0192315	0.0153638
72.5	0.0307049	0.00467557	0.0443748	0.0483011	0.0233899	0.0283741	0.00190643	0.0185753	0.0381823	0.00797502	0.0189476	0.00297204	-0.000876598	0.0220479	0.00185569	0.0125496	0.0189972	0.0152694
72.6	0.0291792	0.00534777	0.0437595	0.0482261	0.0228454	0.0286447	0.00207196	0.0185635	0.0385242	0.00865947	0.0161481	0.00257965	-0.00019106	0.0225874	0.000853678	0.0120532	0.0187408	0.015156
72.7	0.0275551	0.00591644	0.0431095	0.0481481	0.0222883	0.028732	0.00270089	0.0184931	0.0389117	0.00931251	0.0131369	0.00220617	0.000481699	0.0231969	-0.000257496	0.0114844	0.0184635	0.0150762
72.8	0.0260545	0.00631308	0.0425026	0.0480671	0.0217187	0.0286424	0.00399181	0.0183663	0.0393359	0.00983909	0.0101399	0.00185162	0.00101067	0.0238449	-0.00146961	0.0108625	0.018192	0.0150539
72.9	0.0247189	0.0066614	0.0419387	0.0479832	0.0211367	0.0283764	0.00600165	0.0181831	0.0397846	0.0102774	0.00732216	0.00150541	0.001402	0.0244404	-0.00262032	0.0102771	0.0179618	0.015061
73	0.0235483	0.00697689	0.0413996	0.0478963	0.0205422	0.0280067	0.00877713	0.0179924	0.0402581	0.0106549	0.00476127	0.00116032	0.00173807	0.0249833	-0.00366241	0.00972818	0.0177976	0.0150908
73.1	0.0225425	0.00737006	0.0408805	0.0478159	0.0199352	0.0275257	0.0123322	0.0178415	0.0407561	0.010922	0.00248741	0.000843122	0.00201885	0.0254736	-0.00460837	0.00921546	0.0177095	0.0151532
73.2	0.0217039	0.0078409	0.0403815	0.0477546	0.0193156	0.0269225	0.0166669	0.0177304	0.0412788	0.0110786	0.000724065	0.000607969	0.00224437	0.0259114	-0.00545818	0.00873895	0.0177151	0.0152535
73.3	0.0211242	0.00838943	0.0398852	0.0477124	0.0187116	0.0261972	0.0217811	0.017659	0.0417896	0.0111248	-0.00057206	0.000454857	0.00241461	0.026199	-0.00621184	0.00829863	0.0178099	0.0154148
73.4	0.0207739	0.00901564	0.039383	0.0476895	0.0181368	0.0253499	0.027675	0.0176274	0.0422327	0.0110605	-0.00141794	0.000383787	0.00252957	0.026332	-0.00686936	0.00790588	0.017988	0.015666
73.5	0.0206103	0.00974386	0.0388785	0.0476841	0.017611	0.0243804	0.0342071	0.0176356	0.0425125	0.0109719	-0.00181356	0.000354232	0.00258926	0.0263105	-0.00743073	0.00764045	0.0182428	0.0160265
73.6	0.0206335	0.0106469	0.038407	0.0476523	0.017192	0.0232889	0.0390952	0.017692	0.0426183	0.0109051	-0.00175894	0.000336981	0.00260116	0.0261314	-0.00784567	0.00753859	0.0184459	0.0163301
73.7	0.0209461	0.0117246	0.0379792	0.0476241	0.0168106	0.0220857	0.0424458	0.0178215	0.0425957	0.0108469	-0.00130786	0.000332035	0.0025727	0.0258124	-0.00811271	0.00756604	0.0186089	0.0165179
73.8	0.0216953	0.0128582	0.0375951	0.0476001	0.016467	0.0208265	0.0449415	0.0180199	0.042459	0.010806	-0.000493955	0.000342107	0.00229451	0.0253905	-0.00830948	0.00769916	0.018762	0.0166405
73.9	0.0228809	0.013973	0.0374077	0.0475672	0.016161	0.0195887	0.0465453	0.0183227	0.0422082	0.0107825	0.000457181	0.000367426	0.00176952	0.0248655	-0.00843598	0.00793034	0.0188994	0.0167078
74	0.0245031	0.0149035	0.037431	0.0474347	0.0158927	0.0185007	0.0471753	0.018659	0.0418434	0.0107858	0.00137869	0.000411791	0.000997729	0.0242375	-0.00849417	0.00822881	0.0189931	0.0167107
74.1	0.0264462	0.015489	0.0376382	0.0472026	0.0157025	0.0176144	0.0468314	0.0190252	0.0413645	0.0108528	0.00227057	0.000403399	-2.08581e-05	0.0235065	-0.00848494	0.00859456	0.0190272	0.0166508
74.2	0.0284932	0.0157295	0.037868	0.046871	0.0156413	0.0169296	0.0456585	0.0194212	0.0407716	0.0109893	0.00316944	0.000342248	-0.00128032	0.0227938	-0.0084059	0.00902759	0.0190013	0.0165324
74.3	0.0303014	0.0156245	0.0380588	0.0464397	0.0157596	0.0164465	0.0441779	0.0198472	0.0400813	0.0112012	0.00418041	0.000228339	-0.00256356	0.022123	-0.00825696	0.0095279	0.0189486	0.0163775
74.4	0.0318705	0.0151392	0.0382106	0.0459089	0.016083	0.016165	0.0424681	0.020303	0.0394016	0.0114882	0.00530347	5.43071e-05	-0.00393815	0.0214928	-0.0080536	0.0100658	0.0188727	0.0162129
74.5	0.0332008	0.0142715	0.0383149	0.0452785	0.0166245	0.0160834	0.0405449	0.0207887	0.0386617	0.0118157	0.00653863	-0.0001842	-0.00540411	0.0208843	-0.00779878	0.0106508	0.018767	0.0160406
74.6	0.0342445	0.0130216	0.0383517	0.044579	0.0173867	0.0161781	0.0384519	0.0212732	0.0378713	0.0121614	0.00789844	-0.000463544	-0.00700498	0.0202874	-0.00749253	0.0112211	0.0186228	0.0158784
74.7	0.034964	0.0113937	0.038321	0.0437576	0.0183694	0.0163798	0.0361891	0.0216961	0.0370306	0.0125691	0.00926541	-0.000722269	-0.0087735	0.0196928	-0.00714812	0.0117764	0.0184226	0.0157352
74.8	0.0353594	0.00952447	0.0382444	0.042961	0.0195551	0.0166887	0.0337233	0.0220238	0.0361395	0.0130396	0.01038	-0.000960375	-0.0107097	0.0191004	-0.00682751	0.0123165	0.0181599	0.0156496
74.9	0.0354306	0.00741394	0.0382081	0.0422345	0.02078	0.0170981	0.0310352	0.0222569	0.0351979	0.013573	0.0111818	-0.00118797	-0.0126041	0.0185102	-0.00653068	0.0128315	0.0178393	0.0156187
75	0.0351777	0.00522172	0.0382099	0.0415782	0.02199	0.0175659	0.0281247	0.0223955	0.034206	0.0141746	0.0116706	-0.00142108	-0.0141118	0.0179223	-0.00630702	0.0133224	0.0174825	0.015602
75.1	0.0347672	0.00295384	0.0382377	0.0409921	0.0231845	0.0181217	0.0249919	0.0224399	0.0331637	0.014796	0.0118466	-0.0016597	-0.0151499	0.0173154	-0.00620704	0.013791	0.0170991	0.0156043
75.2	0.0342663	0.00109451	0.0382915	0.0404752	0.0243448	0.0187655	0.0216367	0.0223898	0.0320856	0.0153083	0.0117092	-0.00190383	-0.0156874	0.0166931	-0.00623076	0.0142375	0.0167172	0.0155995
75.3	0.0337126	-0.000159688	0.0383712	0.040026	0.0253968	0.0194973	0.018163	0.0222454	0.0309659	0.0157219	0.0112316	-0.00215337	-0.0157243	0.0161144	-0.0063037	0.0145252	0.0163519	0.0155669
75.4	0.033106	-0.00080877	0.0384769	0.0396444	0.0263405	0.0201962	0.015004	0.0220065	0.0298554	0.0160465	0.0104138	-0.00240828	-0.0152606	0.0156137	-0.00647279	0.0146677	0.0160263	0.0155065
75.5	0.0324513	-0.000852731	0.0386164	0.0393304	0.0271757	0.0207763	0.0124316	0.021707	0.0288054	0.0162819	0.00925586	-0.00263096	-0.0142962	0.0151924	-0.00678752	0.0146982	0.0157597	0.0154084
75.6	0.0317844	-0.000291572	0.0387918	0.0390474	0.0279027	0.0212271	0.0106496	0.0214027	0.027814	0.0164093	0.00796533	-0.00279777	-0.0128313	0.0148602	-0.00728556	0.0146167	0.0155791	0.0152552
75.7	0.031109	0.000811045	0.038989	0.0387604	0.0285098	0.0215485	0.00977424	0.0210927	0.0268814	0.0163238	0.00716293	-0.00292472	-0.0108658	0.0146172	-0.00796691	0.0144233	0.0155154	0.0150189
75.8	0.0304234	0.00232505	0.0392295	0.0384841	0.0289663	0.0217406	0.00980549	0.0207925	0.0260075	0.0160454	0.00671882	-0.00301745	-0.00839965	0.0144634	-0.00883478	0.0141268	0.0155548	0.0147168
75.9	0.0297679	0.00421908	0.0394857	0.0382187	0.0292223	0.0217754	0.0107434	0.0205249	0.0251924	0.0156296	0.006633	-0.00304232	-0.00569037	0.0143986	-0.00989656	0.0137281	0.0156819	0.0143877
76	0.0291807	0.00624711	0.0397282	0.037964	0.0291899	0.0215918	0.0125879	0.0202897	0.0244359	0.0151173	0.00690548	-0.00299933	-0.00294104	0.0144115	-0.0111523	0.0132274	0.0158615	0.0140782
76.1	0.0286764	0.00813003	0.0399571	0.0377202	0.0288691	0.0211804	0.015339	0.0200872	0.0236358	0.0145363	0.00753626	-0.00288847	-0.000441222	0.0145026	-0.0126049	0.0126195	0.0160535	0.0138496
76.2	0.0282552	0.00986784	0.0401724	0.0374872	0.0282671	0.020601	0.0189967	0.0199171	0.0229049	0.0138866	0.00852533	-0.00266829	0.00176113	0.0146279	-0.0141045	0.0119592	0.0162785	0.0137211
76.3	0.0279169	0.0114605	0.0403741	0.037265	0.0273953	0.0199106	0.0233273	0.0197755	0.0223155	0.0131682	0.00978075	-0.00232286	0.00366603	0.0147873	-0.0156155	0.0113336	0.0165336	0.0137265
76.4	0.0276615	0.0129081	0.0405505	0.037035	0.0262537	0.0191245	0.0275981	0.0195833	0.0218759	0.012381	0.0110393	-0.00193233	0.00527346	0.01498	-0.0169941	0.0107511	0.0167556	0.0138517
76.5	0.0274892	0.0142106	0.0407649	0.036756	0.0248421	0.0182426	0.0314693	0.0192765	0.0215827	0.0115252	0.0120431	-0.00151469	0.00658342	0.0151949	-0.0182404	0.0102117	0.0169023	0.0140721
76.6	0.027322	0.0153679	0.0410594	0.036448	0.0232886	0.0172651	0.0345469	0.0188485	0.0214361	0.0106007	0.0127923	-0.00114099	0.00761871	0.0154322	-0.0193542	0.00971528	0.0169529	0.0143391
76.7	0.0271579	0.0163826	0.0413761	0.0361252	0.0216789	0.0161918	0.0368308	0.0182995	0.0214359	0.00966333	0.0132869	-0.000832931	0.00843673	0.0156916	-0.0203356	0.00927232	0.0169163	0.0146093
76.8	0.0270269	0.0172544	0.0417157	0.0357718	0.0200914	0.0150227	0.0386766	0.0176679	0.0215823	0.00873559	0.0135268	-0.000602999	0.00900604	0.0159734	-0.0211296	0.00888534	0.0168253	0.0148809
76.9	0.0268531	0.0178879	0.0420723	0.0353875	0.0187369	0.0137898	0.0404247	0.0169555	0.0218652	0.0077664	0.013512	-0.000451193	0.00932664	0.0161468	-0.0216913	0.00855434	0.016696	0.0151632
77	0.0266489	0.0183122	0.0424397	0.0349725	0.0176153	0.0126314	0.0420749	0.0161622	0.0222749	0.00676812	0.0132426	-0.000377512	0.00939853	0.0162587	-0.0220331	0.00835736	0.0165467	0.0154432
77.1	0.0264295	0.0185274	0.0428178	0.0345268	0.0168777	0.0116693	0.0436729	0.0152881	0.0227149	0.00574074	0.0127363	-0.00031303	0.00884346	0.016309	-0.022217	0.00826765	0.0163682	0.0157321
77.2	0.0262204	0.0185334	0.0432068	0.0340514	0.016473	0.0109536	0.0448982	0.0143716	0.0231426	0.00469221	0.0119947	-0.000238514	0.00807879	0.0162978	-0.0223131	0.00822026	0.0161614	0.015988
77.3	0.0262206	0.0183303	0.0436066	0.0336412	0.0163526	0.0104843	0.0457279	0.0134404	0.0235756	0.0036274	0.0112927	-0.000158939	0.00717124	0.016222	-0.0224227	0.00821517	0.0159579	0.0162263
77.4	0.0264303	0.017918	0.0439615	0.033322	0.0165169	0.010259	0.0461618	0.0125084	0.0240207	0.0025463	0.0106905	-5.97414e-05	0.00612082	0.0161354	-0.0225457	0.00825239	0.0157649	0.0164383
77.5	0.0268494	0.0172965	0.0443317	0.0330939	0.0169842	0.0102726	0.0462001	0.0117114	0.0244778	0.00144891	0.0101881	9.83426e-05	0.00505112	0.0160384	-0.022682	0.00833192	0.0156058	0.0166231
77.6	0.0273945	0.0164476	0.0448046	0.032945	0.0176934	0.0105186	0.0458427	0.0110493	0.024947	0.000366501	0.00978545	0.000308059	0.00396386	0.0159311	-0.0228318	0.00844944	0.015476	0.0167884
77.7	0.0279831	0.0156205	0.0453611	0.0328339	0.0186443	0.0109888	0.0450896	0.0105083	0.0254282	-0.000568225	0.00948261	0.000562962	0.00291417	0.0158072	-0.0229957	0.00860302	0.0153915	0.0169237
77.8	0.0286021	0.0150173	0.0460011	0.032782	0.0198369	0.0116675	0.0439408	0.0100812	0.0259211	-0.00127519	0.00927956	0.000863052	0.00203477	0.015677	-0.023092	0.00877431	0.015382	0.0170133
77.9	0.0292086	0.0145144	0.0467246	0.0327893	0.0212714	0.0124955	0.0423963	0.00976792	0.0264375	-0.0017544	0.0091763	0.00120833	0.00132092	0.0155544	-0.0231261	0.00887366	0.0154287	0.0170658
78	0.0297764	0.0141117	0.0475317	0.0328558	0.0229068	0.0134067	0.0405166	0.00955902	0.026964	-0.00200584	0.0090951	0.0014993	0.000690255	0.0154396	-0.0231431	0.00884949	0.0155033	0.017112
78.1	0.0303055	0.0138091	0.0484224	0.0330321	0.0246338	0.0143801	0.0385268	0.00951352	0.0273957	-0.00201095	0.00899489	0.00172447	0.000142777	0.0153324	-0.023143	0.00868461	0.015609	0.017175
78.2	0.0307939	0.0136068	0.0493704	0.0333184	0.0264524	0.0154156	0.0364267	0.00973567	0.0277293	-0.00175528	0.00885271	0.0019126	-0.000321516	0.015233	-0.0231256	0.00837903	0.0157515	0.0172508
78.3	0.0311495	0.0135048	0.050341	0.0337148	0.0282044	0.0165133	0.0342164	0.0102255	0.0280013	-0.00123882	0.00878899	0.00200448	-0.000702622	0.0151869	-0.0230666	0.00793275	0.0159235	0.0173262
78.4	0.0313725	0.0135029	0.0513432	0.0342212	0.029839	0.0176732	0.031896	0.0109208	0.0282424	-0.00046159	0.0088207	0.00197352	-0.000940559	0.0151978	-0.0229477	0.00734578	0.0161249	0.0174012
78.5	0.0314628	0.0135963	0.0522453	0.0348376	0.0313383	0.0188953	0.0294654	0.0117275	0.0284526	0.000381475	0.00894785	0.00186024	-0.00105595	0.0153011	-0.0227692	0.00664333	0.0163331	0.0174742
78.6	0.0314527	0.013597	0.0529332	0.0355641	0.0326424	0.0201641	0.0271827	0.012637	0.0286319	0.00111176	0.00918214	0.00169387	-0.00105954	0.0155376	-0.0225812	0.00584318	0.0165333	0.0175584
78.7	0.031287	0.0135155	0.0533963	0.0363599	0.0337516	0.0214466	0.0250669	0.0136245	0.0287347	0.00170694	0.00954901	0.00147439	-0.00100127	0.0158906	-0.0223837	0.00497957	0.0167124	0.0176428
78.8	0.030849	0.0135161	0.0536344	0.0372026	0.0346656	0.022705	0.023118	0.0146899	0.0287467	0.00215825	0.0100485	0.00120181	-0.000881221	0.0163235	-0.0221683	0.0041018	0.0168695	0.0177097
78.9	0.0300757	0.0136736	0.0536476	0.0380166	0.0353847	0.0239246	0.0213897	0.0157802	0.0287136	0.00246569	0.0107569	0.000911533	-0.000702329	0.0168361	-0.0219349	0.00332943	0.0170168	0.0177411
79	0.0289673	0.0139878	0.0533476	0.0387525	0.0358568	0.0249789	0.020136	0.0168076	0.028661	0.00262926	0.0116757	0.000557877	-0.000464589	0.0174285	-0.0216835	0.00269325	0.0171457	0.017718
79.1	0.0276391	0.0144589	0.0527585	0.0394102	0.0360566	0.0258553	0.0193568	0.0177545	0.0285318	0.00264896	0.0128049	0.000117294	-0.000168001	0.0181007	-0.021414	0.00219326	0.0172566	0.0176415
79.2	0.0262576	0.0150869	0.0519353	0.0399897	0.0361298	0.0265538	0.0190522	0.0186208	0.028326	0.00251894	0.0140907	-0.000287891	0.000187435	0.0187149	-0.0210982	0.00182946	0.0173692	0.0175228
79.3	0.02495	0.0158721	0.0509118	0.0404911	0.0360764	0.0270746	0.0192222	0.0194066	0.0280306	0.00223352	0.0153254	-0.000657677	0.000613606	0.0192492	-0.020728	0.00160185	0.0174796	0.0173695
79.4	0.0237212	0.0168487	0.0498391	0.0409142	0.0358964	0.0274228	0.0198668	0.0200699	0.0276456	0.0017927	0.0165058	-0.0009847	0.00112935	0.0197094	-0.0202882	0.00148186	0.0175982	0.0171971
79.5	0.0225763	0.0180274	0.0487256	0.0412592	0.0355766	0.0276126	0.0209701	0.020593	0.0272717	0.00120288	0.0176319	-0.00126461	0.00170118	0.020097	-0.0199034	0.00143113	0.0177193	0.0170335
79.6	0.021515	0.0194081	0.0475914	0.0415261	0.0351146	0.0276651	0.0224885	0.021007	0.0269536	0.000464402	0.0186911	-0.0014974	0.00230279	0.0204149	-0.0195869	0.00151173	0.0178481	0.0168889
79.7	0.0205376	0.0209934	0.0464364	0.0417858	0.0345105	0.0275803	0.024422	0.0213465	0.0266914	-0.000406243	0.019643	-0.00168307	0.00293417	0.0206725	-0.0193386	0.0016511	0.0179861	0.0167829
79.8	0.0197117	0.0226528	0.0452591	0.0420225	0.0337273	0.0273488	0.026804	0.0216314	0.0265819	-0.00136554	0.0204876	-0.00182563	0.00359532	0.0208699	-0.0191586	0.0018019	0.018134	0.016727
79.9	0.019117	0.0243862	0.0440725	0.0422209	0.0327948	0.0269483	0.0295274	0.021839	0.0266894	-0.00241348	0.0212248	-0.00192284	0.00418837	0.021007	-0.0190469	0.00197399	0.0182879	0.0167376
80	0.0187535	0.0261936	0.0429444	0.042381	0.0318078	0.0264313	0.03257	0.0219693	0.0270204	-0.00355006	0.0218548	-0.00194113	0.00467933	0.0210839	-0.0190034	0.00216736	0.0184601	0.0168373
80.1	0.0186213	0.028075	0.0418749	0.042503	0.0307663	0.0257976	0.0359315	0.0220223	0.0275766	-0.00472469	0.0222859	-0.00186116	0.0050691	0.021102	-0.019027	0.00238201	0.0186497	0.0170289
80.2	0.0186987	0.0296115	0.0408849	0.0425877	0.029689	0.0250499	0.0396121	0.0219979	0.0283579	-0.0057967	0.0224255	-0.00168295	0.00534173	0.0210989	-0.0191136	0.00261794	0.0188363	0.0172956
80.3	0.0189314	0.030661	0.0400287	0.0426366	0.02865	0.0242004	0.0435158	0.0219043	0.0293924	-0.00676156	0.022339	-0.00140658	0.00549721	0.0210505	-0.0192676	0.00289044	0.0190164	0.0176355
80.4	0.0193193	0.0312234	0.0393062	0.04265	0.0276493	0.02337	0.0473089	0.0218169	0.0306294	-0.0076221	0.0220337	-0.00103212	0.0055773	0.0209566	-0.019452	0.00321454	0.0191843	0.0180105
80.5	0.0198579	0.0312987	0.0387355	0.0426288	0.0266869	0.0225683	0.0505583	0.0217286	0.0320016	-0.00843636	0.0215097	-0.000559558	0.00558635	0.0208156	-0.0196173	0.00355783	0.0193075	0.0183663
80.6	0.0205307	0.0308818	0.0383292	0.0426771	0.0257694	0.0217955	0.0530841	0.021612	0.0335029	-0.00918539	0.0207456	1.11054e-05	0.00552438	0.0206179	-0.0197259	0.00394936	0.0193825	0.0186688
80.7	0.0213377	0.0300073	0.0381128	0.0427562	0.0250125	0.0210514	0.0548865	0.0214607	0.0349649	-0.00976433	0.0196644	0.00057649	0.00539139	0.0203634	-0.0197777	0.00438913	0.0194021	0.0188983
80.8	0.0221951	0.0288053	0.0380881	0.0428018	0.024441	0.0203663	0.0562554	0.0212686	0.0363874	-0.0101732	0.0182661	0.00114917	0.00518737	0.0200523	-0.0197727	0.00486821	0.0193866	0.0190836
80.9	0.0230545	0.0272758	0.038255	0.0428137	0.0240633	0.0198007	0.0572577	0.0210358	0.0378035	-0.0104198	0.0165508	0.00169795	0.00491232	0.019682	-0.0197109	0.00538566	0.0193411	0.0192391
81	0.0239064	0.0256005	0.0386136	0.0427922	0.0238793	0.0194074	0.0576496	0.0207624	0.0392329	-0.0105461	0.0145062	0.00222284	0.00461645	0.0193295	-0.0195924	0.00594148	0.0192701	0.0193472
81.1	0.0246861	0.0241352	0.0391639	0.042737	0.023889	0.0191844	0.0574312	0.0204482	0.0406758	-0.0105559	0.0120569	0.00272383	0.0043799	0.0189937	-0.0194614	0.00653569	0.019189	0.019423
81.2	0.0253908	0.0228798	0.0398666	0.0426483	0.0240851	0.019072	0.0566023	0.0200933	0.0420091	-0.0104491	0.0092029	0.00315946	0.00425062	0.0186743	-0.019294	0.0071663	0.0190849	0.0194601
81.3	0.0260206	0.0218343	0.0406472	0.0425261	0.0244563	0.0190542	0.0550057	0.0197132	0.0431605	-0.0102258	0.00618236	0.00351382	0.00421928	0.0183714	-0.019119	0.00777422	0.0189459	0.019439
81.4	0.0265754	0.0209987	0.0414426	0.0423409	0.0249514	0.019131	0.0526193	0.0193615	0.044113	-0.00993468	0.00337022	0.0037869	0.00426102	0.0180859	-0.0190803	0.00835578	0.0187737	0.0193648
81.5	0.0270552	0.020373	0.0421803	0.0420915	0.025496	0.0193024	0.0496361	0.019118	0.0448209	-0.00959524	0.000989269	0.00398036	0.00437585	0.0178288	-0.0191779	0.00891629	0.0185869	0.0192424
81.6	0.0274601	0.0198999	0.042818	0.0417778	0.0260706	0.0195685	0.0460561	0.0190209	0.0452504	-0.00911871	-0.000960479	0.00425087	0.00454098	0.0176	-0.0194119	0.00945574	0.0183924	0.019053
81.7	0.0277976	0.0195571	0.0433667	0.0414216	0.026518	0.0199292	0.0418794	0.0190701	0.0454014	-0.0085476	-0.00246884	0.0045233	0.00469901	0.0173997	-0.0197821	0.00996375	0.0181705	0.0188136
81.8	0.0280442	0.0193447	0.0438348	0.0410262	0.0267854	0.0204066	0.0371058	0.0192657	0.0452387	-0.00790447	-0.00348096	0.00477815	0.00488767	0.0171811	-0.0202887	0.0104378	0.0179164	0.0185319
81.9	0.0281891	0.0191397	0.0442222	0.0405883	0.0268727	0.0209415	0.0321995	0.0196076	0.0447208	-0.00728644	-0.00399682	0.00501541	0.0051537	0.0170192	-0.0209015	0.0108779	0.0176477	0.0182491
82	0.0283124	0.0189268	0.0445289	0.040108	0.02678	0.0214189	0.0272137	0.0200959	0.0438477	-0.0067294	-0.00401643	0.00523509	0.0054971	0.0169152	-0.0215432	0.0112839	0.0173672	0.017967
82.1	0.028399	0.0187061	0.044755	0.0395854	0.0263563	0.021794	0.0221031	0.0207306	0.042716	-0.00623335	-0.00353979	0.00536826	0.00591787	0.016869	-0.0222139	0.0116624	0.017061	0.0176972
82.2	0.0284489	0.0184776	0.0448308	0.0390348	0.0255761	0.0220715	0.0172303	0.0214969	0.0413683	-0.00579828	-0.0025669	0.00539568	0.00642176	0.0168807	-0.0228524	0.0119322	0.0167468	0.0174442
82.3	0.0284622	0.0182412	0.0447225	0.038524	0.0244394	0.0222609	0.0126246	0.0223494	0.0397951	-0.00542176	-0.00159274	0.00531737	0.00700999	0.0169503	-0.0233578	0.0120956	0.0164013	0.0172245
82.4	0.0284389	0.017997	0.0444978	0.038053	0.0230329	0.0223645	0.00828596	0.0231698	0.0380544	-0.00508221	-0.000758362	0.00512143	0.00768256	0.0170217	-0.0237299	0.0121531	0.0160189	0.0170506
82.5	0.0284011	0.0177461	0.0441462	0.0376218	0.0215677	0.0223874	0.00421443	0.0238223	0.0361798	-0.00478217	-6.37791e-05	0.00482647	0.00831588	0.0170945	-0.0239689	0.0121044	0.0156008	0.0169205
82.6	0.0283971	0.0175181	0.0435813	0.0372304	0.0201458	0.0223297	0.000457892	0.0243071	0.0341713	-0.00455441	0.000491012	0.00441734	0.00890823	0.0171715	-0.0240747	0.0119541	0.0151532	0.0168174
82.7	0.0283703	0.0173008	0.042803	0.0368617	0.0187674	0.022138	-0.00183554	0.0246241	0.0320288	-0.00439295	0.00106552	0.00389406	0.00943585	0.0172659	-0.0240309	0.011704	0.01475	0.016638
82.8	0.0282984	0.0170238	0.0418113	0.0365232	0.0174324	0.021897	-0.00266587	0.0247733	0.0300134	-0.00428282	0.00213241	0.00325663	0.00986651	0.017353	-0.0239021	0.0113541	0.0144303	0.016352
82.9	0.0282242	0.0166871	0.0406063	0.0362304	0.0161408	0.0216757	-0.00203311	0.0247547	0.0281347	-0.00422401	0.00369166	0.00250505	0.0101988	0.017417	-0.0237065	0.0109044	0.0142005	0.0159589
83	0.0281739	0.0162909	0.0392153	0.0359834	0.0149336	0.0214886	-0.000883639	0.0245683	0.0264061	-0.00421651	0.0057433	0.00173879	0.0104328	0.0174578	-0.0234442	0.0104067	0.0140184	0.0155308
83.1	0.0281476	0.0158351	0.0377114	0.0357447	0.0139199	0.0213355	0.000424602	0.0241404	0.0249322	-0.00427891	0.0081387	0.000974219	0.0105684	0.0174755	-0.0231151	0.0100023	0.0138723	0.0151127
83.2	0.0281453	0.0153196	0.0361515	0.0355041	0.0130187	0.0212166	0.00189162	0.023529	0.0237149	-0.00442565	0.010717	0.000211014	0.0106285	0.0174699	-0.0227193	0.00974108	0.0137571	0.0147248
83.3	0.0281669	0.0147446	0.0345879	0.0352617	0.012264	0.0211318	0.00351741	0.0227583	0.0226943	-0.00465673	0.0134782	-0.000479746	0.0106163	0.0173957	-0.0222813	0.00962294	0.0136764	0.0143789
83.4	0.0282124	0.0141099	0.0330207	0.0350174	0.0116928	0.0210811	0.00530197	0.0218902	0.0218704	-0.00497215	0.0155788	-0.00100609	0.0104718	0.0172548	-0.0218193	0.00964789	0.0135845	0.0140773
83.5	0.0281761	0.0134639	0.0315816	0.0347714	0.011305	0.0210665	0.006992	0.0210186	0.0212431	-0.00525865	0.0168121	-0.00136802	0.0102202	0.0170709	-0.0213892	0.00979071	0.0134685	0.0138161
83.6	0.0280648	0.0130322	0.0303493	0.0345235	0.0111006	0.0211042	0.00850949	0.0201368	0.0208126	-0.00542424	0.0171665	-0.00156553	0.00987485	0.0168061	-0.0210465	0.0100336	0.0133424	0.0135829
83.7	0.0278818	0.0127979	0.0293238	0.0342846	0.0110797	0.0212138	0.00984506	0.0192449	0.0205492	-0.00546906	0.0166164	-0.00159862	0.00943568	0.0164316	-0.0208355	0.0103767	0.0131986	0.013372
83.8	0.0276307	0.0127156	0.0284987	0.0340737	0.0112422	0.0213651	0.0111089	0.018343	0.0204208	-0.00539313	0.0151618	-0.0014673	0.0089027	0.0159263	-0.0207918	0.0107942	0.0130332	0.0131887
83.9	0.0273743	0.0127854	0.0278556	0.0338342	0.0115881	0.0215727	0.0123197	0.0174309	0.0203815	-0.00519644	0.0130659	-0.00120696	0.00827591	0.0152903	-0.0209153	0.0111742	0.0128519	0.0130509
84	0.0271128	0.0130071	0.0274831	0.0335546	0.0121693	0.0218365	0.0133051	0.0166086	0.0204059	-0.00486716	0.0107172	-0.000820518	0.00755532	0.0145236	-0.021206	0.011451	0.0126773	0.0129816
84.1	0.0268475	0.0133809	0.0273912	0.033235	0.0128348	0.0221566	0.0140651	0.0158061	0.0205474	-0.00439039	0.00811566	-0.00032255	0.00674092	0.0136261	-0.0216639	0.0116059	0.0124985	0.0129931
84.2	0.0265854	0.0139067	0.0275797	0.0328753	0.0134245	0.022533	0.0145999	0.0150236	0.0205771	-0.00376613	0.00571322	0.00022374	0.00585766	0.0127357	-0.0223199	0.011639	0.0123243	0.0130831
84.3	0.0263377	0.0145781	0.0280146	0.0324771	0.0139388	0.0228423	0.0149094	0.014261	0.0204951	-0.00309668	0.00363997	0.000745457	0.00499024	0.0119013	-0.0231427	0.0115503	0.0121526	0.013237
84.4	0.0261944	0.0153157	0.028545	0.0320414	0.0143778	0.0229908	0.0149935	0.0135603	0.0203014	-0.00240796	0.00189915	0.0012426	0.00419951	0.0111216	-0.0241272	0.0113683	0.011976	0.013433
84.5	0.0261505	0.0159851	0.0291708	0.0315682	0.0147413	0.0229659	0.0148524	0.0129391	0.0199958	-0.00170636	0.000490775	0.00171517	0.0035194	0.0103965	-0.0251457	0.0111315	0.0117981	0.0136361
84.6	0.0262061	0.0165833	0.029895	0.0310574	0.0150294	0.0227677	0.0144859	0.0123973	0.0195785	-0.000992229	-0.000585164	0.00216317	0.00297642	0.00974676	-0.0260789	0.0108397	0.0116294	0.0138174
84.7	0.0263611	0.0171033	0.030718	0.0305369	0.0152422	0.0223967	0.0138941	0.0119352	0.0190707	-0.000325833	-0.00132867	0.0025866	0.00257057	0.00919049	-0.0269084	0.0105656	0.0114755	0.0139754
84.8	0.0265479	0.017539	0.0316399	0.030065	0.0154341	0.021864	0.0130828	0.0115007	0.0183918	0.00024848	-0.00174923	0.00298946	0.00230184	0.00872766	-0.0276342	0.0103236	0.0113295	0.0141097
84.9	0.0266866	0.0178907	0.0325737	0.0296699	0.0156927	0.0211982	0.0121809	0.0110028	0.0174777	0.000730712	-0.00208003	0.00337184	0.00217024	0.00835828	-0.0282562	0.0100549	0.0111702	0.014226
85	0.0267773	0.0181582	0.0334513	0.0293518	0.0159407	0.0203993	0.011211	0.0105071	0.016476	0.00112086	-0.0023131	0.00368132	0.00217577	0.00808235	-0.0287745	0.0097805	0.0110016	0.0143229
85.1	0.02682	0.0183415	0.0343085	0.0291106	0.0162266	0.0195984	0.010173	0.0100214	0.0156551	0.00141893	-0.00235264	0.003854	0.00231158	0.00790315	-0.0291617	0.00950043	0.0108581	0.0144073
85.2	0.0267933	0.0185831	0.0351919	0.0289463	0.0165502	0.0189546	0.009067	0.00954573	0.0150149	0.00163454	-0.00210553	0.00391635	0.00256263	0.00777343	-0.0294135	0.00921467	0.0107644	0.0144851
85.3	0.0266838	0.0188921	0.0360473	0.028859	0.0169116	0.0184558	0.00789293	0.00907195	0.0145555	0.00177016	-0.0016104	0.00386836	0.00281844	0.00769319	-0.0295253	0.00890794	0.0107058	0.0145545
85.4	0.0265055	0.0192724	0.0368746	0.0288485	0.0173108	0.0181019	0.0066987	0.00852466	0.0142768	0.00179457	-0.000874469	0.00371002	0.00296356	0.00766243	-0.029487	0.00854217	0.0106703	0.0146216
85.5	0.0262586	0.0197309	0.0375172	0.0289138	0.0177478	0.017893	0.00564558	0.00790385	0.014179	0.00169539	0.000102258	0.00344135	0.0029936	0.0076643	-0.0295099	0.00811646	0.0106433	0.0147045
85.6	0.0259431	0.0202727	0.0379418	0.0289717	0.0182159	0.0178291	0.0047112	0.00720953	0.014255	0.00147261	0.00131978	0.00306234	0.00290856	0.00768118	-0.0295959	0.00760178	0.0106125	0.0147954
85.7	0.0255589	0.0209269	0.0381483	0.0290242	0.0185995	0.0179	0.00388439	0.00647555	0.014443	0.00112623	0.00277811	0.00269239	0.00270845	0.00771308	-0.0297449	0.00703402	0.0105793	0.0148901
85.8	0.0251917	0.0216934	0.0381369	0.0291137	0.0188844	0.0180613	0.00287514	0.00570451	0.014743	0.000658438	0.00437456	0.00234414	0.00239327	0.00775999	-0.029957	0.00645527	0.010527	0.015011
85.9	0.0248495	0.0225724	0.0379075	0.0292187	0.0190201	0.0182682	0.00164692	0.00491904	0.0150594	0.000195363	0.00606194	0.00194978	0.00196302	0.00780845	-0.0302452	0.00588425	0.0104425	0.0151596
86	0.0245322	0.0234022	0.0374294	0.0293391	0.0190104	0.0184968	0.000474971	0.00413775	0.0153336	-0.000243314	0.00785239	0.00150535	0.00144423	0.00776318	-0.0306136	0.00532098	0.0103241	0.0153168
86.1	0.0243298	0.0239925	0.0366632	0.029475	0.0188553	0.0187488	-0.000640724	0.00336065	0.0155657	-0.000635859	0.00982136	0.00105054	0.000863508	0.00759605	-0.0310147	0.00476544	0.0101748	0.0154641
86.2	0.0242463	0.0243432	0.0356626	0.0296262	0.0185548	0.0190243	-0.00170016	0.00258774	0.0157556	-0.000821397	0.0119621	0.00058536	0.000222969	0.00730706	-0.0314689	0.0042196	0.0100067	0.0156076
86.3	0.0242635	0.0244544	0.0345401	0.0297929	0.018109	0.0193232	-0.00253459	0.00180359	0.0159033	-0.00079993	0.0141075	0.000109799	-0.000410336	0.00689622	-0.0319761	0.00369334	0.00982975	0.0157496
86.4	0.0243666	0.0241669	0.0333707	0.0299346	0.017569	0.0196457	-0.00282376	0.00099417	0.0160089	-0.000522842	0.0160849	-0.000376137	-0.000997104	0.00637781	-0.0325232	0.00318194	0.00965363	0.0158606
86.5	0.0245556	0.0234559	0.0321635	0.0300352	0.0170092	0.0199916	-0.00258408	0.000228161	0.0161178	2.9483e-05	0.0178942	-0.000874101	-0.00153734	0.00576944	-0.0330324	0.0026862	0.00949428	0.0159255
86.6	0.0248305	0.0223786	0.0309187	0.0300946	0.0164298	0.020361	-0.00181556	-0.000477216	0.0162643	0.000656921	0.0196598	-0.00146973	-0.00203058	0.0050711	-0.0335036	0.00223154	0.00935001	0.0159672
86.7	0.0251836	0.0209574	0.0296361	0.0301129	0.0159565	0.0207152	-0.000518204	-0.00112196	0.016449	0.00131145	0.0214337	-0.00203416	-0.00247669	0.00428807	-0.033925	0.00182635	0.00923715	0.0159945
86.8	0.0256085	0.0192386	0.0283158	0.0301027	0.0156368	0.0210074	0.001308	-0.00171753	0.0167126	0.00199307	0.023161	-0.00250826	-0.00288195	0.00347678	-0.034157	0.00147859	0.00917344	0.0159946
86.9	0.0260278	0.0175046	0.0269579	0.0300657	0.0154522	0.0212611	0.00330278	-0.0023121	0.0170963	0.00270177	0.0248417	-0.00287799	-0.0032931	0.00269577	-0.0342143	0.00118825	0.0091499	0.0160023
87	0.0262842	0.0157721	0.0256299	0.0300016	0.0154028	0.0214682	0.00546278	-0.00290567	0.0176001	0.00343757	0.0264757	-0.00310102	-0.0036494	0.00195472	-0.0341617	0.000955337	0.00916421	0.0160206
87.1	0.0263778	0.0140412	0.0244762	0.0299107	0.0154885	0.0216287	0.00778798	-0.00349823	0.0182241	0.00420045	0.0280632	-0.00317736	-0.0038788	0.00125362	-0.0339993	0.000783674	0.00923015	0.016056
87.2	0.0262921	0.0123118	0.0235663	0.0298103	0.0157094	0.0217378	0.0102784	-0.0040751	0.0189682	0.00496722	0.029604	-0.00310699	-0.00398705	0.00059249	-0.0337271	0.00077766	0.00935746	0.0161097
87.3	0.0260193	0.0106452	0.0229341	0.0296889	0.0160654	0.0217861	0.012934	-0.00460895	0.0198325	0.00571478	0.0312065	-0.00288993	-0.00397537	1.65339e-05	-0.033345	0.000934869	0.00955993	0.0161892
87.4	0.0255594	0.00917739	0.0225676	0.0295465	0.0164694	0.0217736	0.0157549	-0.00501253	0.0207589	0.00642157	0.0326432	-0.00252935	-0.00384376	-0.000410589	-0.0328724	0.00125265	0.00982853	0.0162675
87.5	0.0248902	0.00790719	0.0224668	0.0293831	0.0166927	0.0217103	0.0187359	-0.00528582	0.0217139	0.00709	0.0338531	-0.00210044	-0.00359223	-0.000705684	-0.0323306	0.00172991	0.0101349	0.0163354
87.6	0.0239635	0.00683879	0.0226316	0.0291987	0.0167527	0.021654	0.0218152	-0.00542884	0.0228733	0.00769575	0.0347863	-0.00165025	-0.00322076	-0.000961859	-0.0317623	0.00233496	0.01047	0.016408
87.7	0.022991	0.00602253	0.023062	0.0289933	0.016677	0.0216378	0.0238445	-0.00544159	0.0241847	0.00823881	0.0352833	-0.00117878	-0.00270585	-0.00118585	-0.0312467	0.0030274	0.0107627	0.016435
87.8	0.0220613	0.00538956	0.0237363	0.028738	0.016518	0.02159	0.0248264	-0.0053645	0.0253944	0.00871918	0.0348714	-0.000713235	-0.00211291	-0.0013505	-0.030809	0.00380723	0.0109563	0.0163475
87.9	0.0211743	0.00493989	0.0245186	0.0284192	0.0162755	0.0215015	0.024766	-0.00521536	0.026493	0.00913686	0.0335507	-0.000327304	-0.00144196	-0.00143985	-0.0304598	0.00467445	0.0110354	0.0161357
88	0.0203302	0.00467353	0.0253417	0.0280429	0.0159496	0.0213721	0.0245027	-0.00499416	0.0274805	0.00949185	0.0313211	-2.09878e-05	-0.000692994	-0.00145391	-0.0301992	0.00562905	0.0110484	0.0158503
88.1	0.0195841	0.00459046	0.0261327	0.0276947	0.0155403	0.0212019	0.0241553	-0.00470404	0.0283568	0.00975993	0.0283456	0.000205712	0.000124813	-0.00139268	-0.0300272	0.006547	0.0110072	0.0155361
88.2	0.0189701	0.00469069	0.0268605	0.0273726	0.0151287	0.0209909	0.0237239	-0.00457788	0.0291237	0.00988617	0.0250659	0.000353108	0.000942971	-0.00128845	-0.0299437	0.00736918	0.0109168	0.0152621
88.3	0.0184881	0.00492235	0.0275251	0.0270764	0.014811	0.0207352	0.0232084	-0.00466155	0.0298411	0.009888	0.0214822	0.000409326	0.00175848	-0.00119323	-0.0299489	0.00804709	0.0107743	0.0150525
88.4	0.0181381	0.00524594	0.0281267	0.0268063	0.0145712	0.0203792	0.0229563	-0.00495503	0.0305091	0.0098231	0.0184378	0.000391962	0.00257133	-0.00108443	-0.0300029	0.00858073	0.010656	0.0149532
88.5	0.0180259	0.00557083	0.0286651	0.0265622	0.014387	0.0199208	0.0232862	-0.00545784	0.0309278	0.00968702	0.0162228	0.000313932	0.00337677	-0.00101934	-0.030022	0.0089427	0.0105869	0.0149439
88.6	0.0181483	0.00584449	0.029161	0.0263441	0.0142378	0.0193606	0.0242762	-0.00616347	0.0310596	0.00945642	0.0148403	0.000175237	0.00416162	-0.000997953	-0.0300258	0.00908601	0.0105603	0.015011
88.7	0.0184952	0.00607309	0.0296257	0.026152	0.0140838	0.0187086	0.0250657	-0.00704616	0.0309358	0.00913131	0.0142903	-7.7337e-07	0.00492587	-0.000991553	-0.0299917	0.00901067	0.0105292	0.0150905
88.8	0.0190666	0.00625664	0.0300696	0.0259885	0.0139248	0.0179952	0.0254922	-0.00791707	0.0305885	0.00871169	0.0145728	-0.000160492	0.00558742	-0.000979069	-0.029893	0.00871668	0.0105013	0.0151529
88.9	0.0198626	0.00639514	0.0305161	0.0259043	0.0137609	0.0172203	0.0255203	-0.00877621	0.0300178	0.00819754	0.0154246	-0.00030392	0.00615346	-0.0009605	-0.0297296	0.00820403	0.0104629	0.0151998
89	0.0208233	0.00648858	0.0309648	0.0259285	0.0135921	0.016384	0.0251502	-0.00962818	0.0292237	0.00757706	0.0164761	-0.000431056	0.00674469	-0.000935847	-0.0295016	0.00753852	0.0103997	0.0152303
89.1	0.0218457	0.00653696	0.0314086	0.0260612	0.0135543	0.0154863	0.0245781	-0.0103501	0.0282096	0.00683532	0.0177629	-0.000541901	0.00736111	-0.000935566	-0.0292089	0.00678274	0.0103366	0.0152549
89.2	0.0229227	0.00654029	0.0318477	0.0263023	0.0136308	0.014573	0.023821	-0.0109419	0.0272045	0.00597233	0.0188505	-0.000642389	0.00797778	-0.000970947	-0.0288516	0.00595936	0.0102622	0.0152861
89.3	0.0240432	0.00649435	0.0322818	0.0266502	0.0136842	0.0137677	0.0228791	-0.0114036	0.0262244	0.00509041	0.0197111	-0.0006111	0.0085135	-0.00105187	-0.0284728	0.00506838	0.0101793	0.0153246
89.4	0.025072	0.00623474	0.0327005	0.027104	0.0136993	0.0131591	0.0217524	-0.0117353	0.025455	0.00426111	0.0203449	-0.000448035	0.00896829	-0.00118124	-0.0281005	0.00413816	0.010089	0.0153772
89.5	0.0259499	0.00591427	0.0330864	0.0276637	0.01365	0.0127472	0.0204407	-0.0119369	0.0249811	0.00351297	0.0207547	-0.000153192	0.0093417	-0.00135905	-0.0277355	0.00323448	0.0100058	0.0154346
89.6	0.0266766	0.00554216	0.0334368	0.0283293	0.0134977	0.0125288	0.0189442	-0.0120084	0.0248026	0.00284598	0.0211775	0.000244087	0.00963354	-0.00160603	-0.0274838	0.00235735	0.00993241	0.0155219
89.7	0.0272524	0.00511841	0.033751	0.0290591	0.0132423	0.0124998	0.0177021	-0.0119953	0.0248985	0.00226016	0.0216135	0.000690135	0.00986263	-0.00194025	-0.0273639	0.00150675	0.00988484	0.0156579
89.8	0.0276771	0.00464301	0.0340046	0.0297599	0.0128839	0.0126587	0.0168247	-0.0118686	0.0252522	0.00175783	0.022072	0.00118495	0.0100331	-0.0023602	-0.0273758	0.000716059	0.00986645	0.0158266
89.9	0.0279507	0.00411596	0.0341828	0.0303745	0.0124621	0.0130053	0.0162534	-0.0115743	0.0258636	0.00133937	0.0227863	0.00172854	0.010145	-0.00286387	-0.0275195	4.9544e-05	0.00989372	0.0160215
90	0.0280624	0.00353728	0.0342857	0.030895	0.0121081	0.0136203	0.0157307	-0.011188	0.0265787	0.00100478	0.0237303	0.00228151	0.0101947	-0.0033839	-0.027795	-0.000483812	0.00994867	0.0162309
90.1	0.028018	0.002936	0.0342775	0.0313214	0.0117734	0.0143787	0.0152564	-0.0107175	0.0271275	0.000823853	0.0248916	0.00272801	0.0101791	-0.00378555	-0.0280886	-0.000884008	0.0100147	0.0164111
90.2	0.0278889	0.00234598	0.0340964	0.0316536	0.0114581	0.0151187	0.0148305	-0.0101627	0.0275099	0.0007788	0.0262702	0.0030416	0.010098	-0.00407068	-0.0283747	-0.00115104	0.0100832	0.0165566
[truncated: 323 more rows]

## Sheet: Posterior_Longitudinal_Strain
	Longitudinal Strain in %
[truncated: 1,206 more rows]

## Sheet: Anterior_Radial_Strain
	Radial Strain in %
[truncated: 1,202 more rows]

## Sheet: Lateral_Radial_Strain
	Radial Strain in %
[truncated: 1,202 more rows]

[truncated: 1 more sheets: Posterior_Radial_Strain]
