# Supplementary material for: Strains on the human femur after revision total knee arthroplasty: An in vitro study using digital image correlation
Source: PLoS One. 2024 Jun 13;19(6):e0305387. doi: 10.1371/journal.pone.0305387 (PMC11175519; doi:10.1371/journal.pone.0305387)
Supplement: S2 File — Radial and longitudinal strains at the highest load level in % for all specimens with mean values and standard deviation. (XLSM) [file pone.0305387.s002.xlsm]

## Sheet: Anterior_Longitudinal_Strain
	Longitudinal Strain in %
Axial Height [mm]	small_trial_1	standard_1	standard_2	small_trial_2	small_trial_3	standard_3	small_trial_4	standard_4	standard_5	small_trial_5	standard_6	small_trial_6	standard_7	small_trial_7	small_trial_8	standard_8	Mean value	Standard deviation
2.5				-0.224434		-0.357706		-0.378102		-0.298349		-0.604815		0.126691		-0.0911627	-0.261125	0.21486
2.6				-0.220695		-0.353223		-0.377053		-0.297766		-0.605844		0.127369		-0.0898455	-0.25958	0.215134
2.7				-0.21706		-0.349333		-0.376039		-0.297547		-0.606739		0.128151		-0.0883073	-0.258125	0.215487
2.8				-0.213527		-0.346035		-0.375056		-0.297712		-0.607397		0.129036		-0.0865482	-0.256749	0.215892
2.9				-0.210166		-0.34333		-0.374101		-0.297865		-0.60782		0.130023		-0.0845682	-0.255404	0.216335
3				-0.20706		-0.341358		-0.373176		-0.297901		-0.608014		0.13109		-0.082277	-0.254099	0.216819
3.1				-0.204051		-0.340225		-0.37228		-0.29782		-0.608065		0.132222		-0.0796248	-0.252835	0.217376
3.2	-0.205128			-0.201087		-0.339824		-0.371412		-0.297622		-0.607971		0.133418		-0.0766117	-0.24578	0.204499
3.3	-0.202955		-0.340034	-0.198169		-0.340021		-0.370571		-0.297216		-0.607734		0.13465		-0.0733671	-0.255046	0.195725
3.4	-0.201142		-0.336805	-0.195383		-0.340492		-0.369754	-0.106944	-0.296465		-0.607531		0.135855	-0.249795	-0.0699325	-0.239854	0.182424
3.5	-0.199716		-0.333611	-0.192803		-0.341238		-0.369065	-0.106347	-0.295368		-0.607524		0.137032	-0.248947	-0.0667265	-0.238574	0.182846
3.6	-0.198667		-0.330455	-0.190427		-0.342268		-0.368496	-0.10545	-0.294056		-0.607697		0.138234	-0.247937	-0.0637527	-0.237361	0.183317
3.7	-0.197928		-0.327361	-0.188263		-0.343585		-0.368046	-0.104314	-0.292655	-0.207845	-0.608049		0.13947	-0.246745	-0.0610256	-0.233862	0.176187
3.8	-0.197304		-0.324329	-0.186278	-0.11991	-0.34519		-0.367715	-0.102971	-0.291118	-0.210635	-0.608578		0.140701	-0.24553	-0.0585526	-0.224416	0.172415
3.9	-0.196795		-0.321202	-0.184538	-0.113121	-0.347082		-0.367505	-0.101418	-0.289468	-0.213026	-0.609229		0.141828	-0.244397	-0.0563335	-0.223253	0.173198
4	-0.196401		-0.317979	-0.183043	-0.106467	-0.349127		-0.367417	-0.0996576	-0.287716	-0.215049	-0.610016		0.142867	-0.243346	-0.054311	-0.222128	0.17401
4.1	-0.196121		-0.314426	-0.181793	-0.0999498	-0.350908		-0.36745	-0.0977709	-0.28586	-0.216705	-0.610948		0.143913	-0.242356	-0.0523697	-0.22098	0.174837
4.2	-0.196012		-0.31021	-0.180787	-0.0935679	-0.352247		-0.367606	-0.0960038	-0.283955	-0.217993	-0.611941		0.144966	-0.241391	-0.0505006	-0.219788	0.175628
4.3	-0.196125		-0.305928	-0.180025	-0.0873218	-0.35315		-0.367832	-0.0945397	-0.28209	-0.218913	-0.612947		0.146026	-0.240392	-0.048916	-0.218627	0.176369
4.4	-0.19642		-0.30158	-0.179509	-0.0812114	-0.353618		-0.368061	-0.0933768	-0.280263	-0.21936	-0.613952		0.147093	-0.239322	-0.0476555	-0.21748	0.177049
4.5	-0.196774		-0.297166	-0.179222	-0.0752911	-0.35365	-0.294921	-0.368302	-0.0925152	-0.278477	-0.219285	-0.61498		0.148165	-0.238181	-0.0467192	-0.221951	0.172398
4.6	-0.197187		-0.292873	-0.179037	-0.0698419	-0.353246	-0.295392	-0.368556	-0.0919547	-0.276846	-0.218706	-0.61604		0.149197	-0.236969	-0.0461071	-0.220969	0.17297
4.7	-0.197659		-0.288643	-0.178905	-0.0648639	-0.352407	-0.295788	-0.36883	-0.0916955	-0.275517	-0.217751	-0.617189		0.150141	-0.235687	-0.0458191	-0.220044	0.173471
4.8	-0.198191		-0.284307	-0.178824	-0.0603571	-0.351293	-0.296109	-0.369124	-0.091817	-0.274489	-0.216768	-0.618406		0.150979	-0.234433	-0.0458552	-0.219214	0.173894
4.9	-0.198781	-0.283031	-0.279865	-0.178796	-0.0563213	-0.350248	-0.296358	-0.369437	-0.0924674	-0.27374	-0.215552	-0.619592		0.151724	-0.23332	-0.0461709	-0.222797	0.1691
5	-0.199427	-0.277413	-0.275318	-0.178734	-0.0527568	-0.349378	-0.296944	-0.369768	-0.0936133	-0.273239	-0.214105	-0.620746		0.152375	-0.232314	-0.046774	-0.221877	0.169263
5.1	-0.19997	-0.272193	-0.270665	-0.178591	-0.0496634	-0.348585	-0.297423	-0.370118	-0.0950527	-0.27292	-0.212425	-0.621869		0.152932	-0.231372	-0.0473213	-0.221016	0.169404
5.2	-0.200356	-0.26737	-0.265906	-0.178369	-0.0470448	-0.347831	-0.297793	-0.370487	-0.0967856	-0.272711	-0.210514	-0.62293		0.153395	-0.230602	-0.0478549	-0.220211	0.169508
5.3	-0.200474	-0.262946	-0.261104	-0.178067	-0.0449143	-0.347115	-0.297979	-0.370854	-0.0986395	-0.272611	-0.208371	-0.623916		0.153765	-0.230049	-0.0483746	-0.219443	0.169579
5.4	-0.200387	-0.259024	-0.25629	-0.177661	-0.0432716	-0.346439	-0.297979	-0.37122	-0.100356	-0.27262	-0.205991	-0.624826		0.154044	-0.229714	-0.0488806	-0.218708	0.169629
5.5	-0.200096	-0.255749	-0.251482	-0.177201	-0.0417141	-0.345801	-0.29794	-0.371584	-0.101934	-0.272739	-0.203459	-0.625501		0.154232	-0.229597	-0.0493728	-0.217996	0.169663
5.6	-0.199599	-0.253122	-0.246693	-0.176688	-0.040277	-0.345215	-0.297696	-0.371947	-0.103174	-0.272852	-0.200949	-0.62587		0.154298	-0.229679	-0.0498513	-0.217288	0.169661
5.7	-0.198897	-0.250962	-0.241923	-0.176156	-0.0393256	-0.344731	-0.297248	-0.372326	-0.104072	-0.272862	-0.198484	-0.625914		0.154239	-0.229884	-0.0502594	-0.216587	0.169594
5.8	-0.197991	-0.249125	-0.237174	-0.175604	-0.0388599	-0.344374	-0.29632	-0.372749	-0.104628	-0.272754	-0.196063	-0.625634		0.154071	-0.230144	-0.0505898	-0.215863	0.169454
5.9	-0.196854	-0.247473	-0.232444	-0.175033	-0.0388645	-0.344146	-0.295015	-0.373216	-0.104888	-0.272525	-0.193688	-0.625036		0.153794	-0.230392	-0.0508912	-0.215111	0.169237
6	-0.195518	-0.246006	-0.227733	-0.174443	-0.0391342	-0.344057	-0.293664	-0.373729	-0.104942	-0.272123	-0.191358	-0.624145		0.153408	-0.230677	-0.0511766	-0.214353	0.168968
6.1	-0.194253	-0.244723	-0.223018	-0.173865	-0.0396949	-0.344079	-0.292265	-0.3743	-0.104789	-0.271514	-0.189073	-0.622962		0.152912	-0.231033	-0.0514836	-0.213609	0.168638
6.2	-0.193054	-0.243626	-0.21822	-0.173377	-0.0405467	-0.344212	-0.29082	-0.374926	-0.10444	-0.270696	-0.186862	-0.621488		0.152307	-0.23146	-0.0518121	-0.212882	0.168245
6.3	-0.191922	-0.242714	-0.213339	-0.172871	-0.0416895	-0.344456	-0.289328	-0.375608	-0.103907	-0.269672	-0.184819	-0.619803		0.151593	-0.231957	-0.0521433	-0.212176	0.167806
6.4	-0.190856	-0.241987	-0.208344	-0.172346	-0.0431234	-0.344807	-0.287572	-0.376346	-0.10319	-0.268448	-0.182987	-0.61797		0.150774	-0.23253	-0.0524504	-0.211479	0.167326
6.5	-0.189857	-0.241446	-0.203224	-0.171803	-0.0448484	-0.345177	-0.2858	-0.377139	-0.102268	-0.267055	-0.181354	-0.616221		0.149891	-0.23322	-0.0528902	-0.210827	0.166845
6.6	-0.188925	-0.240989	-0.19798	-0.171223	-0.0468644	-0.345479	-0.28408	-0.377988	-0.101128	-0.26561	-0.179917	-0.614555		0.149166	-0.234128	-0.0534735	-0.210212	0.166398
6.7	-0.188067	-0.240559	-0.192612	-0.170596	-0.0491715	-0.345713	-0.282875	-0.378893	-0.0997698	-0.264113	-0.178676	-0.612972		0.148702	-0.235272	-0.0541993	-0.209652	0.166015
6.8	-0.187327	-0.240286	-0.18712	-0.169874	-0.0517696	-0.345878	-0.281976	-0.379839	-0.0982044	-0.262622	-0.177629	-0.611466		0.148499	-0.236408	-0.0550674	-0.209131	0.165689
6.9	-0.186664	-0.24017	-0.181657	-0.169057	-0.0546658	-0.345974	-0.281196	-0.380732	-0.0964502	-0.261172	-0.176778	-0.610037		0.148558	-0.237533	-0.0560778	-0.20864	0.165409
7	-0.186058	-0.240211	-0.176298	-0.168144	-0.0578797	-0.346033	-0.280537	-0.381564	-0.0945074	-0.259806	-0.176133	-0.608683	-0.446581	0.148878	-0.238647	-0.0572304	-0.22309	0.170023
7.1	-0.185569	-0.240408	-0.171043	-0.167493	-0.0612184	-0.346124	-0.279998	-0.382356	-0.092376	-0.258559	-0.175657	-0.607443	-0.436462	0.14946	-0.239749	-0.0585253	-0.222095	0.169085
7.2	-0.185197	-0.240756	-0.165898	-0.167128	-0.064682	-0.346248	-0.27962	-0.38313	-0.0901676	-0.25743	-0.17536	-0.606404	-0.427045	0.150303	-0.24084	-0.0599416	-0.221221	0.168295
7.3	-0.184941	-0.241322	-0.160865	-0.167051	-0.0680231	-0.346411	-0.279464	-0.383884	-0.0878888	-0.256419	-0.175175	-0.605586	-0.418333	0.151366	-0.24192	-0.0611286	-0.22044	0.167684
7.4	-0.184802	-0.242102	-0.155944	-0.167262	-0.0705837	-0.346528	-0.27949	-0.38462	-0.0855483	-0.255489	-0.174932	-0.604987	-0.410323	0.152566	-0.242989	-0.062048	-0.219693	0.167271
7.5	-0.184779	-0.242841	-0.151135	-0.16776	-0.0723636	-0.346599	-0.279364	-0.385336	-0.0832405	-0.254455	-0.174631	-0.604593	-0.403496	0.153833	-0.244084	-0.0627714	-0.218976	0.167049
7.6	-0.184866	-0.243497	-0.146437	-0.168547	-0.0733631	-0.346624	-0.27907	-0.385995	-0.0809724	-0.253316	-0.174272	-0.604406	-0.398121	0.155053	-0.245232	-0.0633101	-0.218311	0.167006
7.7	-0.185181	-0.244069	-0.141852	-0.16962	-0.0735819	-0.346602	-0.278666	-0.386584	-0.078744	-0.252072	-0.173845	-0.604423	-0.3942	0.156191	-0.246287	-0.0636639	-0.2177	0.167127
7.8	-0.185688	-0.24445	-0.137378	-0.170977	-0.0733458	-0.346535	-0.278217	-0.387107	-0.0766578	-0.250732	-0.173329	-0.604647	-0.391737	0.157246	-0.247099	-0.0638329	-0.217155	0.167381
7.9	-0.186302	-0.244598	-0.133142	-0.172354	-0.0731726	-0.346421	-0.277724	-0.387566	-0.075139	-0.249204	-0.17278	-0.604999	-0.3899	0.158218	-0.247669	-0.0638171	-0.216661	0.167648
8	-0.186834	-0.244515	-0.128951	-0.173643	-0.0730618	-0.346229	-0.27717	-0.38796	-0.0741878	-0.247522	-0.172276	-0.605356	-0.38855	0.159107	-0.247996	-0.0636197	-0.216173	0.167905
8.1	-0.187285	-0.244261	-0.124883	-0.174845	-0.0727221	-0.345848	-0.276389	-0.38829	-0.073804	-0.245734	-0.171818	-0.605634	-0.387687	0.159914	-0.248082	-0.0634524	-0.215676	0.168132
8.2	-0.187655	-0.243879	-0.121033	-0.175959	-0.0721535	-0.345396	-0.275512	-0.388546	-0.0739981	-0.24384	-0.171405	-0.605823	-0.387311	0.160637	-0.247924	-0.0633153	-0.215195	0.168331
8.3	-0.187943	-0.243463	-0.117401	-0.176987	-0.0713561	-0.344934	-0.274679	-0.388724	-0.0744902	-0.241931	-0.171037	-0.605862	-0.387422	0.161229	-0.247576	-0.0630789	-0.214728	0.168516
8.4	-0.188101	-0.243014	-0.113988	-0.177841	-0.0703297	-0.344463	-0.273898	-0.388829	-0.07519	-0.240143	-0.170714	-0.605752	-0.387981	0.161688	-0.247115	-0.0627355	-0.214275	0.168693
8.5	-0.187996	-0.242532	-0.110794	-0.178447	-0.0690351	-0.343983	-0.273167	-0.388829	-0.0759909	-0.238478	-0.170313	-0.605492	-0.388959	0.16202	-0.246723	-0.0623587	-0.213817	0.168869
8.6	-0.187638	-0.242034	-0.107761	-0.178807	-0.0674499	-0.343485	-0.27248	-0.388701	-0.0768929	-0.236936	-0.169753	-0.605097	-0.390448	0.162183	-0.24654	-0.0619485	-0.213362	0.16905
8.7	-0.187039	-0.241523	-0.104861	-0.179064	-0.0655741	-0.342959	-0.271826	-0.388447	-0.0778992	-0.235696	-0.169068	-0.604582	-0.391807	0.162169	-0.246587	-0.0614901	-0.212891	0.169197
8.8	-0.186231	-0.24099	-0.102093	-0.179206	-0.0647452	-0.342391	-0.271044	-0.388065	-0.0790167	-0.234857	-0.168259	-0.603969	-0.393104	0.161979	-0.246864	-0.0609764	-0.21249	0.169239
8.9	-0.185219	-0.2405	-0.0996152	-0.179238	-0.064775	-0.341782	-0.269982	-0.387556	-0.0802452	-0.234393	-0.167325	-0.603313	-0.394342	0.161612	-0.24737	-0.060498	-0.212159	0.169181
9	-0.184002	-0.240125	-0.0974257	-0.179176	-0.0654575	-0.341293	-0.268641	-0.386916	-0.08158	-0.234314	-0.166267	-0.602616	-0.395521	0.161068	-0.248107	-0.0600559	-0.211902	0.169042
9.1	-0.18258	-0.240053	-0.0954277	-0.179021	-0.0667928	-0.340992	-0.267092	-0.386148	-0.0829395	-0.23465	-0.165136	-0.601877	-0.396639	0.160401	-0.248931	-0.0596931	-0.211723	0.168842
9.2	-0.180967	-0.240277	-0.0936213	-0.178773	-0.0687809	-0.340796	-0.265457	-0.385253	-0.0841289	-0.235348	-0.163935	-0.601095	-0.397534	0.159664	-0.249662	-0.0594188	-0.211586	0.16858
9.3	-0.179329	-0.240797	-0.0920065	-0.178432	-0.0714218	-0.340703	-0.263757	-0.384329	-0.0849651	-0.23632	-0.162672	-0.600272	-0.398091	0.158859	-0.250328	-0.0592328	-0.211487	0.168265
9.4	-0.17775	-0.241613	-0.0905833	-0.177997	-0.0747155	-0.340713	-0.261988	-0.383442	-0.0854497	-0.237565	-0.161454	-0.599382	-0.398115	0.157984	-0.250965	-0.0591353	-0.21143	0.167882
9.5	-0.176292	-0.242726	-0.0891898	-0.177527	-0.0786077	-0.340828	-0.26008	-0.382592	-0.0855828	-0.239083	-0.160329	-0.598398	-0.397038	0.157043	-0.251573	-0.0591261	-0.21137	0.167396
9.6	-0.174954	-0.244105	-0.087636	-0.177163	-0.0820675	-0.341046	-0.258158	-0.381778	-0.0853643	-0.24049	-0.159278	-0.597371	-0.395751	0.156079	-0.252153	-0.0591708	-0.211275	0.166943
9.7	-0.173796	-0.245674	-0.085982	-0.176926	-0.0845452	-0.341368	-0.256283	-0.381	-0.0847943	-0.241691	-0.158303	-0.596245	-0.394216	0.155092	-0.252704	-0.0591028	-0.211096	0.166542
9.8	-0.172846	-0.247424	-0.0843954	-0.176815	-0.0864045	-0.34157	-0.254453	-0.380259	-0.0839336	-0.242684	-0.157403	-0.595031	-0.392434	0.154103	-0.253226	-0.0589227	-0.210856	0.166155
9.9	-0.172106	-0.248983	-0.0828762	-0.176831	-0.0876979	-0.341535	-0.252668	-0.379555	-0.0828401	-0.243492	-0.156645	-0.593732	-0.390405	0.15317	-0.25372	-0.058677	-0.210537	0.16577
10	-0.171576	-0.250268	-0.0812164	-0.176966	-0.0884252	-0.341259	-0.250539	-0.378888	-0.0815474	-0.244107	-0.156064	-0.592349	-0.38819	0.152273	-0.254207	-0.058376	-0.210107	0.165388
10.1	-0.171243	-0.251278	-0.0794062	-0.177198	-0.0885866	-0.340769	-0.248574	-0.378267	-0.0802454	-0.244318	-0.155727	-0.590882	-0.386059	0.15141	-0.254725	-0.0580198	-0.209618	0.165023
10.2	-0.170982	-0.252013	-0.0774456	-0.177527	-0.0881782	-0.340104	-0.246772	-0.377692	-0.0789322	-0.244199	-0.155634	-0.589331	-0.384033	0.150581	-0.255164	-0.0576085	-0.209065	0.164679
10.3	-0.170747	-0.252473	-0.0753293	-0.177838	-0.0869945	-0.339264	-0.245181	-0.377165	-0.0777379	-0.243748	-0.155786	-0.587691	-0.382113	0.149787	-0.255479	-0.0571419	-0.208431	0.164359
10.4	-0.170475	-0.252659	-0.073097	-0.178043	-0.0846273	-0.338249	-0.243871	-0.376692	-0.0767867	-0.242967	-0.156186	-0.58592	-0.380261	0.149028	-0.25567	-0.0566201	-0.207694	0.16407
10.5	-0.170191	-0.252549	-0.0707326	-0.178186	-0.0816399	-0.337059	-0.242839	-0.376272	-0.0760785	-0.24202	-0.156873	-0.584177	-0.378188	0.148341	-0.255738	-0.0561035	-0.206894	0.163794
10.6	-0.169974	-0.252131	-0.0682274	-0.178266	-0.0787583	-0.335879	-0.242087	-0.375905	-0.0756064	-0.240923	-0.157792	-0.582672	-0.375895	0.147761	-0.255681	-0.0555927	-0.206102	0.163542
10.7	-0.169825	-0.251586	-0.0659474	-0.178249	-0.0759826	-0.334725	-0.241615	-0.375589	-0.0753588	-0.239676	-0.158875	-0.581459	-0.373381	0.147268	-0.255501	-0.0551441	-0.205353	0.163302
10.8	-0.169743	-0.250978	-0.0638924	-0.178135	-0.0733127	-0.333595	-0.241696	-0.375311	-0.0753358	-0.238279	-0.160081	-0.580538	-0.370646	0.146902	-0.255218	-0.0547754	-0.204665	0.163085
10.9	-0.169711	-0.25031	-0.0620626	-0.177924	-0.0707642	-0.332489	-0.242229	-0.375037	-0.0754898	-0.236734	-0.161319	-0.579905	-0.367746	0.146689	-0.25489	-0.054493	-0.204026	0.162898
11	-0.169702	-0.249589	-0.0604554	-0.177616	-0.068542	-0.331462	-0.242754	-0.374758	-0.0757325	-0.235095	-0.16259	-0.579531	-0.364855	0.146631	-0.254331	-0.0542967	-0.203417	0.162735
11.1	-0.169719	-0.248816	-0.059088	-0.177247	-0.0666204	-0.330695	-0.243172	-0.374445	-0.0760427	-0.233607	-0.163893	-0.579407	-0.361974	0.146728	-0.253673	-0.0541489	-0.202864	0.162609
11.2	-0.169768	-0.247991	-0.0580382	-0.176915	-0.0653544	-0.330187	-0.243481	-0.374099	-0.0764203	-0.232318	-0.165229	-0.579474	-0.359352	0.146978	-0.252915	-0.0540499	-0.202413	0.162501
11.3	-0.169849	-0.247126	-0.0573059	-0.176504	-0.0648513	-0.329938	-0.243682	-0.373721	-0.0768647	-0.231228	-0.166597	-0.579618	-0.357119	0.147383	-0.252059	-0.0540168	-0.202069	0.162396
11.4	-0.169961	-0.246229	-0.0569228	-0.176015	-0.0642848	-0.329917	-0.243774	-0.37333	-0.0773417	-0.230281	-0.16769	-0.579768	-0.355268	0.14794	-0.251104	-0.0540494	-0.20175	0.162328
11.5	-0.170132	-0.245492	-0.0568987	-0.175447	-0.0635739	-0.330122	-0.243759	-0.372939	-0.0778062	-0.229464	-0.168517	-0.579923	-0.353798	0.148625	-0.250049	-0.0539911	-0.201455	0.162312
11.6	-0.170385	-0.244997	-0.0572335	-0.1748	-0.0627185	-0.330554	-0.243572	-0.372548	-0.0782592	-0.228778	-0.16912	-0.580085	-0.352708	0.149245	-0.248782	-0.0538309	-0.201195	0.162319
11.7	-0.17072	-0.244704	-0.0578366	-0.174076	-0.0617186	-0.331213	-0.242756	-0.372152	-0.0787021	-0.228224	-0.169506	-0.580164	-0.352048	0.149678	-0.247305	-0.0535688	-0.200938	0.16232
11.8	-0.171134	-0.244483	-0.0586876	-0.173322	-0.0605742	-0.332099	-0.241514	-0.371768	-0.079135	-0.2278	-0.169673	-0.580085	-0.351783	0.149925	-0.245879	-0.0532048	-0.200701	0.162309
11.9	-0.171602	-0.244334	-0.0594212	-0.17254	-0.0592784	-0.333212	-0.240052	-0.371407	-0.0795579	-0.227514	-0.169622	-0.579843	-0.351634	0.149986	-0.244508	-0.052739	-0.200455	0.162295
12	-0.172102	-0.244316	-0.0599634	-0.171757	-0.057927	-0.334426	-0.23837	-0.371067	-0.0800384	-0.22732	-0.169353	-0.579408	-0.35146	0.149859	-0.243191	-0.0522015	-0.20019	0.162253
12.1	-0.172574	-0.244505	-0.0603142	-0.170978	-0.0567495	-0.335699	-0.236469	-0.370728	-0.080589	-0.227251	-0.168865	-0.578742	-0.351261	0.149547	-0.241929	-0.0515103	-0.199914	0.16217
12.2	-0.173019	-0.244928	-0.0604668	-0.170203	-0.0554692	-0.336903	-0.234348	-0.370364	-0.0810972	-0.227375	-0.168259	-0.577759	-0.351053	0.149047	-0.240722	-0.0506762	-0.1996	0.162046
12.3	-0.173391	-0.245513	-0.0604197	-0.169323	-0.0538057	-0.337836	-0.232007	-0.369975	-0.0815273	-0.227692	-0.16763	-0.57646	-0.350946	0.148361	-0.239569	-0.050051	-0.199237	0.161873
12.4	-0.173613	-0.246223	-0.0602303	-0.1683	-0.051759	-0.338493	-0.229447	-0.369561	-0.0818704	-0.228203	-0.167128	-0.574845	-0.350941	0.147557	-0.238471	-0.0496745	-0.198825	0.161656
12.5	-0.173684	-0.247049	-0.0599497	-0.167134	-0.049329	-0.338876	-0.227042	-0.369095	-0.0821072	-0.228906	-0.166712	-0.572924	-0.350998	0.14679	-0.237529	-0.0495466	-0.198381	0.161418
12.6	-0.173593	-0.24799	-0.0596888	-0.165825	-0.0465159	-0.338983	-0.224882	-0.368607	-0.0822374	-0.229802	-0.166379	-0.570724	-0.350912	0.146141	-0.236838	-0.0496675	-0.197907	0.161163
12.7	-0.173245	-0.249046	-0.0594998	-0.164374	-0.0433965	-0.338815	-0.222909	-0.368138	-0.0822613	-0.230891	-0.166132	-0.568257	-0.350727	0.145611	-0.236564	-0.0500371	-0.197418	0.160892
12.8	-0.172639	-0.250326	-0.059383	-0.162759	-0.0401196	-0.338372	-0.22124	-0.367688	-0.0821787	-0.232144	-0.165919	-0.565626	-0.350482	0.145199	-0.236572	-0.0506553	-0.196931	0.160619
12.9	-0.17185	-0.251773	-0.0593384	-0.161152	-0.0366752	-0.337665	-0.220018	-0.367256	-0.0819656	-0.233533	-0.165695	-0.562969	-0.350169	0.144904	-0.236862	-0.0515176	-0.196471	0.160364
13	-0.171064	-0.253278	-0.0593661	-0.159579	-0.0334421	-0.33678	-0.219244	-0.366843	-0.0816368	-0.235025	-0.165457	-0.560401	-0.349796	0.144723	-0.237434	-0.0526206	-0.196078	0.16012
13.1	-0.170282	-0.254619	-0.0593891	-0.158038	-0.0309255	-0.335882	-0.218917	-0.366449	-0.0811981	-0.236491	-0.165373	-0.557923	-0.349366	0.144658	-0.238288	-0.0537524	-0.195765	0.159869
13.2	-0.169464	-0.255761	-0.059311	-0.156531	-0.0291256	-0.33496	-0.21896	-0.366082	-0.0806131	-0.237866	-0.165443	-0.555545	-0.348877	0.144709	-0.239425	-0.0548471	-0.195506	0.159621
13.3	-0.16854	-0.256705	-0.0591316	-0.155056	-0.0280422	-0.334015	-0.218959	-0.365749	-0.0799857	-0.239143	-0.165741	-0.553326	-0.348331	0.144923	-0.240791	-0.0558887	-0.19528	0.159379
13.4	-0.167535	-0.257449	-0.0588511	-0.153629	-0.0276755	-0.333046	-0.218844	-0.365462	-0.0793086	-0.240323	-0.166309	-0.551268	-0.347765	0.145295	-0.24222	-0.0568435	-0.195077	0.159143
13.5	-0.16662	-0.257995	-0.0584853	-0.152263	-0.0280173	-0.332054	-0.218613	-0.365199	-0.0785819	-0.241406	-0.167147	-0.549367	-0.347183	0.145817	-0.243617	-0.0576378	-0.194898	0.158909
13.6	-0.165865	-0.258343	-0.0580947	-0.15104	-0.0290514	-0.331038	-0.218274	-0.364964	-0.0778056	-0.242391	-0.168255	-0.547611	-0.34656	0.146478	-0.244905	-0.0582718	-0.19475	0.158667
13.7	-0.165272	-0.258593	-0.0575716	-0.149978	-0.0307778	-0.33001	-0.217837	-0.364758	-0.0769765	-0.243098	-0.169634	-0.545987	-0.345898	0.147277	-0.246085	-0.0589513	-0.194634	0.158409
13.8	-0.164808	-0.25889	-0.056916	-0.149024	-0.0317785	-0.328994	-0.217304	-0.364581	-0.0761293	-0.243431	-0.171094	-0.544473	-0.345128	0.148215	-0.247157	-0.0596834	-0.194448	0.158226
13.9	-0.164468	-0.25917	-0.0561279	-0.148175	-0.0320648	-0.328175	-0.216672	-0.364433	-0.0752753	-0.243387	-0.172626	-0.543093	-0.344125	0.149292	-0.248119	-0.0603775	-0.194187	0.158122
14	-0.164254	-0.25936	-0.0552092	-0.147413	-0.0318426	-0.32757	-0.215944	-0.364314	-0.0744109	-0.242929	-0.174231	-0.54198	-0.342888	0.150507	-0.248973	-0.0610326	-0.193865	0.158103
14.1	-0.164165	-0.259558	-0.0542566	-0.146738	-0.0311119	-0.32719	-0.215237	-0.364222	-0.0736176	-0.241995	-0.175893	-0.541132	-0.341418	0.151807	-0.249793	-0.0616487	-0.193511	0.158156
14.2	-0.164484	-0.259817	-0.05327	-0.14615	-0.0298727	-0.327036	-0.214509	-0.364142	-0.0728781	-0.240611	-0.17761	-0.540551	-0.339909	0.153105	-0.250681	-0.0622258	-0.193165	0.158282
14.3	-0.165038	-0.260139	-0.0522495	-0.145608	-0.028125	-0.327107	-0.21374	-0.364025	-0.0721923	-0.238778	-0.179372	-0.540173	-0.338562	0.154397	-0.251389	-0.0627638	-0.192804	0.158478
14.4	-0.165605	-0.260523	-0.0511911	-0.145098	-0.0258605	-0.327404	-0.212932	-0.36388	-0.0715601	-0.236496	-0.181179	-0.539833	-0.337375	0.155641	-0.251955	-0.0633545	-0.192413	0.158717
14.5	-0.166184	-0.260943	-0.0501973	-0.144502	-0.0230319	-0.327926	-0.212153	-0.363707	-0.0709818	-0.233763	-0.183032	-0.539536	-0.336349	0.156838	-0.252379	-0.0639	-0.191984	0.159007
14.6	-0.166776	-0.261352	-0.0492154	-0.143788	-0.0203888	-0.328674	-0.211365	-0.3635	-0.0704527	-0.230966	-0.18493	-0.539221	-0.335523	0.157988	-0.252662	-0.0644241	-0.191578	0.1593
14.7	-0.167322	-0.261764	-0.0482454	-0.142959	-0.0186057	-0.329451	-0.210569	-0.363253	-0.0699728	-0.228198	-0.186873	-0.538887	-0.334955	0.159092	-0.252803	-0.0650699	-0.19124	0.159537
14.8	-0.167793	-0.262188	-0.0472872	-0.142012	-0.0177612	-0.330187	-0.209764	-0.362967	-0.0694785	-0.225461	-0.188847	-0.538535	-0.334645	0.160148	-0.252802	-0.0658282	-0.190963	0.159714
14.9	-0.168188	-0.262671	-0.0463409	-0.140949	-0.0178029	-0.330919	-0.208952	-0.362641	-0.0688916	-0.222812	-0.190782	-0.538168	-0.334594	0.16116	-0.252659	-0.0666978	-0.190744	0.15984
15	-0.168518	-0.263234	-0.0456145	-0.139776	-0.0187308	-0.331677	-0.208109	-0.362287	-0.0682121	-0.220324	-0.192643	-0.537785	-0.3348	0.162138	-0.252386	-0.0676786	-0.190602	0.15991
15.1	-0.168822	-0.263877	-0.0451179	-0.138515	-0.0205449	-0.332489	-0.207174	-0.361897	-0.0674519	-0.218262	-0.194349	-0.537354	-0.335039	0.163075	-0.251989	-0.0687707	-0.190536	0.159909
15.2	-0.169208	-0.264593	-0.0448838	-0.137171	-0.023139	-0.333357	-0.206186	-0.36147	-0.0666132	-0.216568	-0.195877	-0.536746	-0.335268	0.16397	-0.251439	-0.0699741	-0.190533	0.159819
15.3	-0.169551	-0.265333	-0.0449486	-0.13588	-0.0263364	-0.33428	-0.205138	-0.361003	-0.0656958	-0.215245	-0.197224	-0.535986	-0.335474	0.164821	-0.250925	-0.0712288	-0.190589	0.159659
15.4	-0.169849	-0.265942	-0.0452406	-0.13477	-0.0305454	-0.335258	-0.20397	-0.360492	-0.0646999	-0.21429	-0.198392	-0.535153	-0.335681	0.165626	-0.250448	-0.0725305	-0.190727	0.159412
15.5	-0.170079	-0.266442	-0.0457599	-0.133841	-0.0351738	-0.336281	-0.202722	-0.359937	-0.0636695	-0.21354	-0.199381	-0.534245	-0.336074	0.166346	-0.250007	-0.0738107	-0.190914	0.159123
15.6	-0.17016	-0.266845	-0.0465003	-0.132977	-0.0391018	-0.337146	-0.201393	-0.359337	-0.0626732	-0.212979	-0.200189	-0.533122	-0.336732	0.166975	-0.249602	-0.0750077	-0.191049	0.158837
15.7	-0.170091	-0.26715	-0.0470956	-0.132124	-0.0423296	-0.337826	-0.199984	-0.358725	-0.0617223	-0.212606	-0.200867	-0.531727	-0.337656	0.167514	-0.249234	-0.0761215	-0.191109	0.158565
15.8	-0.169852	-0.267359	-0.0475461	-0.131282	-0.0448571	-0.338321	-0.198493	-0.358071	-0.0608191	-0.212678	-0.201498	-0.530061	-0.338845	0.167908	-0.248902	-0.0771423	-0.191114	0.158298
15.9	-0.16944	-0.267469	-0.0478516	-0.130451	-0.0466844	-0.338654	-0.196922	-0.357398	-0.0599657	-0.21323	-0.202171	-0.528159	-0.340246	0.168128	-0.248617	-0.0780633	-0.191075	0.158037
16	-0.169106	-0.267474	-0.0480146	-0.12963	-0.0478114	-0.33879	-0.195399	-0.35671	-0.0591623	-0.214263	-0.202825	-0.526143	-0.341682	0.168173	-0.248517	-0.0788846	-0.191015	0.157784
16.1	-0.168849	-0.267389	-0.0480427	-0.128925	-0.0483927	-0.33867	-0.194091	-0.356013	-0.058425	-0.215567	-0.20337	-0.524022	-0.343098	0.168043	-0.248434	-0.0795931	-0.190928	0.157518
16.2	-0.16867	-0.267321	-0.0479361	-0.128211	-0.0483753	-0.338294	-0.193	-0.355311	-0.057733	-0.217098	-0.203805	-0.52185	-0.344383	0.167739	-0.248527	-0.080188	-0.19081	0.157251
16.3	-0.168568	-0.267224	-0.0476946	-0.127488	-0.0476722	-0.337698	-0.192131	-0.354603	-0.0570861	-0.218856	-0.204131	-0.519627	-0.345535	0.167284	-0.248728	-0.0806522	-0.190651	0.156993
16.4	-0.168544	-0.26709	-0.0473341	-0.126755	-0.0471227	-0.336936	-0.191531	-0.353868	-0.0565187	-0.22089	-0.204656	-0.517351	-0.346563	0.166692	-0.249039	-0.0809858	-0.190531	0.156698
16.5	-0.16857	-0.266921	-0.046869	-0.126013	-0.0468079	-0.336026	-0.191199	-0.353095	-0.0560758	-0.223203	-0.205473	-0.515024	-0.347537	0.165985	-0.24946	-0.0811888	-0.190467	0.156369
16.6	-0.168623	-0.266715	-0.0462992	-0.125261	-0.0467278	-0.334969	-0.19113	-0.352335	-0.0557573	-0.225757	-0.206545	-0.512644	-0.348458	0.165193	-0.24999	-0.0812612	-0.190455	0.156013
16.7	-0.168702	-0.266473	-0.0457153	-0.124551	-0.0468824	-0.333764	-0.19132	-0.351611	-0.0555634	-0.228298	-0.207868	-0.510312	-0.349327	0.164501	-0.250562	-0.0811784	-0.190477	0.155663
16.8	-0.168807	-0.266194	-0.0451378	-0.123937	-0.0472717	-0.332405	-0.191742	-0.350905	-0.0554921	-0.230827	-0.209496	-0.508157	-0.350294	0.163928	-0.251158	-0.0808678	-0.190548	0.155346
16.9	-0.168851	-0.265879	-0.0447466	-0.123388	-0.0478957	-0.330862	-0.192313	-0.350219	-0.055534	-0.233343	-0.211458	-0.506182	-0.351422	0.163476	-0.251777	-0.0803339	-0.190671	0.155057
17	-0.168835	-0.265547	-0.0444766	-0.122859	-0.0485663	-0.32923	-0.19303	-0.349552	-0.0555722	-0.235847	-0.213752	-0.504418	-0.352578	0.163144	-0.25242	-0.0795469	-0.190818	0.154822
17.1	-0.168759	-0.265133	-0.0442835	-0.122347	-0.0492172	-0.327471	-0.193868	-0.348903	-0.0555767	-0.238267	-0.216379	-0.502865	-0.353761	0.162932	-0.252959	-0.07859	-0.190965	0.154639
17.2	-0.168623	-0.264614	-0.0441673	-0.121851	-0.0501252	-0.32568	-0.194825	-0.348274	-0.0555482	-0.240496	-0.219229	-0.501524	-0.354957	0.16284	-0.253423	-0.0774816	-0.191124	0.154491
17.3	-0.16847	-0.264039	-0.044128	-0.121482	-0.051382	-0.324038	-0.195903	-0.347663	-0.0555162	-0.242536	-0.222228	-0.50039	-0.355948	0.162904	-0.253813	-0.0762205	-0.191303	0.154372
17.4	-0.16838	-0.263409	-0.0441082	-0.121266	-0.0529561	-0.322545	-0.197101	-0.347042	-0.0554804	-0.244385	-0.225349	-0.499454	-0.356632	0.163119	-0.254129	-0.0748068	-0.191495	0.154272
17.5	-0.168352	-0.262734	-0.0440568	-0.121187	-0.0548476	-0.321201	-0.198258	-0.346422	-0.0554411	-0.245945	-0.228634	-0.498706	-0.357009	0.163355	-0.254371	-0.0732405	-0.191691	0.154175
17.6	-0.168383	-0.262015	-0.0438629	-0.121244	-0.0570563	-0.320006	-0.199165	-0.345814	-0.0553946	-0.247076	-0.232084	-0.498123	-0.357078	0.163503	-0.254536	-0.0715215	-0.191866	0.154067
17.7	-0.168466	-0.261251	-0.0434744	-0.121417	-0.0595053	-0.318959	-0.199821	-0.345219	-0.055337	-0.247778	-0.235657	-0.497693	-0.356795	0.163564	-0.254532	-0.0697686	-0.192007	0.153944
17.8	-0.168585	-0.26041	-0.0429257	-0.121691	-0.0620388	-0.318022	-0.200045	-0.344642	-0.0553081	-0.248051	-0.239344	-0.497312	-0.356117	0.163537	-0.254531	-0.0679933	-0.192093	0.153794
17.9	-0.168727	-0.259575	-0.042347	-0.122064	-0.0644512	-0.317234	-0.19962	-0.344082	-0.055413	-0.247895	-0.243144	-0.49692	-0.355148	0.163424	-0.254695	-0.0662494	-0.192134	0.153622
18	-0.168892	-0.258853	-0.0418395	-0.122536	-0.0664729	-0.31675	-0.198514	-0.343541	-0.0556371	-0.24731	-0.246981	-0.496516	-0.353905	0.163228	-0.255024	-0.0646098	-0.192135	0.153442
18.1	-0.16908	-0.258408	-0.041403	-0.123107	-0.0681103	-0.316408	-0.196727	-0.343018	-0.0559743	-0.246412	-0.250491	-0.496094	-0.352388	0.162946	-0.255518	-0.0630745	-0.192079	0.153244
18.2	-0.169331	-0.258239	-0.0410378	-0.123778	-0.0693634	-0.31621	-0.194337	-0.342513	-0.0564249	-0.245319	-0.253633	-0.495654	-0.350708	0.16257	-0.256177	-0.0617094	-0.191991	0.153032
18.3	-0.169713	-0.258307	-0.0407437	-0.124547	-0.0702321	-0.316154	-0.191948	-0.342022	-0.0570047	-0.244038	-0.256334	-0.49514	-0.348927	0.162063	-0.257001	-0.0605304	-0.191911	0.152793
18.4	-0.170227	-0.258588	-0.0405207	-0.125401	-0.0707164	-0.316241	-0.18974	-0.341531	-0.057721	-0.242721	-0.258551	-0.494395	-0.347045	0.161509	-0.25799	-0.0595375	-0.191838	0.152517
18.5	-0.170807	-0.259081	-0.0403531	-0.126327	-0.0708244	-0.316471	-0.187715	-0.341038	-0.0585736	-0.241371	-0.260382	-0.493357	-0.345089	0.160918	-0.259045	-0.0587991	-0.19177	0.152197
18.6	-0.171375	-0.259739	-0.0402367	-0.127242	-0.0705724	-0.316844	-0.185873	-0.340539	-0.0595627	-0.239987	-0.261874	-0.492037	-0.343118	0.16029	-0.260209	-0.0583197	-0.191703	0.15184
18.7	-0.171929	-0.260411	-0.0404562	-0.127983	-0.0700753	-0.317353	-0.184215	-0.340034	-0.0606737	-0.23857	-0.263027	-0.490437	-0.341264	0.159624	-0.261311	-0.0578934	-0.191626	0.151437
18.8	-0.17247	-0.260962	-0.0407683	-0.128549	-0.0696726	-0.317975	-0.182742	-0.339523	-0.0617313	-0.237119	-0.264029	-0.488556	-0.339526	0.158922	-0.262115	-0.0575129	-0.191521	0.15099
18.9	-0.172997	-0.261392	-0.0410143	-0.128861	-0.0695951	-0.318542	-0.181639	-0.339033	-0.0627198	-0.235635	-0.264891	-0.486371	-0.338029	0.158182	-0.262619	-0.0571783	-0.191396	0.150494
19	-0.17351	-0.261701	-0.041194	-0.128818	-0.0698428	-0.319012	-0.180906	-0.338552	-0.0636169	-0.234139	-0.265782	-0.48375	-0.336771	0.157405	-0.262825	-0.0568896	-0.191244	0.14994
19.1	-0.174008	-0.2618	-0.0413075	-0.128421	-0.0704158	-0.319384	-0.180425	-0.338052	-0.0644224	-0.232761	-0.266708	-0.480723	-0.335753	0.156591	-0.262731	-0.0566501	-0.191061	0.14933
19.2	-0.17421	-0.261641	-0.0413548	-0.12767	-0.0713139	-0.319658	-0.180175	-0.33755	-0.0651364	-0.231568	-0.267668	-0.477387	-0.334944	0.155823	-0.262341	-0.0564623	-0.190828	0.148687
19.3	-0.174252	-0.261233	-0.0413359	-0.126634	-0.0724977	-0.319835	-0.180156	-0.337043	-0.0657589	-0.230661	-0.268661	-0.473804	-0.334258	0.155164	-0.261934	-0.0561379	-0.190565	0.148046
19.4	-0.174222	-0.260666	-0.0412547	-0.125485	-0.0738589	-0.319915	-0.180372	-0.336533	-0.0662899	-0.230038	-0.269677	-0.470165	-0.333623	0.154654	-0.261471	-0.0555762	-0.190281	0.147436
19.5	-0.174104	-0.259963	-0.0409094	-0.124296	-0.0754449	-0.319897	-0.180862	-0.336019	-0.0667434	-0.229702	-0.270691	-0.466469	-0.332962	0.154293	-0.260969	-0.0548751	-0.189976	0.146859
19.6	-0.1739	-0.259171	-0.0402056	-0.123074	-0.077141	-0.319726	-0.181661	-0.3355	-0.06719	-0.22965	-0.271704	-0.462757	-0.332244	0.154081	-0.26051	-0.0540607	-0.189651	0.146323
19.7	-0.173609	-0.258293	-0.0395463	-0.121817	-0.0786561	-0.319568	-0.182576	-0.334983	-0.0676314	-0.229884	-0.27262	-0.459084	-0.331448	0.154018	-0.260094	-0.0531665	-0.18931	0.14583
19.8	-0.173232	-0.257328	-0.0389315	-0.120526	-0.0795475	-0.31952	-0.183495	-0.334481	-0.0681354	-0.230404	-0.273387	-0.45545	-0.330572	0.154104	-0.259722	-0.0522014	-0.188927	0.145399
19.9	-0.172766	-0.256277	-0.0383614	-0.119201	-0.0798153	-0.319547	-0.184419	-0.334042	-0.0687221	-0.231152	-0.274009	-0.451877	-0.329616	0.15434	-0.259392	-0.0511653	-0.188501	0.145033
20	-0.172203	-0.25514	-0.0378358	-0.117887	-0.0794595	-0.319623	-0.185347	-0.333616	-0.0693917	-0.232094	-0.274486	-0.448471	-0.32858	0.154728	-0.259114	-0.0500571	-0.188036	0.144738
20.1	-0.171542	-0.253918	-0.0373548	-0.116634	-0.0784801	-0.319748	-0.18628	-0.333202	-0.0701893	-0.233071	-0.27483	-0.445264	-0.327464	0.155027	-0.258894	-0.0487979	-0.18754	0.144481
20.2	-0.170809	-0.252642	-0.0368855	-0.115444	-0.0770036	-0.319923	-0.187178	-0.332798	-0.0711858	-0.233983	-0.274906	-0.442385	-0.32629	0.155201	-0.258763	-0.0473879	-0.187024	0.144258
20.3	-0.170167	-0.251409	-0.036357	-0.114297	-0.0754019	-0.320146	-0.187988	-0.332407	-0.0723812	-0.234833	-0.274695	-0.439814	-0.325127	0.155235	-0.258531	-0.0459104	-0.186514	0.144047
20.4	-0.169713	-0.250351	-0.0358337	-0.113192	-0.0736749	-0.320419	-0.188623	-0.332027	-0.0737753	-0.235619	-0.274573	-0.437514	-0.323987	0.155133	-0.258228	-0.0443763	-0.186048	0.143858
20.5	-0.169448	-0.249451	-0.0353156	-0.112129	-0.0718451	-0.320751	-0.188988	-0.331658	-0.0753242	-0.236342	-0.27457	-0.435485	-0.322871	0.154896	-0.25805	-0.042794	-0.185633	0.143699
20.6	-0.169371	-0.248709	-0.0347857	-0.111208	-0.0700863	-0.321149	-0.189082	-0.331301	-0.0769663	-0.237002	-0.274686	-0.433727	-0.32169	0.154522	-0.257996	-0.0412244	-0.185279	0.143552
20.7	-0.169485	-0.248127	-0.034219	-0.110478	-0.0683985	-0.321613	-0.189066	-0.330918	-0.0787016	-0.2376	-0.274916	-0.432248	-0.32043	0.154012	-0.258066	-0.0396674	-0.184995	0.143417
20.8	-0.16981	-0.247703	-0.0336157	-0.109938	-0.0667816	-0.322086	-0.18898	-0.330539	-0.0805132	-0.237878	-0.275219	-0.43107	-0.319091	0.153367	-0.25826	-0.0381474	-0.184767	0.143285
20.9	-0.170335	-0.247437	-0.0329756	-0.109588	-0.0652357	-0.32249	-0.188826	-0.330178	-0.0823217	-0.237801	-0.275718	-0.430158	-0.317673	0.152747	-0.258578	-0.0368413	-0.184588	0.143167
21	-0.170782	-0.247312	-0.0323549	-0.109552	-0.0637608	-0.322814	-0.188603	-0.329833	-0.0840774	-0.237257	-0.276476	-0.429391	-0.316176	0.152245	-0.25902	-0.0357491	-0.184432	0.143061
21.1	-0.171148	-0.247264	-0.0319538	-0.109645	-0.0623049	-0.323059	-0.188245	-0.329503	-0.0856559	-0.236249	-0.277585	-0.428769	-0.314692	0.15186	-0.259586	-0.034884	-0.184293	0.142971
21.2	-0.171397	-0.247189	-0.0317721	-0.109827	-0.0607381	-0.32323	-0.18775	-0.329181	-0.0870784	-0.234837	-0.279043	-0.428297	-0.313396	0.151494	-0.260119	-0.0342463	-0.184163	0.142896
21.3	-0.17153	-0.247119	-0.03181	-0.110096	-0.0590398	-0.323297	-0.187112	-0.328868	-0.0883448	-0.23302	-0.280761	-0.427976	-0.312289	0.151125	-0.26067	-0.0338361	-0.18404	0.142831
21.4	-0.171548	-0.247055	-0.0320515	-0.110454	-0.0573523	-0.323243	-0.186392	-0.328564	-0.0894551	-0.2308	-0.28267	-0.427806	-0.31137	0.150741	-0.261167	-0.0336548	-0.183928	0.142763
21.5	-0.171449	-0.247011	-0.0323584	-0.1109	-0.0557474	-0.323069	-0.185791	-0.328248	-0.0904092	-0.228176	-0.284677	-0.427769	-0.310558	0.150343	-0.261608	-0.0337163	-0.183821	0.142685
21.6	-0.171234	-0.246986	-0.0327284	-0.111435	-0.0542253	-0.322776	-0.185181	-0.327868	-0.0912073	-0.225186	-0.286782	-0.427834	-0.309852	0.149932	-0.261994	-0.0339808	-0.183709	0.142597
21.7	-0.170904	-0.246981	-0.0331615	-0.112006	-0.0527858	-0.322362	-0.184507	-0.327406	-0.0918493	-0.222083	-0.288985	-0.42799	-0.309252	0.14945	-0.262325	-0.0343252	-0.183592	0.142501
21.8	-0.170476	-0.247	-0.0336341	-0.112388	-0.051429	-0.321985	-0.183802	-0.326881	-0.0923371	-0.218868	-0.291056	-0.428107	-0.308758	0.148908	-0.262601	-0.0348219	-0.183452	0.142392
21.9	-0.170068	-0.247075	-0.0341345	-0.112577	-0.0501409	-0.321691	-0.183127	-0.326292	-0.09268	-0.215677	-0.292842	-0.428165	-0.308375	0.148305	-0.262822	-0.0354665	-0.183302	0.142265
22	-0.169625	-0.247129	-0.034728	-0.112591	-0.0487408	-0.32145	-0.182485	-0.325641	-0.0930658	-0.212513	-0.29434	-0.428163	-0.308233	0.147642	-0.262988	-0.0362541	-0.183144	0.142121
22.1	-0.169133	-0.24715	-0.0354586	-0.11243	-0.0472585	-0.321243	-0.181902	-0.324944	-0.0935364	-0.209423	-0.295552	-0.428103	-0.308211	0.146975	-0.263192	-0.0371694	-0.182983	0.141961
22.2	-0.16859	-0.247133	-0.0363266	-0.112082	-0.045694	-0.321102	-0.181379	-0.324199	-0.0940919	-0.206475	-0.296411	-0.427982	-0.308278	0.146402	-0.263433	-0.0382043	-0.182811	0.141796
22.3	-0.167998	-0.247031	-0.0373318	-0.111545	-0.044296	-0.321027	-0.180914	-0.323466	-0.0947322	-0.203668	-0.296857	-0.427813	-0.30854	0.145886	-0.26371	-0.0393588	-0.18265	0.141612
22.4	-0.167356	-0.246843	-0.0384742	-0.110827	-0.0431313	-0.321019	-0.180504	-0.322782	-0.0954573	-0.201002	-0.296939	-0.427612	-0.308976	0.145426	-0.264024	-0.0406416	-0.18251	0.141408
22.5	-0.166664	-0.246547	-0.0397241	-0.109946	-0.0421999	-0.321078	-0.180243	-0.322159	-0.0962672	-0.198577	-0.296657	-0.427378	-0.309497	0.145066	-0.264374	-0.0420756	-0.182395	0.141187
22.6	-0.165922	-0.246132	-0.0410282	-0.108986	-0.0415018	-0.321202	-0.180348	-0.321599	-0.0971654	-0.196531	-0.29601	-0.427106	-0.310102	0.144784	-0.264761	-0.0436432	-0.182328	0.140947
22.7	-0.165087	-0.24564	-0.0423865	-0.107998	-0.041037	-0.32138	-0.180821	-0.3211	-0.0981559	-0.194937	-0.295038	-0.426798	-0.310792	0.14457	-0.265185	-0.045193	-0.182311	0.140695
22.8	-0.164172	-0.245108	-0.0437167	-0.107025	-0.0408238	-0.32163	-0.181662	-0.320662	-0.0991392	-0.193906	-0.29384	-0.426456	-0.311567	0.144423	-0.265609	-0.0467134	-0.18235	0.140447
22.9	-0.16326	-0.244549	-0.0447358	-0.106089	-0.0411839	-0.322082	-0.182943	-0.320282	-0.0999745	-0.193437	-0.292582	-0.42609	-0.312318	0.144344	-0.265869	-0.048155	-0.18245	0.140209
23	-0.162352	-0.243963	-0.0453427	-0.105192	-0.0420087	-0.322532	-0.184696	-0.319933	-0.100687	-0.193531	-0.29139	-0.425702	-0.312947	0.144333	-0.265974	-0.0494455	-0.182585	0.139986
23.1	-0.161449	-0.24335	-0.0455374	-0.104333	-0.042981	-0.322979	-0.186875	-0.319625	-0.101287	-0.194009	-0.290607	-0.425295	-0.313453	0.144386	-0.265758	-0.0505847	-0.182734	0.139807
23.2	-0.160549	-0.242709	-0.0453198	-0.103511	-0.0440555	-0.323423	-0.189175	-0.319313	-0.101777	-0.194799	-0.290275	-0.424867	-0.313725	0.144513	-0.265185	-0.0516024	-0.182861	0.139666
23.3	-0.159654	-0.242083	-0.0446901	-0.10286	-0.0452321	-0.323864	-0.191354	-0.318998	-0.102156	-0.195901	-0.290394	-0.424474	-0.314011	0.144747	-0.264255	-0.0525431	-0.182983	0.139581
23.4	-0.158762	-0.241497	-0.0436481	-0.102272	-0.0465108	-0.324303	-0.193293	-0.318679	-0.102423	-0.197163	-0.290962	-0.424273	-0.314349	0.144963	-0.26297	-0.0534067	-0.183097	0.139557
23.5	-0.157877	-0.240961	-0.0421938	-0.101698	-0.0478918	-0.324738	-0.194994	-0.318356	-0.102579	-0.198582	-0.291884	-0.424329	-0.31474	0.145105	-0.261328	-0.0541248	-0.183198	0.139596
23.6	-0.157004	-0.24054	-0.0403274	-0.101139	-0.0493724	-0.325171	-0.196456	-0.318029	-0.10267	-0.199829	-0.293001	-0.424642	-0.315146	0.145175	-0.259329	-0.0546931	-0.183261	0.139688
23.7	-0.156121	-0.240284	-0.0378684	-0.100593	-0.0508341	-0.325439	-0.197679	-0.317699	-0.102716	-0.200857	-0.294254	-0.425211	-0.315436	0.145172	-0.257146	-0.0551114	-0.183255	0.139837
23.8	-0.15525	-0.240192	-0.0350585	-0.100083	-0.0520157	-0.325484	-0.198662	-0.317365	-0.102852	-0.201665	-0.29562	-0.426012	-0.315659	0.145096	-0.255016	-0.0553515	-0.183199	0.140044
23.9	-0.15439	-0.240265	-0.0324211	-0.0996969	-0.0527723	-0.325291	-0.198969	-0.317	-0.103097	-0.202253	-0.297084	-0.427093	-0.316083	0.144946	-0.252899	-0.0553972	-0.18311	0.140292
24	-0.153542	-0.240503	-0.0299563	-0.0995336	-0.0531038	-0.324859	-0.199181	-0.316614	-0.103493	-0.20263	-0.298472	-0.42844	-0.316708	0.144723	-0.250967	-0.0553184	-0.183037	0.14057
24.1	-0.152706	-0.240906	-0.027664	-0.0995933	-0.0530102	-0.324189	-0.199305	-0.316235	-0.10404	-0.202748	-0.299746	-0.430021	-0.317535	0.1444	-0.249221	-0.0551774	-0.182981	0.140866
24.2	-0.151881	-0.241473	-0.0255444	-0.0997444	-0.0524916	-0.32328	-0.199339	-0.315888	-0.104736	-0.202513	-0.300904	-0.431741	-0.318411	0.143944	-0.247659	-0.0549714	-0.182915	0.141162
24.3	-0.151068	-0.242099	-0.0235907	-0.0999295	-0.0515876	-0.322134	-0.199284	-0.315574	-0.105588	-0.201826	-0.301971	-0.433599	-0.319337	0.14343	-0.246282	-0.0548889	-0.182833	0.141456
24.4	-0.150332	-0.242632	-0.021793	-0.100021	-0.0504429	-0.320749	-0.199134	-0.315294	-0.106612	-0.20075	-0.302987	-0.435596	-0.320385	0.14286	-0.24509	-0.0549401	-0.182744	0.141746
24.5	-0.149688	-0.243074	-0.0203478	-0.100018	-0.0491118	-0.319183	-0.198858	-0.315047	-0.107795	-0.199455	-0.303931	-0.437732	-0.321633	0.142233	-0.244066	-0.0551377	-0.182678	0.142023
24.6	-0.14915	-0.243469	-0.0193627	-0.099922	-0.0477088	-0.317547	-0.198455	-0.314838	-0.10907	-0.19794	-0.304672	-0.439966	-0.322968	0.141548	-0.243129	-0.0554663	-0.182632	0.142266
24.7	-0.148772	-0.243833	-0.0184345	-0.0997319	-0.0465347	-0.315816	-0.198118	-0.314635	-0.110436	-0.196206	-0.305306	-0.442298	-0.324193	0.140806	-0.242366	-0.0559157	-0.182612	0.142478
24.8	-0.148564	-0.244167	-0.0175634	-0.099448	-0.0456081	-0.314026	-0.197959	-0.314416	-0.111828	-0.194252	-0.305897	-0.444732	-0.32531	0.140007	-0.241845	-0.0563874	-0.182625	0.142674
24.9	-0.148525	-0.24447	-0.0167492	-0.0990703	-0.0449289	-0.312183	-0.197692	-0.314132	-0.113132	-0.192079	-0.306445	-0.447246	-0.326285	0.139151	-0.241565	-0.0568222	-0.182636	0.142851
25	-0.148656	-0.244743	-0.0159919	-0.098721	-0.0444972	-0.310289	-0.197279	-0.313825	-0.114305	-0.18981	-0.306939	-0.449705	-0.327045	0.138231	-0.241519	-0.0572385	-0.182646	0.142987
25.1	-0.148956	-0.244963	-0.0152917	-0.0983895	-0.044313	-0.308342	-0.196721	-0.313494	-0.115311	-0.187733	-0.307338	-0.452088	-0.327588	0.137405	-0.241698	-0.0577166	-0.182659	0.143096
25.2	-0.149426	-0.245085	-0.0146484	-0.0980688	-0.0443166	-0.306343	-0.196016	-0.313144	-0.116092	-0.186004	-0.307861	-0.454396	-0.327915	0.136682	-0.242103	-0.0582563	-0.182687	0.143194
25.3	-0.15003	-0.24506	-0.0140141	-0.097759	-0.0443696	-0.304358	-0.195179	-0.312781	-0.116646	-0.184596	-0.30864	-0.456628	-0.327971	0.136079	-0.242735	-0.0588343	-0.18272	0.143303
25.4	-0.150595	-0.244915	-0.0132537	-0.0974656	-0.0444721	-0.302481	-0.194286	-0.312405	-0.116974	-0.183502	-0.309299	-0.458784	-0.327723	0.135593	-0.24356	-0.0594437	-0.182723	0.143418
25.5	-0.151096	-0.244663	-0.0125616	-0.0971888	-0.0446307	-0.300711	-0.193394	-0.311997	-0.117077	-0.182722	-0.309808	-0.46084	-0.32702	0.135228	-0.244347	-0.0600846	-0.182682	0.143502
25.6	-0.15153	-0.244315	-0.0119552	-0.0969423	-0.044955	-0.299049	-0.192505	-0.311555	-0.116953	-0.182256	-0.310167	-0.462797	-0.325873	0.134986	-0.244966	-0.060772	-0.1826	0.143544
25.7	-0.151898	-0.243908	-0.0114591	-0.0967341	-0.0454127	-0.29746	-0.191509	-0.311082	-0.116603	-0.182104	-0.310376	-0.464647	-0.324316	0.134866	-0.245399	-0.061512	-0.182472	0.143542
25.8	-0.152199	-0.243441	-0.0110733	-0.0964814	-0.0460038	-0.295998	-0.190713	-0.310578	-0.116041	-0.182266	-0.310435	-0.466368	-0.322559	0.134869	-0.245646	-0.0622803	-0.182326	0.143516
25.9	-0.152434	-0.24287	-0.0107979	-0.096172	-0.0467283	-0.294718	-0.190196	-0.310043	-0.115334	-0.182734	-0.31022	-0.46796	-0.320601	0.134851	-0.245707	-0.0628999	-0.18216	0.143446
26	-0.152602	-0.242158	-0.0105768	-0.0956818	-0.0475862	-0.293622	-0.189959	-0.309478	-0.114632	-0.183484	-0.309729	-0.469422	-0.318442	0.134746	-0.245582	-0.0633708	-0.181974	0.143328
26.1	-0.152708	-0.241352	-0.0102097	-0.0950546	-0.0484747	-0.292697	-0.190003	-0.308882	-0.114065	-0.184484	-0.308963	-0.470786	-0.316045	0.134554	-0.245271	-0.0637026	-0.181759	0.14318
26.2	-0.152804	-0.240451	-0.00962404	-0.0943145	-0.0492394	-0.291929	-0.190327	-0.308255	-0.113606	-0.185609	-0.307965	-0.472048	-0.313348	0.13437	-0.244759	-0.0639572	-0.181492	0.143022
26.3	-0.152903	-0.239454	-0.00879133	-0.0934614	-0.0498866	-0.291312	-0.190931	-0.30766	-0.113256	-0.186858	-0.306834	-0.473142	-0.31035	0.134195	-0.244047	-0.0641345	-0.181177	0.14286
26.4	-0.152992	-0.238361	-0.00771159	-0.0924931	-0.050294	-0.290846	-0.191709	-0.307104	-0.113014	-0.188232	-0.305593	-0.474068	-0.307322	0.13403	-0.243246	-0.0642122	-0.180823	0.14272
26.5	-0.153048	-0.237157	-0.00650877	-0.091407	-0.0504538	-0.290531	-0.192374	-0.306607	-0.112881	-0.189731	-0.304244	-0.474846	-0.304392	0.133873	-0.242356	-0.0641695	-0.180427	0.142606
26.6	-0.153071	-0.235844	-0.00518524	-0.0902754	-0.0503657	-0.290361	-0.192901	-0.30617	-0.112856	-0.191355	-0.302786	-0.475506	-0.30156	0.133724	-0.241375	-0.064046	-0.179996	0.142516
26.7	-0.15306	-0.234559	-0.003741	-0.0891036	-0.05003	-0.290316	-0.193344	-0.305792	-0.11294	-0.193103	-0.301219	-0.476051	-0.298855	0.133583	-0.240305	-0.0639895	-0.179552	0.142447
26.8	-0.153016	-0.233602	-0.00220722	-0.0880638	-0.0494465	-0.290246	-0.193703	-0.305474	-0.113068	-0.194976	-0.2998	-0.476559	-0.296286	0.133477	-0.239146	-0.0640001	-0.179132	0.142419
26.9	-0.152937	-0.232946	-0.000588259	-0.08719	-0.0486292	-0.290056	-0.194043	-0.305216	-0.113269	-0.196824	-0.298681	-0.47705	-0.293853	0.133456	-0.237896	-0.0641421	-0.178742	0.142437
27	-0.152877	-0.232593	0.00112117	-0.0864827	-0.0478313	-0.289725	-0.194404	-0.305016	-0.113427	-0.198709	-0.297862	-0.477512	-0.291557	0.133645	-0.236557	-0.0644253	-0.178388	0.142504
27.1	-0.152888	-0.232541	0.00292105	-0.0859447	-0.0471172	-0.289316	-0.194788	-0.30486	-0.113517	-0.200603	-0.297343	-0.477897	-0.289519	0.133988	-0.235206	-0.0648638	-0.178093	0.14261
27.2	-0.152993	-0.232792	0.00481139	-0.0855872	-0.0465189	-0.288829	-0.195193	-0.304747	-0.113539	-0.202477	-0.297191	-0.47819	-0.287775	0.134388	-0.233849	-0.0652295	-0.177857	0.142755
27.3	-0.153195	-0.233345	0.0067922	-0.0854134	-0.0459759	-0.288263	-0.195621	-0.304599	-0.113492	-0.204333	-0.29751	-0.478373	-0.28634	0.134845	-0.232459	-0.065478	-0.177672	0.142943
27.4	-0.153382	-0.2342	0.00886346	-0.0853971	-0.0454526	-0.287619	-0.196075	-0.304392	-0.113377	-0.206169	-0.298292	-0.478441	-0.285341	0.135359	-0.231037	-0.0655995	-0.177535	0.14318
27.5	-0.153541	-0.235334	0.0109953	-0.0855238	-0.044949	-0.286897	-0.196537	-0.304128	-0.113194	-0.20799	-0.299458	-0.478393	-0.284833	0.135929	-0.229582	-0.0655712	-0.177438	0.143466
27.6	-0.153672	-0.236585	0.0131346	-0.0857091	-0.044465	-0.286208	-0.196865	-0.303806	-0.112951	-0.209796	-0.300871	-0.47823	-0.28473	0.136555	-0.228094	-0.0654108	-0.177356	0.143786
27.7	-0.153775	-0.237866	0.0152506	-0.0859204	-0.0440006	-0.28559	-0.197037	-0.303426	-0.112651	-0.211514	-0.302493	-0.477951	-0.285034	0.137224	-0.226574	-0.065151	-0.177282	0.144134
27.8	-0.153854	-0.239079	0.017198	-0.0861578	-0.0435448	-0.285035	-0.197011	-0.302995	-0.112351	-0.212965	-0.304236	-0.477612	-0.285743	0.137936	-0.225021	-0.0647919	-0.177204	0.144492
27.9	-0.153838	-0.240224	0.0188806	-0.0864212	-0.0429771	-0.28436	-0.196787	-0.302576	-0.11208	-0.213934	-0.305936	-0.477331	-0.286864	0.13862	-0.223435	-0.0643334	-0.1771	0.144848
28	-0.153745	-0.241302	0.0202982	-0.0867106	-0.0422881	-0.283564	-0.196365	-0.302196	-0.111812	-0.214409	-0.307466	-0.47711	-0.288467	0.139252	-0.221767	-0.0637434	-0.176962	0.145197
28.1	-0.153573	-0.242313	0.0214509	-0.0870261	-0.0415747	-0.282649	-0.195791	-0.301846	-0.111535	-0.214533	-0.308589	-0.476951	-0.290267	0.139835	-0.22016	-0.0630139	-0.176783	0.145513
28.2	-0.153324	-0.243256	0.0223387	-0.0872426	-0.04088	-0.281613	-0.19537	-0.301571	-0.11125	-0.214325	-0.309303	-0.476855	-0.292169	0.140371	-0.218644	-0.0621151	-0.176575	0.1458
28.3	-0.153121	-0.244116	0.0229616	-0.0872264	-0.0402022	-0.280458	-0.19514	-0.301365	-0.110978	-0.213785	-0.309616	-0.476814	-0.293864	0.14086	-0.217218	-0.0610025	-0.176318	0.146047
28.4	-0.152985	-0.244806	0.0233195	-0.0870846	-0.0395413	-0.279182	-0.195102	-0.301201	-0.11077	-0.212913	-0.309528	-0.476818	-0.295363	0.141321	-0.215883	-0.0596761	-0.176013	0.146246
28.5	-0.152916	-0.245319	0.0234125	-0.0868541	-0.0388973	-0.277836	-0.195571	-0.301076	-0.110625	-0.211708	-0.309038	-0.476867	-0.296671	0.141765	-0.214639	-0.0582725	-0.175695	0.146394
28.6	-0.152915	-0.245635	0.0232656	-0.0864817	-0.0382727	-0.276565	-0.196219	-0.300983	-0.110499	-0.2105	-0.308257	-0.476924	-0.297789	0.142192	-0.213485	-0.0569127	-0.175374	0.146501
28.7	-0.153001	-0.245753	0.0229053	-0.0859673	-0.037671	-0.275533	-0.19692	-0.300838	-0.110383	-0.209521	-0.307244	-0.476927	-0.298717	0.142603	-0.212422	-0.0555969	-0.175062	0.146568
28.8	-0.153155	-0.245695	0.0223297	-0.0852885	-0.037088	-0.274808	-0.197674	-0.300643	-0.110279	-0.20884	-0.306073	-0.476899	-0.299406	0.142992	-0.211507	-0.0543964	-0.174777	0.146602
28.9	-0.153376	-0.245464	0.0219036	-0.0844384	-0.0366073	-0.274391	-0.19873	-0.300398	-0.110036	-0.208526	-0.304947	-0.476791	-0.299588	0.143339	-0.211006	-0.0533274	-0.174524	0.146627
29	-0.153668	-0.245058	0.0216271	-0.0836055	-0.0362288	-0.274281	-0.199507	-0.300105	-0.109637	-0.208569	-0.303866	-0.476619	-0.299263	0.143647	-0.210691	-0.0523199	-0.174259	0.146632
29.1	-0.154038	-0.244479	0.0215051	-0.0828057	-0.0359525	-0.274478	-0.200128	-0.299762	-0.109083	-0.208917	-0.302831	-0.476383	-0.298484	0.14394	-0.210548	-0.0513084	-0.173985	0.146627
29.2	-0.154485	-0.24379	0.0215451	-0.0821708	-0.0357783	-0.274983	-0.200642	-0.299345	-0.108381	-0.20957	-0.301841	-0.476082	-0.297474	0.144214	-0.210577	-0.050293	-0.173728	0.14662
29.3	-0.15501	-0.243086	0.0217406	-0.0817293	-0.0357063	-0.275794	-0.20116	-0.298853	-0.107526	-0.210529	-0.300873	-0.475717	-0.296234	0.144412	-0.210778	-0.0492977	-0.173509	0.146604
29.4	-0.155613	-0.242432	0.0220817	-0.0814529	-0.0357079	-0.276764	-0.201738	-0.298288	-0.1065	-0.211728	-0.299899	-0.475274	-0.294771	0.144536	-0.21115	-0.0483278	-0.173314	0.146575
29.5	-0.156285	-0.241828	0.0225033	-0.0813416	-0.0357292	-0.277813	-0.202375	-0.297698	-0.105304	-0.212938	-0.298961	-0.47475	-0.293091	0.144585	-0.211695	-0.0473449	-0.173129	0.146532
29.6	-0.156974	-0.241228	0.0229641	-0.0814489	-0.0357409	-0.278848	-0.203073	-0.297084	-0.103937	-0.213995	-0.298193	-0.474144	-0.291304	0.144558	-0.212411	-0.0462168	-0.172942	0.146483
29.7	-0.157625	-0.240616	0.0234639	-0.0818738	-0.0355806	-0.279924	-0.203831	-0.296485	-0.102399	-0.2149	-0.29763	-0.473402	-0.28961	0.144456	-0.213036	-0.0449312	-0.172745	0.146441
29.8	-0.158227	-0.240005	0.0239442	-0.0824873	-0.03523	-0.28104	-0.204649	-0.295906	-0.100691	-0.215705	-0.2973	-0.47252	-0.288008	0.144276	-0.213403	-0.0435849	-0.172534	0.146401
29.9	-0.158769	-0.239416	0.0243991	-0.0832686	-0.0347705	-0.282199	-0.205442	-0.295347	-0.0990103	-0.216458	-0.297203	-0.471496	-0.286588	0.144016	-0.213532	-0.0422371	-0.172333	0.146354
30	-0.159206	-0.238857	0.0248286	-0.0840507	-0.0342383	-0.283398	-0.205962	-0.294809	-0.0974652	-0.217033	-0.297351	-0.470361	-0.285552	0.143691	-0.213423	-0.0408705	-0.172129	0.146312
30.1	-0.159539	-0.238352	0.0252413	-0.0847943	-0.0336334	-0.284639	-0.20621	-0.294291	-0.0960788	-0.217314	-0.297785	-0.469134	-0.284901	0.143344	-0.213076	-0.0394837	-0.171915	0.146285
30.2	-0.159768	-0.237921	0.0256414	-0.085503	-0.0329952	-0.285912	-0.206186	-0.293788	-0.0948397	-0.217302	-0.298447	-0.467822	-0.28453	0.142992	-0.21249	-0.0380768	-0.171684	0.146266
30.3	-0.159892	-0.237565	0.0260036	-0.0861833	-0.0324593	-0.28715	-0.205889	-0.293305	-0.093748	-0.21702	-0.299224	-0.46643	-0.284352	0.142635	-0.211666	-0.0366349	-0.17143	0.146233
30.4	-0.159982	-0.237282	0.026257	-0.0868295	-0.032164	-0.288255	-0.205281	-0.292843	-0.0928036	-0.216443	-0.300081	-0.46496	-0.284387	0.142274	-0.210605	-0.0351227	-0.171157	0.146167
30.5	-0.160057	-0.237071	0.0265962	-0.0874417	-0.0320952	-0.289243	-0.204291	-0.292416	-0.0919967	-0.215555	-0.300772	-0.463437	-0.284787	0.141906	-0.209343	-0.0335401	-0.170846	0.146084
30.6	-0.160118	-0.236913	0.0269549	-0.087931	-0.03215	-0.29013	-0.202918	-0.292029	-0.0913253	-0.214359	-0.301297	-0.461868	-0.28555	0.141531	-0.208006	-0.0318724	-0.170499	0.145991
30.7	-0.160167	-0.236774	0.0272403	-0.0881576	-0.0323609	-0.290951	-0.201112	-0.291683	-0.0907894	-0.212852	-0.301649	-0.460252	-0.286655	0.141148	-0.206646	-0.0301132	-0.170111	0.145887
30.8	-0.160192	-0.236684	0.0274524	-0.0881581	-0.0327277	-0.291707	-0.198806	-0.291378	-0.0903618	-0.211142	-0.301807	-0.45859	-0.287822	0.140787	-0.205295	-0.0282677	-0.169669	0.145761
30.9	-0.160155	-0.236667	0.0275913	-0.0879447	-0.0332506	-0.292398	-0.196434	-0.291112	-0.0900241	-0.209265	-0.30177	-0.456882	-0.289009	0.140525	-0.203954	-0.0263674	-0.169195	0.14563
31	-0.160056	-0.236774	0.0276528	-0.0875173	-0.0339295	-0.293077	-0.193993	-0.290887	-0.0896721	-0.207356	-0.301539	-0.455181	-0.290214	0.140429	-0.202623	-0.0244121	-0.168697	0.145518
31.1	-0.159895	-0.237007	0.0276348	-0.0868761	-0.0347643	-0.293783	-0.191485	-0.290732	-0.0893064	-0.205444	-0.30112	-0.453483	-0.29169	0.140501	-0.201302	-0.0225382	-0.168206	0.145436
31.2	-0.159653	-0.237365	0.0274648	-0.086021	-0.0355394	-0.294528	-0.188909	-0.290648	-0.0889529	-0.203586	-0.300618	-0.45179	-0.293453	0.140741	-0.200006	-0.0209335	-0.167737	0.145386
31.3	-0.159328	-0.237849	0.0271144	-0.084952	-0.036095	-0.29531	-0.186265	-0.290571	-0.0886116	-0.201762	-0.30004	-0.45017	-0.295504	0.141148	-0.198747	-0.0195979	-0.167284	0.145381
31.4	-0.158953	-0.238458	0.0267193	-0.0838725	-0.0366103	-0.296131	-0.183566	-0.290496	-0.0882824	-0.199972	-0.299385	-0.448621	-0.297575	0.141722	-0.197625	-0.0185523	-0.166854	0.145401
31.5	-0.158552	-0.239191	0.0264625	-0.0828117	-0.0370214	-0.296991	-0.181277	-0.290449	-0.0879655	-0.198217	-0.298653	-0.447144	-0.299546	0.142464	-0.196717	-0.0178037	-0.166463	0.145461
31.6	-0.158123	-0.240027	0.026344	-0.0816971	-0.0373284	-0.297903	-0.179552	-0.290451	-0.0876591	-0.196495	-0.297846	-0.445729	-0.301419	0.143373	-0.196049	-0.0173522	-0.16612	0.145563
31.7	-0.157668	-0.240812	0.0263637	-0.0805235	-0.0375312	-0.298887	-0.17839	-0.290504	-0.0873442	-0.194808	-0.296962	-0.444327	-0.303164	0.144424	-0.195622	-0.0172041	-0.16581	0.145693
31.8	-0.157161	-0.241242	0.0265293	-0.0793915	-0.0376298	-0.299835	-0.177841	-0.290607	-0.0870852	-0.192939	-0.295917	-0.442924	-0.304767	0.145486	-0.195437	-0.0173658	-0.165508	0.145799
31.9	-0.156596	-0.241328	0.0268123	-0.078306	-0.0376242	-0.300775	-0.177863	-0.290663	-0.0868063	-0.190886	-0.294688	-0.441515	-0.306226	0.146508	-0.195493	-0.0177426	-0.1652	0.145877
32	-0.155975	-0.24108	0.0272076	-0.0772663	-0.0375145	-0.301758	-0.178413	-0.290668	-0.0864431	-0.188586	-0.293275	-0.44011	-0.307558	0.14736	-0.19579	-0.0182341	-0.164882	0.145921
32.1	-0.155262	-0.240498	0.0277152	-0.0762698	-0.0374243	-0.302784	-0.179492	-0.290621	-0.0859955	-0.186166	-0.291692	-0.438769	-0.308777	0.148043	-0.196288	-0.0187667	-0.164565	0.14594
32.2	-0.154421	-0.239582	0.0283352	-0.0753559	-0.0373982	-0.303853	-0.180778	-0.290523	-0.0854637	-0.183813	-0.290041	-0.437528	-0.309879	0.148556	-0.196948	-0.0195686	-0.164266	0.145926
32.3	-0.153444	-0.238331	0.0290226	-0.0745337	-0.0374608	-0.304965	-0.181638	-0.290394	-0.0848513	-0.181525	-0.288346	-0.436397	-0.310846	0.1489	-0.197652	-0.020684	-0.163947	0.145869
32.4	-0.152441	-0.236746	0.0297514	-0.0738295	-0.0376451	-0.30612	-0.182072	-0.290249	-0.084214	-0.179303	-0.286613	-0.435377	-0.311679	0.149074	-0.198367	-0.0221139	-0.163622	0.145761
32.5	-0.151426	-0.23487	0.0305216	-0.0732578	-0.037951	-0.307372	-0.18218	-0.290089	-0.0835519	-0.177144	-0.284923	-0.434467	-0.312373	0.149079	-0.199064	-0.0238583	-0.163308	0.145611
32.6	-0.1504	-0.232877	0.0313331	-0.0728206	-0.0383786	-0.308687	-0.182099	-0.289929	-0.0828555	-0.175046	-0.283413	-0.433593	-0.31287	0.148887	-0.199741	-0.0259171	-0.163025	0.145416
32.7	-0.14942	-0.230811	0.0321424	-0.0725176	-0.0389279	-0.31009	-0.181849	-0.289778	-0.0821246	-0.173017	-0.282119	-0.432752	-0.313168	0.148545	-0.200399	-0.0280885	-0.162773	0.145197
32.8	-0.148719	-0.228766	0.0329316	-0.0723741	-0.0395989	-0.311609	-0.181472	-0.289628	-0.0813593	-0.171192	-0.281012	-0.431926	-0.313128	0.14806	-0.201037	-0.0302129	-0.162565	0.144951
32.9	-0.148295	-0.22674	0.0336443	-0.0724558	-0.0403959	-0.313244	-0.18097	-0.289417	-0.0805857	-0.169788	-0.279959	-0.430983	-0.312672	0.147504	-0.201656	-0.0322902	-0.162394	0.14465
33	-0.148009	-0.224711	0.0342805	-0.0724847	-0.0412327	-0.314996	-0.180786	-0.289149	-0.0798025	-0.168744	-0.278892	-0.429924	-0.311799	0.146901	-0.202299	-0.0343525	-0.16225	0.14431
33.1	-0.14784	-0.222679	0.0348404	-0.0724002	-0.0420846	-0.316864	-0.181049	-0.288826	-0.0790097	-0.168048	-0.277898	-0.428749	-0.310797	0.146249	-0.202975	-0.036408	-0.162159	0.143959
33.2	-0.147791	-0.220658	0.0351962	-0.0723272	-0.042816	-0.318848	-0.181097	-0.28845	-0.0782113	-0.167699	-0.276981	-0.427458	-0.30976	0.145549	-0.203689	-0.038442	-0.162093	0.143592
33.3	-0.147736	-0.218684	0.0353326	-0.0722675	-0.0433893	-0.320948	-0.180931	-0.288026	-0.0774522	-0.167698	-0.276132	-0.42606	-0.308686	0.144802	-0.204436	-0.0404466	-0.162047	0.143208
33.4	-0.147654	-0.216841	0.0352493	-0.0722343	-0.0438044	-0.323137	-0.180549	-0.287583	-0.0766821	-0.168044	-0.275352	-0.424586	-0.307622	0.14413	-0.205216	-0.0424218	-0.162022	0.142836
33.5	-0.147572	-0.215131	0.0349466	-0.0722601	-0.0440615	-0.325258	-0.179637	-0.287078	-0.0759008	-0.168737	-0.27464	-0.423038	-0.306586	0.143658	-0.206028	-0.0442255	-0.161972	0.142482
33.6	-0.147556	-0.213552	0.0345878	-0.072398	-0.0441603	-0.327165	-0.178521	-0.286513	-0.0751084	-0.169779	-0.273996	-0.42145	-0.30559	0.143345	-0.206872	-0.0457334	-0.161904	0.142157
33.7	-0.147609	-0.212105	0.0341866	-0.0726482	-0.0441011	-0.328858	-0.17733	-0.285966	-0.0743048	-0.170914	-0.273421	-0.419887	-0.304662	0.143055	-0.207749	-0.0469454	-0.161829	0.141855
33.8	-0.147731	-0.21077	0.0337431	-0.0729614	-0.0438962	-0.330337	-0.176063	-0.285437	-0.073491	-0.171969	-0.272875	-0.418329	-0.303804	0.142794	-0.208601	-0.0478186	-0.161722	0.141574
33.9	-0.147935	-0.209543	0.0332572	-0.0733314	-0.0435597	-0.331603	-0.174122	-0.284926	-0.0728048	-0.172815	-0.272213	-0.416767	-0.303014	0.142582	-0.209211	-0.048353	-0.161522	0.141293
34	-0.148222	-0.208455	0.032729	-0.073569	-0.0431664	-0.332655	-0.171984	-0.284434	-0.0722506	-0.173451	-0.271579	-0.415198	-0.302293	0.142418	-0.209686	-0.0485485	-0.161272	0.141026
34.1	-0.148586	-0.207581	0.0321534	-0.0736581	-0.0427335	-0.333493	-0.169519	-0.28396	-0.0718167	-0.173877	-0.270972	-0.413625	-0.301589	0.142303	-0.210031	-0.0484047	-0.160962	0.140771
34.2	-0.149027	-0.206859	0.0315493	-0.0735988	-0.042261	-0.334089	-0.166678	-0.283504	-0.0714967	-0.174094	-0.270393	-0.412052	-0.300829	0.142235	-0.210218	-0.0479062	-0.160576	0.140523
34.3	-0.149545	-0.206291	0.0310112	-0.073391	-0.0417488	-0.334301	-0.163351	-0.283089	-0.0712903	-0.1741	-0.269842	-0.410478	-0.300093	0.142182	-0.210247	-0.0471498	-0.160108	0.140276
34.4	-0.150141	-0.205877	0.0305392	-0.0730347	-0.041197	-0.334284	-0.159482	-0.282717	-0.0711978	-0.173897	-0.269319	-0.408916	-0.299487	0.142143	-0.210117	-0.0462026	-0.159574	0.140048
34.5	-0.150637	-0.205617	0.0301334	-0.0725351	-0.0406055	-0.334067	-0.15507	-0.282339	-0.071219	-0.173545	-0.268823	-0.40737	-0.299006	0.14212	-0.209829	-0.0450907	-0.158969	0.13984
34.6	-0.150984	-0.205511	0.0297941	-0.0719246	-0.0400036	-0.333689	-0.150116	-0.281954	-0.0713539	-0.17323	-0.268355	-0.405842	-0.298665	0.142168	-0.209382	-0.043946	-0.158312	0.139659
34.7	-0.151194	-0.205559	0.0296786	-0.0711043	-0.0394174	-0.333149	-0.144619	-0.281568	-0.0716027	-0.173145	-0.267879	-0.404329	-0.298464	0.142308	-0.208953	-0.042781	-0.157611	0.13953
34.8	-0.151317	-0.205733	0.0298453	-0.070203	-0.0388432	-0.332448	-0.138625	-0.281182	-0.0719747	-0.173231	-0.26736	-0.402834	-0.298403	0.142542	-0.208621	-0.0415974	-0.156874	0.139455
34.9	-0.151367	-0.205923	0.0303002	-0.069273	-0.0382296	-0.331585	-0.132736	-0.280795	-0.0722875	-0.173438	-0.266791	-0.401402	-0.298426	0.142874	-0.20835	-0.0403951	-0.156114	0.139437
35	-0.151388	-0.206108	0.0310433	-0.0683529	-0.0375416	-0.33056	-0.127751	-0.280408	-0.0724681	-0.173768	-0.266164	-0.400089	-0.298405	0.143302	-0.208179	-0.0391742	-0.155376	0.139466
35.1	-0.151379	-0.206258	0.0320659	-0.0674427	-0.0367792	-0.329707	-0.123671	-0.280015	-0.0724844	-0.174219	-0.265477	-0.398888	-0.298339	0.143798	-0.20815	-0.0380978	-0.15469	0.139551
35.2	-0.151341	-0.206373	0.0331795	-0.0665386	-0.0359424	-0.329048	-0.120496	-0.279617	-0.0723363	-0.174793	-0.264732	-0.397791	-0.298262	0.144369	-0.208264	-0.0372444	-0.154077	0.139671
35.3	-0.151274	-0.206452	0.0343823	-0.0656244	-0.0350312	-0.328586	-0.118226	-0.279202	-0.0720239	-0.175488	-0.263928	-0.396794	-0.298253	0.145014	-0.208521	-0.0366288	-0.15354	0.139827
35.4	-0.151159	-0.206496	0.0356641	-0.0646526	-0.0339074	-0.328451	-0.116898	-0.27877	-0.071547	-0.17634	-0.263099	-0.395897	-0.298361	0.145732	-0.20892	-0.0362864	-0.153087	0.140038
35.5	-0.150987	-0.206507	0.0368465	-0.0636232	-0.0325868	-0.328656	-0.116585	-0.278324	-0.0709157	-0.177217	-0.262496	-0.395095	-0.298636	0.146541	-0.209462	-0.0362327	-0.152746	0.140304
35.6	-0.15075	-0.206483	0.0379959	-0.062625	-0.0313134	-0.329185	-0.117286	-0.277863	-0.0701254	-0.177995	-0.262121	-0.394384	-0.29908	0.147482	-0.210153	-0.0365331	-0.152526	0.140612
35.7	-0.150439	-0.206375	0.039205	-0.0617978	-0.0303388	-0.330036	-0.119008	-0.277386	-0.069168	-0.178667	-0.261792	-0.393745	-0.299691	0.148554	-0.210996	-0.0371875	-0.152429	0.140942
35.8	-0.150062	-0.206152	0.0404943	-0.0611876	-0.0297445	-0.331211	-0.121537	-0.27689	-0.0680947	-0.179128	-0.2615	-0.393158	-0.300541	0.149729	-0.211964	-0.0381909	-0.152446	0.141288
35.9	-0.14966	-0.205836	0.0419791	-0.0607951	-0.0295305	-0.33249	-0.124376	-0.276444	-0.0669371	-0.179348	-0.261245	-0.392622	-0.301672	0.150823	-0.213002	-0.0393927	-0.152534	0.14164
36	-0.149232	-0.205427	0.0436406	-0.0606271	-0.0296969	-0.333776	-0.127524	-0.276075	-0.0656969	-0.179328	-0.261026	-0.39207	-0.302962	0.151698	-0.214085	-0.0407363	-0.152683	0.141961
36.1	-0.148778	-0.205008	0.0454758	-0.0606971	-0.0302435	-0.33504	-0.130983	-0.275752	-0.0643742	-0.179069	-0.260838	-0.391474	-0.304113	0.152355	-0.215211	-0.0420759	-0.152864	0.142232
36.2	-0.148299	-0.204595	0.0474846	-0.0610382	-0.0313688	-0.336282	-0.134751	-0.275474	-0.062969	-0.178572	-0.26053	-0.390834	-0.305133	0.152793	-0.216383	-0.043162	-0.15307	0.142451
36.3	-0.147874	-0.20419	0.0496671	-0.0616504	-0.0332262	-0.337502	-0.13883	-0.275242	-0.0614812	-0.177927	-0.260091	-0.390151	-0.306065	0.153012	-0.217599	-0.0439945	-0.153322	0.142616
36.4	-0.14753	-0.2038	0.0518873	-0.0623324	-0.0354758	-0.338492	-0.143182	-0.275052	-0.0599359	-0.177328	-0.259519	-0.389424	-0.306908	0.153013	-0.218723	-0.0445736	-0.153586	0.142723
36.5	-0.147225	-0.203471	0.0539625	-0.063058	-0.0378425	-0.339222	-0.147427	-0.274868	-0.0583719	-0.176704	-0.258814	-0.388629	-0.307662	0.152714	-0.219683	-0.0448991	-0.153825	0.142755
36.6	-0.146959	-0.203225	0.0558926	-0.0638271	-0.0399968	-0.339686	-0.150874	-0.274669	-0.0567912	-0.175924	-0.257969	-0.387758	-0.308327	0.15209	-0.220469	-0.0449858	-0.153967	0.142719
36.7	-0.146731	-0.203076	0.0576776	-0.0646572	-0.0419389	-0.339913	-0.153207	-0.274434	-0.05521	-0.174988	-0.257075	-0.386859	-0.308904	0.151236	-0.221078	-0.0447378	-0.153994	0.142637
36.8	-0.146567	-0.203024	0.0592584	-0.0654573	-0.0436686	-0.340012	-0.154377	-0.274134	-0.053607	-0.174112	-0.256342	-0.385943	-0.309399	0.15035	-0.221504	-0.044112	-0.153916	0.142554
36.9	-0.146472	-0.203054	0.0605853	-0.0661789	-0.0451861	-0.340034	-0.154362	-0.273864	-0.0520285	-0.17331	-0.25577	-0.385017	-0.309811	0.149436	-0.221745	-0.0431388	-0.153747	0.142471
37	-0.146445	-0.203156	0.0616785	-0.0667608	-0.0464913	-0.33998	-0.153163	-0.273627	-0.050518	-0.172583	-0.255358	-0.384059	-0.310069	0.148498	-0.221803	-0.041913	-0.153484	0.142376
37.1	-0.146488	-0.203348	0.0625381	-0.0672035	-0.047396	-0.33985	-0.15078	-0.273423	-0.0490755	-0.171786	-0.255094	-0.383022	-0.310146	0.147535	-0.221678	-0.0405084	-0.153108	0.142267
37.2	-0.146557	-0.203667	0.0631642	-0.0674674	-0.0478485	-0.339643	-0.147533	-0.273252	-0.0477011	-0.170983	-0.25484	-0.381884	-0.309994	0.146547	-0.221368	-0.0389249	-0.152622	0.142141
37.3	-0.146709	-0.20413	0.0636015	-0.0675436	-0.0479251	-0.339389	-0.144096	-0.273115	-0.0464237	-0.17028	-0.254498	-0.38072	-0.309573	0.145534	-0.221004	-0.0371625	-0.15209	0.142005
37.4	-0.146967	-0.204739	0.0638762	-0.0674319	-0.0477184	-0.339214	-0.140933	-0.273011	-0.0452086	-0.169676	-0.254069	-0.379549	-0.308885	0.144516	-0.220609	-0.0352213	-0.151552	0.141871
37.5	-0.147333	-0.205493	0.0639883	-0.0671323	-0.0472281	-0.339203	-0.137987	-0.272974	-0.044056	-0.169256	-0.253647	-0.37837	-0.307965	0.143547	-0.220212	-0.0330704	-0.151024	0.141768
37.6	-0.147806	-0.206396	0.0639377	-0.066645	-0.0464545	-0.339283	-0.135328	-0.272999	-0.0429657	-0.169077	-0.25326	-0.377256	-0.306959	0.142751	-0.219789	-0.0307005	-0.150514	0.141722
37.7	-0.148328	-0.207472	0.0637988	-0.066039	-0.0453974	-0.339403	-0.133093	-0.273078	-0.0419379	-0.169134	-0.252909	-0.376213	-0.30589	0.142104	-0.21923	-0.0283135	-0.150034	0.141719
37.8	-0.148667	-0.208722	0.0637004	-0.0653443	-0.0440568	-0.339564	-0.131281	-0.273191	-0.0409611	-0.169359	-0.252625	-0.375201	-0.304901	0.141598	-0.218536	-0.0260691	-0.149574	0.141765
37.9	-0.148823	-0.210149	0.0637099	-0.0644949	-0.0424328	-0.339765	-0.129892	-0.27331	-0.0400328	-0.169751	-0.252538	-0.374218	-0.303983	0.141235	-0.217707	-0.023993	-0.149134	0.141872
38	-0.148919	-0.211724	0.0638272	-0.0637369	-0.0406208	-0.340006	-0.128482	-0.273431	-0.0391546	-0.170317	-0.252692	-0.373265	-0.303108	0.141014	-0.216742	-0.0221049	-0.148716	0.142027
38.1	-0.148983	-0.213252	0.0640525	-0.0630812	-0.0387248	-0.34029	-0.126922	-0.27355	-0.0382534	-0.170573	-0.253077	-0.372458	-0.302277	0.140934	-0.215749	-0.0204048	-0.148288	0.142234
38.2	-0.149125	-0.21463	0.0645131	-0.0625278	-0.0370932	-0.340617	-0.125761	-0.273667	-0.0372826	-0.17052	-0.253693	-0.3718	-0.30149	0.140996	-0.214755	-0.0189074	-0.147898	0.142482
38.3	-0.149373	-0.215834	0.0652246	-0.0620767	-0.0357971	-0.340825	-0.124961	-0.273792	-0.0361754	-0.170159	-0.254311	-0.371291	-0.300746	0.141198	-0.213765	-0.0175572	-0.147515	0.142749
38.4	-0.149727	-0.216865	0.0661872	-0.0617148	-0.0348365	-0.340938	-0.124489	-0.273928	-0.0349318	-0.169488	-0.254874	-0.37091	-0.299951	0.141369	-0.21278	-0.0163396	-0.147139	0.143005
38.5	-0.150161	-0.217722	0.0674007	-0.0613253	-0.0342113	-0.341065	-0.12422	-0.274118	-0.0335517	-0.168613	-0.255382	-0.370657	-0.299119	0.141393	-0.211992	-0.01526	-0.146788	0.14326
38.6	-0.15061	-0.218405	0.0686767	-0.0608683	-0.0339216	-0.341206	-0.124153	-0.27437	-0.0320352	-0.167559	-0.255833	-0.370531	-0.298423	0.141314	-0.211479	-0.0143216	-0.146483	0.143517
38.7	-0.151073	-0.218914	0.0699676	-0.0603438	-0.0339673	-0.34136	-0.124288	-0.274687	-0.0303957	-0.166397	-0.256229	-0.370533	-0.297834	0.141265	-0.21124	-0.0135245	-0.146222	0.143787
38.8	-0.15155	-0.219292	0.0712779	-0.0598008	-0.0343427	-0.341529	-0.124625	-0.275071	-0.0286724	-0.16523	-0.256558	-0.370657	-0.297389	0.141246	-0.211275	-0.0128685	-0.146021	0.14407
38.9	-0.152001	-0.219666	0.0725785	-0.0592459	-0.0350411	-0.341711	-0.125762	-0.275579	-0.0268655	-0.164192	-0.256801	-0.370827	-0.297088	0.141257	-0.211573	-0.0123538	-0.145929	0.144359
39	-0.152282	-0.220005	0.0738694	-0.0586825	-0.0358628	-0.341908	-0.127274	-0.276213	-0.024977	-0.163353	-0.2569	-0.371042	-0.296932	0.141299	-0.212079	-0.0119803	-0.145895	0.144663
39.1	-0.152345	-0.220236	0.0751507	-0.0581943	-0.0367313	-0.342225	-0.12917	-0.276959	-0.0230183	-0.162714	-0.256854	-0.371252	-0.29692	0.14137	-0.212702	-0.0119022	-0.145919	0.144971
39.2	-0.152191	-0.22039	0.0763958	-0.0577813	-0.0376362	-0.342717	-0.131307	-0.277814	-0.0209894	-0.162275	-0.256663	-0.371416	-0.297053	0.141463	-0.213469	-0.0121554	-0.146	0.145283
39.3	-0.151819	-0.220486	0.0775103	-0.0574899	-0.0385775	-0.343304	-0.133676	-0.278758	-0.0188904	-0.162036	-0.2565	-0.371532	-0.297251	0.141538	-0.214381	-0.0126192	-0.146142	0.145587
39.4	-0.151229	-0.220524	0.078494	-0.0573287	-0.0395552	-0.343977	-0.136278	-0.279785	-0.0167042	-0.161997	-0.25638	-0.371602	-0.2974	0.141604	-0.21534	-0.0132197	-0.146326	0.145878
39.5	-0.150604	-0.220504	0.0793584	-0.0572926	-0.0405692	-0.344731	-0.139112	-0.280896	-0.0144265	-0.161993	-0.256303	-0.371624	-0.297501	0.14166	-0.216341	-0.0139567	-0.146552	0.146159
39.6	-0.150034	-0.220435	0.0801288	-0.0572957	-0.0416196	-0.345564	-0.142179	-0.28209	-0.0121393	-0.161997	-0.25627	-0.371597	-0.29754	0.141651	-0.217383	-0.0148304	-0.146825	0.146424
39.7	-0.149509	-0.220341	0.0806482	-0.057338	-0.0427084	-0.346477	-0.145479	-0.283358	-0.00992771	-0.161816	-0.256279	-0.371517	-0.297486	0.141556	-0.218466	-0.0158407	-0.147146	0.146648
39.8	-0.148979	-0.220235	0.0808798	-0.0574195	-0.0437531	-0.347471	-0.148965	-0.284693	-0.0077771	-0.161568	-0.256338	-0.371384	-0.297314	0.141374	-0.219537	-0.0169888	-0.147511	0.14683
39.9	-0.148425	-0.220209	0.0808228	-0.0575087	-0.0446752	-0.34855	-0.152408	-0.286043	-0.00578559	-0.161269	-0.256464	-0.371151	-0.297024	0.141107	-0.220605	-0.0182946	-0.147905	0.146966
40	-0.147828	-0.220272	0.0804771	-0.0575606	-0.0454569	-0.349726	-0.155192	-0.287403	-0.00396064	-0.16092	-0.25667	-0.370762	-0.296617	0.140747	-0.221631	-0.0197579	-0.148283	0.147049
40.1	-0.147188	-0.220455	0.0798429	-0.0577232	-0.0460981	-0.350665	-0.15704	-0.288778	-0.00230219	-0.160519	-0.256954	-0.370225	-0.296092	0.140359	-0.222574	-0.0212156	-0.148602	0.147059
40.2	-0.146504	-0.220753	0.0791044	-0.0580163	-0.0465988	-0.351381	-0.158655	-0.29017	-0.000810242	-0.160069	-0.257228	-0.369538	-0.29552	0.139944	-0.223411	-0.0225924	-0.148887	0.14702
40.3	-0.145777	-0.221156	0.0782634	-0.0584494	-0.046959	-0.351923	-0.160038	-0.291579	0.000515203	-0.159567	-0.257466	-0.368699	-0.294871	0.139554	-0.224089	-0.0239027	-0.149134	0.146934
40.4	-0.145028	-0.221657	0.0773306	-0.0590703	-0.0471786	-0.352162	-0.161188	-0.293003	0.00167415	-0.159018	-0.257669	-0.367789	-0.294009	0.139206	-0.224609	-0.0251465	-0.149332	0.146791
40.5	-0.144274	-0.222234	0.0764906	-0.0598788	-0.0472559	-0.35207	-0.162106	-0.294444	0.0027299	-0.158586	-0.257831	-0.366858	-0.292905	0.138885	-0.224969	-0.0263081	-0.149476	0.146611
40.6	-0.143522	-0.222895	0.0757433	-0.060875	-0.0471597	-0.351648	-0.162754	-0.295908	0.00370843	-0.15832	-0.25783	-0.365905	-0.291606	0.138549	-0.225171	-0.0272876	-0.149555	0.146395
40.7	-0.142793	-0.223689	0.0751818	-0.0620589	-0.0466674	-0.350888	-0.163038	-0.297425	0.00460149	-0.158101	-0.257745	-0.364946	-0.290114	0.138196	-0.225281	-0.0279684	-0.149546	0.146177
40.8	-0.142145	-0.224616	0.0747986	-0.0634041	-0.0457712	-0.349745	-0.162892	-0.298998	0.00551971	-0.15793	-0.257609	-0.364004	-0.288427	0.137827	-0.225406	-0.0283505	-0.149447	0.145967
40.9	-0.141577	-0.225677	0.0744782	-0.064778	-0.0445451	-0.348439	-0.162298	-0.300544	0.00649027	-0.157807	-0.257421	-0.363079	-0.286547	0.137567	-0.225601	-0.0285532	-0.149271	0.145785
41	-0.141089	-0.22687	0.0742438	-0.0661736	-0.0429891	-0.347013	-0.161405	-0.301996	0.00751318	-0.157732	-0.257163	-0.362182	-0.284595	0.137463	-0.225891	-0.0286328	-0.149032	0.145645
41.1	-0.140682	-0.228112	0.0741002	-0.0675305	-0.0411031	-0.345467	-0.160289	-0.303353	0.00858843	-0.157704	-0.256832	-0.361277	-0.282675	0.137514	-0.226194	-0.0285895	-0.148725	0.145548
41.2	-0.140359	-0.22936	0.0740475	-0.0687782	-0.0388872	-0.344003	-0.158949	-0.304615	0.00971603	-0.157723	-0.25643	-0.360435	-0.280803	0.137717	-0.226508	-0.0284231	-0.148362	0.14552
41.3	-0.140032	-0.230587	0.0740857	-0.0699168	-0.0363414	-0.342861	-0.157386	-0.305782	0.0108951	-0.157722	-0.255956	-0.35971	-0.278916	0.138056	-0.226832	-0.0281338	-0.147946	0.145579
41.4	-0.139652	-0.231787	0.074124	-0.0709463	-0.0335935	-0.342248	-0.155624	-0.306858	0.0121501	-0.157596	-0.255458	-0.359099	-0.276997	0.138532	-0.227167	-0.0277643	-0.147499	0.145729
41.5	-0.139262	-0.232914	0.0741363	-0.0718666	-0.0309321	-0.342161	-0.153665	-0.307853	0.0135201	-0.157428	-0.255098	-0.358629	-0.275047	0.139224	-0.227507	-0.0273249	-0.14705	0.145974
41.6	-0.138918	-0.23397	0.0741226	-0.0726722	-0.0287098	-0.342145	-0.152321	-0.308768	0.015005	-0.157349	-0.254883	-0.358315	-0.273064	0.14016	-0.227839	-0.0267973	-0.146654	0.146266
41.7	-0.138671	-0.234955	0.0740867	-0.0733319	-0.0269365	-0.342168	-0.151911	-0.309619	0.0166024	-0.157359	-0.254723	-0.358156	-0.271051	0.14123	-0.228176	-0.026271	-0.146338	0.146581
41.8	-0.138521	-0.235867	0.0740877	-0.0738361	-0.0256129	-0.342231	-0.152436	-0.310438	0.0182279	-0.157458	-0.254407	-0.358153	-0.269005	0.142291	-0.228529	-0.0257829	-0.146104	0.14689
41.9	-0.138469	-0.236708	0.0741651	-0.0742285	-0.0247389	-0.342331	-0.15382	-0.311228	0.0197981	-0.157646	-0.253935	-0.358305	-0.266928	0.143345	-0.228904	-0.025333	-0.145954	0.147192
42	-0.138513	-0.237465	0.0742983	-0.0745701	-0.0243145	-0.342471	-0.15574	-0.31203	0.021313	-0.157926	-0.253475	-0.358516	-0.264876	0.14439	-0.229308	-0.0249213	-0.145883	0.147486
42.1	-0.138655	-0.238087	0.0744874	-0.0748554	-0.0243398	-0.342648	-0.158198	-0.312847	0.0227818	-0.158306	-0.253052	-0.35882	-0.262829	0.145427	-0.229743	-0.0245478	-0.145889	0.147776
42.2	-0.138946	-0.23854	0.0747364	-0.0750261	-0.0247898	-0.342658	-0.161193	-0.313653	0.0242197	-0.158537	-0.252701	-0.359218	-0.260827	0.146407	-0.230208	-0.0242441	-0.145949	0.148042
42.3	-0.13934	-0.238786	0.0750931	-0.0750824	-0.025469	-0.34232	-0.164686	-0.314417	0.0256594	-0.158545	-0.252494	-0.359557	-0.259089	0.147314	-0.230722	-0.0240584	-0.146031	0.14828
42.4	-0.139806	-0.238801	0.0755574	-0.075091	-0.0261411	-0.34188	-0.168213	-0.315138	0.0271219	-0.158382	-0.252364	-0.359811	-0.257645	0.148128	-0.231293	-0.0239906	-0.146109	0.148512
42.5	-0.140232	-0.238586	0.0761284	-0.0751602	-0.0267939	-0.341196	-0.171642	-0.315782	0.0286073	-0.157962	-0.252193	-0.359979	-0.256494	0.148785	-0.231906	-0.0240716	-0.146155	0.148704
42.6	-0.140575	-0.238138	0.0768021	-0.0752899	-0.0274273	-0.340267	-0.174747	-0.316338	0.0301155	-0.157229	-0.251954	-0.360062	-0.255636	0.149285	-0.232417	-0.0242276	-0.146132	0.14885
42.7	-0.140836	-0.237432	0.0775784	-0.0754108	-0.0280412	-0.339092	-0.177389	-0.316806	0.0316466	-0.156183	-0.251647	-0.360063	-0.255048	0.149627	-0.232934	-0.0244536	-0.14603	0.14895
42.8	-0.141015	-0.236499	0.0784436	-0.0754681	-0.0286358	-0.337673	-0.179571	-0.317206	0.0331892	-0.154822	-0.251271	-0.360003	-0.254727	0.149812	-0.233456	-0.0247497	-0.145853	0.149009
42.9	-0.141111	-0.235394	0.0793303	-0.0754619	-0.0292109	-0.336008	-0.18129	-0.317567	0.034807	-0.153149	-0.25073	-0.359881	-0.254699	0.149839	-0.234157	-0.0250901	-0.145611	0.149032
43	-0.141124	-0.234166	0.0802335	-0.075424	-0.0297666	-0.334097	-0.182548	-0.317885	0.0364258	-0.151227	-0.250015	-0.359697	-0.254939	0.149709	-0.23505	-0.0254125	-0.145312	0.149017
43.1	-0.141047	-0.233011	0.0811352	-0.0754044	-0.0302264	-0.331943	-0.183117	-0.318167	0.037949	-0.149537	-0.249137	-0.359336	-0.255244	0.149422	-0.23604	-0.0256764	-0.144961	0.148943
43.2	-0.14077	-0.232019	0.0820354	-0.0753878	-0.0306792	-0.329682	-0.182397	-0.318414	0.0393338	-0.147957	-0.248095	-0.358794	-0.255518	0.148975	-0.237101	-0.0258817	-0.144522	0.148799
43.3	-0.140351	-0.231187	0.082934	-0.0753723	-0.0311127	-0.327481	-0.180428	-0.318614	0.0405803	-0.146467	-0.247151	-0.358049	-0.255759	0.148407	-0.238233	-0.0260918	-0.144023	0.148609
43.4	-0.139781	-0.230464	0.0838141	-0.0753579	-0.0315371	-0.32534	-0.177516	-0.318765	0.0416885	-0.145059	-0.246364	-0.357072	-0.255969	0.147938	-0.239429	-0.0263213	-0.143471	0.148403
43.5	-0.139053	-0.22985	0.0846238	-0.0754391	-0.0319522	-0.323258	-0.174535	-0.318868	0.0426563	-0.143628	-0.245736	-0.355932	-0.256136	0.147594	-0.240488	-0.0265704	-0.142911	0.148187
43.6	-0.138168	-0.229422	0.0853631	-0.0756558	-0.0323582	-0.321237	-0.171488	-0.318922	0.0434806	-0.142149	-0.245266	-0.354721	-0.256227	0.147374	-0.241332	-0.0268389	-0.142348	0.147965
43.7	-0.137125	-0.229278	0.0860319	-0.076008	-0.0327549	-0.319275	-0.168373	-0.318927	0.0441748	-0.140621	-0.244963	-0.353438	-0.256228	0.147278	-0.241935	-0.0271372	-0.141786	0.14774
43.8	-0.135924	-0.229377	0.086573	-0.0764957	-0.0331425	-0.317374	-0.165191	-0.318898	0.0448041	-0.139044	-0.244903	-0.352108	-0.256079	0.147307	-0.242262	-0.02759	-0.141232	0.147506
43.9	-0.134595	-0.229591	0.0869586	-0.0771189	-0.0335209	-0.315532	-0.161942	-0.318781	0.0453651	-0.137348	-0.245061	-0.350819	-0.25578	0.14746	-0.242311	-0.0282526	-0.140679	0.147256
44	-0.133271	-0.22992	0.0871888	-0.0778007	-0.0339981	-0.313711	-0.158574	-0.318588	0.0458576	-0.13556	-0.245354	-0.349572	-0.25533	0.147737	-0.24209	-0.0291191	-0.140132	0.146982
44.1	-0.132004	-0.230364	0.0872634	-0.0783887	-0.0345794	-0.311792	-0.15508	-0.318369	0.0462816	-0.133731	-0.245799	-0.348414	-0.25473	0.148166	-0.241698	-0.0300357	-0.13958	0.146703
44.2	-0.130844	-0.230887	0.0871826	-0.0788831	-0.0351338	-0.309734	-0.152749	-0.318124	0.0466373	-0.13187	-0.246407	-0.347384	-0.253979	0.14855	-0.241136	-0.0309819	-0.139109	0.14641
44.3	-0.129808	-0.231471	0.0869463	-0.0792229	-0.0356614	-0.307762	-0.150801	-0.317854	0.0469245	-0.130015	-0.247005	-0.346462	-0.253078	0.148867	-0.240497	-0.0319577	-0.138679	0.146104
44.4	-0.128979	-0.232125	0.0864903	-0.0793988	-0.0361622	-0.305875	-0.149232	-0.317558	0.0471263	-0.128164	-0.247578	-0.345635	-0.252026	0.149106	-0.239912	-0.0329632	-0.138305	0.14578
44.5	-0.128356	-0.232829	0.0857991	-0.0794109	-0.0366362	-0.304073	-0.148041	-0.317236	0.0472383	-0.126483	-0.248127	-0.344902	-0.250854	0.149267	-0.23938	-0.0339982	-0.138001	0.145435
44.6	-0.12794	-0.233573	0.0848468	-0.079259	-0.0370834	-0.302357	-0.147229	-0.316841	0.0474304	-0.124977	-0.248659	-0.344266	-0.249598	0.149352	-0.23888	-0.0350374	-0.137754	0.145078
44.7	-0.127731	-0.234335	0.0838093	-0.0789432	-0.0375037	-0.300727	-0.146796	-0.316369	0.0478297	-0.123646	-0.249175	-0.34373	-0.248438	0.149364	-0.238413	-0.0360729	-0.137555	0.144744
44.8	-0.127725	-0.235114	0.0827798	-0.0785419	-0.0379836	-0.299191	-0.146749	-0.315824	0.048426	-0.122387	-0.249676	-0.343296	-0.247455	0.149307	-0.23805	-0.0371034	-0.137411	0.144444
44.9	-0.127941	-0.23591	0.0817592	-0.0781352	-0.0384949	-0.297749	-0.147373	-0.31526	0.0491962	-0.121217	-0.250155	-0.342962	-0.24665	0.149183	-0.237799	-0.0380423	-0.137347	0.144185
45	-0.128344	-0.236723	0.0807476	-0.0777297	-0.0390477	-0.296391	-0.148766	-0.31468	0.0501403	-0.120137	-0.250611	-0.34273	-0.246022	0.148956	-0.237658	-0.0388267	-0.137364	0.143966
45.1	-0.128895	-0.237553	0.0797448	-0.0771775	-0.0396698	-0.29515	-0.15119	-0.31408	0.0512583	-0.119145	-0.251043	-0.342543	-0.245571	0.1487	-0.237627	-0.0394564	-0.137462	0.143797
45.2	-0.129501	-0.238347	0.078751	-0.0764588	-0.0403614	-0.29401	-0.153933	-0.313459	0.0525502	-0.118139	-0.251541	-0.342397	-0.245297	0.148415	-0.237704	-0.0399285	-0.137585	0.143679
45.3	-0.130133	-0.23905	0.0778139	-0.0755905	-0.0411223	-0.292924	-0.156996	-0.312818	0.054016	-0.117068	-0.252131	-0.342293	-0.24524	0.148052	-0.237943	-0.0402285	-0.137728	0.143613
45.4	-0.130791	-0.23963	0.0769567	-0.0746202	-0.0419527	-0.291891	-0.160378	-0.312208	0.0556267	-0.115928	-0.252811	-0.342164	-0.245362	0.147592	-0.238238	-0.0403636	-0.137885	0.143587
45.5	-0.131476	-0.240028	0.076173	-0.0735479	-0.0428524	-0.290911	-0.164037	-0.31163	0.0572623	-0.114702	-0.253461	-0.342	-0.245528	0.147036	-0.238563	-0.0403344	-0.138037	0.143573
45.6	-0.132186	-0.240245	0.0755664	-0.0723688	-0.0438215	-0.290008	-0.166607	-0.311076	0.0588904	-0.113461	-0.254197	-0.341801	-0.245728	0.146383	-0.238919	-0.0401756	-0.13811	0.143569
45.7	-0.132913	-0.240281	0.0750552	-0.0710796	-0.0448487	-0.289217	-0.16857	-0.310518	0.0605112	-0.112233	-0.255101	-0.341566	-0.24597	0.145633	-0.239198	-0.0400039	-0.138144	0.143564
45.8	-0.133561	-0.240136	0.0746261	-0.0697068	-0.0460208	-0.288582	-0.169928	-0.309957	0.0620375	-0.110996	-0.256026	-0.341296	-0.246252	0.144823	-0.239291	-0.0398191	-0.13813	0.14354
45.9	-0.134074	-0.23981	0.0742793	-0.0683822	-0.0474368	-0.288103	-0.170679	-0.309404	0.0634031	-0.109749	-0.256971	-0.340995	-0.246576	0.143978	-0.239195	-0.0396214	-0.138084	0.143486
46	-0.134453	-0.23932	0.0740148	-0.067106	-0.0490966	-0.287781	-0.170678	-0.308903	0.0646078	-0.108492	-0.257956	-0.340664	-0.246941	0.143091	-0.238839	-0.0394108	-0.137995	0.1434
46.1	-0.134753	-0.238691	0.0738325	-0.0659253	-0.0510003	-0.287568	-0.169848	-0.308449	0.0656516	-0.107263	-0.258981	-0.340341	-0.247292	0.142158	-0.238201	-0.0392849	-0.137872	0.143274
46.2	-0.135025	-0.237948	0.0737156	-0.0648773	-0.0531478	-0.287247	-0.168187	-0.308032	0.0665169	-0.106196	-0.260046	-0.339955	-0.247585	0.141186	-0.237427	-0.0391605	-0.137714	0.143089
46.3	-0.13527	-0.237119	0.0736609	-0.063962	-0.0555391	-0.286577	-0.165698	-0.307636	0.0671547	-0.105289	-0.261191	-0.339453	-0.247852	0.140188	-0.236598	-0.0390381	-0.137514	0.142832
46.4	-0.135488	-0.2362	0.0736584	-0.0630723	-0.0581743	-0.285473	-0.162486	-0.307258	0.0675655	-0.104453	-0.262443	-0.338836	-0.248179	0.139164	-0.235714	-0.0388829	-0.137267	0.142513
46.5	-0.135678	-0.235276	0.0737007	-0.0621666	-0.0608618	-0.283839	-0.159132	-0.306897	0.0677492	-0.103731	-0.263639	-0.338078	-0.248487	0.138115	-0.234774	-0.0386846	-0.13698	0.142129
46.6	-0.135784	-0.234348	0.0737879	-0.0612503	-0.063169	-0.282131	-0.155507	-0.306554	0.0677059	-0.103201	-0.26479	-0.337187	-0.248701	0.137056	-0.23378	-0.0384468	-0.136644	0.141723
46.7	-0.135757	-0.233418	0.073916	-0.060337	-0.0647007	-0.280351	-0.151609	-0.306228	0.0674355	-0.102863	-0.265898	-0.336228	-0.248822	0.136138	-0.232716	-0.0381694	-0.136225	0.141329
46.8	-0.135683	-0.232505	0.074085	-0.0594268	-0.0654565	-0.278497	-0.147439	-0.30592	0.0670034	-0.102716	-0.266962	-0.3352	-0.248851	0.135372	-0.231578	-0.0378524	-0.135727	0.140955
46.9	-0.135564	-0.23164	0.074295	-0.0585197	-0.0654362	-0.276571	-0.143072	-0.305604	0.0664958	-0.10276	-0.267981	-0.334104	-0.248786	0.134751	-0.230636	-0.0374885	-0.135164	0.140619
47	-0.1354	-0.230835	0.074546	-0.0576157	-0.06464	-0.274572	-0.138828	-0.305183	0.0659365	-0.102993	-0.26879	-0.333058	-0.248627	0.134246	-0.229966	-0.0370376	-0.134551	0.14032
47.1	-0.135271	-0.230121	0.0747644	-0.0567198	-0.0630679	-0.272509	-0.13471	-0.304662	0.0653451	-0.103309	-0.269363	-0.332058	-0.248415	0.133857	-0.229414	-0.0364996	-0.133885	0.140048
47.2	-0.135234	-0.229496	0.0749273	-0.055993	-0.0607197	-0.270737	-0.130716	-0.304093	0.0647065	-0.103664	-0.2697	-0.331102	-0.248178	0.133632	-0.22898	-0.0358629	-0.133201	0.13983
47.3	-0.135288	-0.228982	0.0749819	-0.0554526	-0.0578129	-0.269571	-0.126846	-0.303509	0.0640205	-0.104027	-0.269819	-0.330269	-0.247729	0.133588	-0.228665	-0.0351756	-0.132535	0.139675
47.4	-0.135438	-0.228601	0.0749283	-0.0550459	-0.0550454	-0.268642	-0.122864	-0.302909	0.0632874	-0.104331	-0.269793	-0.329531	-0.247037	0.133725	-0.228468	-0.0344377	-0.131888	0.139541
47.5	-0.135796	-0.228361	0.0747675	-0.0546804	-0.0527662	-0.267949	-0.118845	-0.302293	0.0625069	-0.104576	-0.269755	-0.328845	-0.246102	0.133929	-0.228403	-0.0336492	-0.131301	0.139412
47.6	-0.136407	-0.22826	0.0745035	-0.0543562	-0.0509755	-0.267494	-0.11487	-0.301662	0.0616792	-0.104761	-0.269733	-0.328187	-0.244925	0.134195	-0.228643	-0.0328931	-0.130799	0.139289
47.7	-0.137271	-0.228288	0.0741362	-0.0540732	-0.0496732	-0.267276	-0.110939	-0.300956	0.0608042	-0.104888	-0.26973	-0.327551	-0.243504	0.134523	-0.229179	-0.032187	-0.130378	0.139167
47.8	-0.138389	-0.228412	0.0736657	-0.0538314	-0.0488593	-0.267295	-0.107053	-0.300115	0.0598886	-0.104955	-0.269744	-0.326921	-0.24184	0.134914	-0.22992	-0.0315546	-0.130026	0.139035
47.9	-0.139736	-0.228577	0.073092	-0.0536317	-0.0485339	-0.267542	-0.103212	-0.299139	0.0590173	-0.104963	-0.269872	-0.326295	-0.240128	0.135333	-0.230673	-0.0309958	-0.129741	0.138899
48	-0.141126	-0.228784	0.07242	-0.0534941	-0.0486968	-0.267937	-0.0994149	-0.29803	0.0582633	-0.104918	-0.270151	-0.325673	-0.238477	0.13577	-0.231382	-0.0305534	-0.129512	0.138763
48.1	-0.142559	-0.229048	0.0716678	-0.0534186	-0.0493454	-0.268355	-0.0958899	-0.296782	0.0576502	-0.104881	-0.270547	-0.325056	-0.237018	0.136227	-0.232047	-0.0302678	-0.129354	0.138622
48.2	-0.144035	-0.22937	0.0708354	-0.0534202	-0.0498398	-0.268654	-0.0938558	-0.295367	0.0571779	-0.104944	-0.270988	-0.324473	-0.235845	0.136703	-0.232667	-0.030139	-0.129305	0.138468
48.3	-0.145464	-0.229754	0.0700705	-0.053501	-0.0501522	-0.268835	-0.0934857	-0.293781	0.0568465	-0.105101	-0.271412	-0.323957	-0.234959	0.137194	-0.233242	-0.0301672	-0.129356	0.138306
48.4	-0.146764	-0.230222	0.0694595	-0.0536596	-0.050275	-0.268896	-0.0942805	-0.292025	0.0566559	-0.10536	-0.2718	-0.323537	-0.234359	0.137578	-0.23378	-0.0302592	-0.12947	0.138141
48.5	-0.147935	-0.230715	0.0690545	-0.0538919	-0.0502083	-0.268838	-0.0954908	-0.290257	0.0566081	-0.10572	-0.272151	-0.323142	-0.234018	0.137854	-0.234289	-0.0303778	-0.129595	0.137995
48.6	-0.148977	-0.231227	0.0688554	-0.054198	-0.049952	-0.268662	-0.0971168	-0.288571	0.0567063	-0.106183	-0.272465	-0.322666	-0.233785	0.138022	-0.234753	-0.0305327	-0.129719	0.137857
48.7	-0.14989	-0.231659	0.0688623	-0.0545433	-0.0495062	-0.268366	-0.0991583	-0.286966	0.0567561	-0.106746	-0.272735	-0.322106	-0.233672	0.138083	-0.235185	-0.0307138	-0.129847	0.137709
48.8	-0.15068	-0.232012	0.0690812	-0.0548121	-0.0488709	-0.267905	-0.101615	-0.285428	0.0566926	-0.107412	-0.272884	-0.321462	-0.233704	0.138043	-0.235622	-0.0308193	-0.129963	0.137549
48.9	-0.151353	-0.232284	0.0695458	-0.0550042	-0.0480461	-0.267226	-0.104466	-0.283949	0.0564397	-0.108179	-0.272912	-0.320733	-0.233846	0.137916	-0.236067	-0.0307964	-0.13006	0.137376
49	-0.151911	-0.232477	0.0701623	-0.0551936	-0.047053	-0.266531	-0.107301	-0.282517	0.0559974	-0.108915	-0.272818	-0.320054	-0.233963	0.137703	-0.236519	-0.0306509	-0.130128	0.137201
49.1	-0.152352	-0.232589	0.0707029	-0.0554491	-0.0460422	-0.265862	-0.110015	-0.281099	0.0553658	-0.109618	-0.272638	-0.319432	-0.234051	0.137338	-0.236979	-0.030383	-0.130194	0.136992
49.2	-0.152625	-0.232621	0.0711674	-0.0557704	-0.0451985	-0.265233	-0.111462	-0.279645	0.0545448	-0.110281	-0.272423	-0.318867	-0.234108	0.13696	-0.237447	-0.0299925	-0.130187	0.136769
49.3	-0.152752	-0.232567	0.071556	-0.0561721	-0.0445221	-0.264644	-0.112428	-0.278137	0.0535345	-0.110866	-0.272235	-0.318379	-0.234134	0.136588	-0.237811	-0.0294248	-0.13015	0.136524
49.4	-0.152657	-0.232417	0.0719328	-0.0566567	-0.0440129	-0.264094	-0.11292	-0.276584	0.0523348	-0.111373	-0.272072	-0.317981	-0.23413	0.13622	-0.237967	-0.0286353	-0.130063	0.136261
49.5	-0.152339	-0.232193	0.0723019	-0.0573036	-0.0436709	-0.263583	-0.112937	-0.274988	0.0510572	-0.111798	-0.271936	-0.317673	-0.234063	0.135857	-0.237923	-0.0276242	-0.129926	0.135987
49.6	-0.151799	-0.231903	0.0726633	-0.0581416	-0.0434962	-0.263125	-0.112479	-0.273402	0.0496181	-0.112138	-0.271817	-0.317457	-0.2339	0.135499	-0.237698	-0.0265173	-0.129756	0.135692
49.7	-0.151037	-0.231547	0.0728413	-0.0591662	-0.0434887	-0.262747	-0.111546	-0.271833	0.0479756	-0.112394	-0.271715	-0.317313	-0.233488	0.135142	-0.237292	-0.0253285	-0.129559	0.135349
49.8	-0.150187	-0.231126	0.072877	-0.0602931	-0.0436484	-0.262439	-0.11013	-0.270279	0.0462136	-0.112557	-0.271631	-0.317101	-0.232772	0.134764	-0.236746	-0.0240577	-0.12932	0.134957
49.9	-0.149253	-0.23064	0.0729441	-0.0614421	-0.0440518	-0.262194	-0.10777	-0.268742	0.0443846	-0.11238	-0.271532	-0.316821	-0.231752	0.134361	-0.236116	-0.0227718	-0.128986	0.134543
50	-0.148292	-0.230069	0.073071	-0.0626132	-0.0445306	-0.261999	-0.10484	-0.267221	0.0424885	-0.111867	-0.271305	-0.316459	-0.230541	0.133981	-0.235405	-0.0215337	-0.128571	0.134111
50.1	-0.147375	-0.229321	0.0732575	-0.0638063	-0.0449566	-0.261822	-0.101359	-0.265716	0.0405253	-0.111017	-0.270931	-0.31606	-0.229245	0.133564	-0.234703	-0.0203577	-0.128083	0.133667
50.2	-0.146637	-0.228452	0.0735038	-0.0650215	-0.0453298	-0.26165	-0.0973335	-0.264235	0.0384992	-0.109933	-0.27041	-0.315634	-0.227974	0.133111	-0.234032	-0.0192516	-0.127549	0.133224
50.3	-0.146108	-0.227528	0.0737619	-0.0662476	-0.0456503	-0.261482	-0.0927635	-0.262801	0.0364833	-0.108667	-0.269741	-0.31518	-0.226728	0.132621	-0.233392	-0.0182154	-0.126977	0.132791
50.4	-0.145788	-0.226589	0.0740085	-0.0674409	-0.045918	-0.261321	-0.0876491	-0.261364	0.0345067	-0.107219	-0.268924	-0.314684	-0.225632	0.132094	-0.232888	-0.0172419	-0.126378	0.132381
50.5	-0.145676	-0.225714	0.0742436	-0.0684999	-0.046133	-0.261184	-0.0820316	-0.259924	0.032626	-0.105588	-0.268081	-0.314127	-0.224799	0.13153	-0.232547	-0.0163305	-0.125765	0.132022
50.6	-0.145763	-0.224833	0.0743335	-0.069398	-0.0462952	-0.261045	-0.0773174	-0.25848	0.0308412	-0.103774	-0.267219	-0.313538	-0.22419	0.13093	-0.232368	-0.0154811	-0.125225	0.131669
50.7	-0.145926	-0.223888	0.07424	-0.0701386	-0.0463868	-0.260877	-0.0732146	-0.257033	0.0291522	-0.101886	-0.266361	-0.312918	-0.223798	0.130343	-0.232284	-0.0146918	-0.124729	0.131318
50.8	-0.146203	-0.222889	0.074017	-0.0707216	-0.0462475	-0.260682	-0.0698557	-0.255578	0.0275618	-0.0999693	-0.265656	-0.31226	-0.223622	0.129854	-0.232207	-0.0139455	-0.124275	0.13099
50.9	-0.146649	-0.221944	0.0736787	-0.071147	-0.0457783	-0.260363	-0.0672407	-0.254078	0.0261112	-0.0981737	-0.265103	-0.31156	-0.22369	0.129406	-0.232135	-0.0132947	-0.123873	0.130677
51	-0.147225	-0.221034	0.0732252	-0.0714149	-0.0450059	-0.259868	-0.0655896	-0.252532	0.0248003	-0.0966004	-0.264702	-0.31082	-0.224038	0.129004	-0.232074	-0.0127512	-0.123539	0.130363
51.1	-0.147772	-0.220139	0.0726564	-0.0715231	-0.0439305	-0.259244	-0.0650506	-0.250946	0.0235552	-0.0952118	-0.264417	-0.310039	-0.224668	0.12866	-0.232053	-0.0122182	-0.123271	0.130046
51.2	-0.148232	-0.219258	0.0719892	-0.0714708	-0.0425519	-0.258507	-0.0656236	-0.249329	0.0223403	-0.0938747	-0.264236	-0.309217	-0.225579	0.128373	-0.231931	-0.0117833	-0.123056	0.129713
51.3	-0.148606	-0.21839	0.071227	-0.0712582	-0.0408703	-0.257637	-0.0673086	-0.247751	0.0212055	-0.0925892	-0.264121	-0.308431	-0.226761	0.128145	-0.231625	-0.0114458	-0.122888	0.129373
51.4	-0.148895	-0.217537	0.07047	-0.0709922	-0.0388855	-0.256721	-0.0697447	-0.246219	0.0201508	-0.0913553	-0.263998	-0.307737	-0.228144	0.127976	-0.231129	-0.0111977	-0.122747	0.129048
51.5	-0.149145	-0.216614	0.0697431	-0.0707515	-0.0367757	-0.255886	-0.0719776	-0.244733	0.0191762	-0.0901151	-0.263865	-0.307162	-0.229809	0.127865	-0.230441	-0.0110391	-0.122596	0.128772
51.6	-0.149383	-0.215629	0.0689871	-0.0705779	-0.03495	-0.255131	-0.074012	-0.243304	0.0182817	-0.0890836	-0.263713	-0.306699	-0.231827	0.127781	-0.229561	-0.0109686	-0.122487	0.128516
51.7	-0.149607	-0.21483	0.0682022	-0.0704714	-0.0337937	-0.254457	-0.0758482	-0.241953	0.0174672	-0.0883413	-0.263542	-0.306282	-0.234135	0.127534	-0.22849	-0.0108983	-0.122465	0.128247
51.8	-0.149732	-0.214211	0.0673882	-0.0704321	-0.0332658	-0.253863	-0.077486	-0.240679	0.0167254	-0.0878882	-0.263349	-0.305863	-0.236563	0.127117	-0.227226	-0.0108282	-0.12251	0.127948
51.9	-0.149759	-0.21374	0.0665453	-0.0705435	-0.0332971	-0.253345	-0.0787552	-0.239509	0.0160316	-0.0873326	-0.263266	-0.305418	-0.238903	0.126539	-0.22551	-0.0107273	-0.122562	0.127614
52	-0.149689	-0.213419	0.0656855	-0.0708086	-0.0338877	-0.252905	-0.0795537	-0.238496	0.0154187	-0.0866631	-0.263417	-0.304949	-0.241156	0.125828	-0.223304	-0.0106045	-0.12262	0.127261
52.1	-0.149443	-0.213247	0.0649093	-0.0712276	-0.0350374	-0.252611	-0.0798817	-0.237634	0.0148687	-0.0859778	-0.263797	-0.304407	-0.243313	0.124983	-0.22076	-0.0104598	-0.12269	0.126904
52.2	-0.148965	-0.213223	0.0642355	-0.0716977	-0.0367464	-0.252314	-0.079793	-0.236896	0.0143818	-0.08532	-0.264401	-0.303778	-0.245355	0.124006	-0.21788	-0.0102732	-0.122751	0.126532
52.3	-0.148255	-0.213349	0.0636691	-0.0722014	-0.0388923	-0.251847	-0.0796691	-0.236226	0.0139579	-0.0846898	-0.265211	-0.303064	-0.247288	0.122896	-0.214819	-0.00994846	-0.122809	0.126144
52.4	-0.147321	-0.213624	0.06321	-0.0727247	-0.0408885	-0.251211	-0.0797468	-0.235598	0.013597	-0.084137	-0.266224	-0.3023	-0.249113	0.121635	-0.211699	-0.00951358	-0.122854	0.125763
52.5	-0.146217	-0.213881	0.0628665	-0.0732518	-0.0424014	-0.250405	-0.0800821	-0.235013	0.013303	-0.083712	-0.26733	-0.301529	-0.250831	0.120327	-0.20852	-0.0090909	-0.12286	0.125399
52.6	-0.14494	-0.214071	0.0626495	-0.0738682	-0.0434508	-0.24943	-0.080675	-0.234469	0.0130883	-0.0834148	-0.268496	-0.300776	-0.252441	0.118986	-0.20528	-0.00868043	-0.122829	0.125049
52.7	-0.14349	-0.214219	0.0625593	-0.0743721	-0.0441396	-0.248285	-0.0815255	-0.234027	0.0129515	-0.0832455	-0.269723	-0.30004	-0.253944	0.11761	-0.20199	-0.00826963	-0.122759	0.124719
52.8	-0.141874	-0.214328	0.0625957	-0.0747551	-0.0444678	-0.246994	-0.0827672	-0.233718	0.012839	-0.083135	-0.270858	-0.299323	-0.255328	0.116201	-0.1988	-0.00783475	-0.122659	0.124403
52.9	-0.140121	-0.214399	0.0627506	-0.0750161	-0.0444355	-0.245708	-0.0844808	-0.233539	0.0126061	-0.083047	-0.271735	-0.298695	-0.256414	0.11479	-0.195728	-0.00737578	-0.122534	0.124086
53	-0.138419	-0.214431	0.0629965	-0.0751584	-0.0440427	-0.244512	-0.0865931	-0.23349	0.0122539	-0.0829751	-0.272354	-0.298155	-0.257206	0.113389	-0.192816	-0.00689403	-0.1224	0.123778
53.1	-0.136769	-0.21441	0.0633334	-0.0751825	-0.0432893	-0.24353	-0.0887689	-0.233571	0.0117824	-0.0828738	-0.272748	-0.297703	-0.25778	0.111997	-0.190066	-0.00645588	-0.122252	0.123494
53.2	-0.135169	-0.214333	0.0637613	-0.0750885	-0.0425159	-0.242762	-0.0905016	-0.233884	0.0111916	-0.0827704	-0.272988	-0.29731	-0.258135	0.11064	-0.187393	-0.00608932	-0.122084	0.123236
53.3	-0.133642	-0.214293	0.0641325	-0.0748762	-0.0417307	-0.242209	-0.0916183	-0.234418	0.0104816	-0.0826601	-0.273106	-0.296966	-0.258271	0.10937	-0.184756	-0.00587062	-0.121902	0.122995
53.4	-0.132295	-0.214345	0.064341	-0.0745506	-0.0409505	-0.241869	-0.0923431	-0.235136	0.00965224	-0.0825429	-0.273116	-0.296669	-0.258189	0.108169	-0.182154	-0.00589285	-0.121743	0.12275
53.5	-0.131138	-0.214544	0.064347	-0.0741322	-0.0402093	-0.241744	-0.0926762	-0.235879	0.00865692	-0.0824189	-0.27302	-0.296421	-0.257889	0.107038	-0.179587	-0.00619317	-0.121613	0.122484
53.6	-0.130162	-0.214823	0.0641563	-0.0736426	-0.0395071	-0.241813	-0.0926175	-0.236553	0.00746552	-0.0822881	-0.272841	-0.296218	-0.25737	0.106023	-0.177178	-0.00672721	-0.121506	0.122197
53.7	-0.129328	-0.215144	0.0637751	-0.0731246	-0.0388439	-0.241934	-0.0920291	-0.23716	0.00627439	-0.0822251	-0.272624	-0.296011	-0.256632	0.105123	-0.175033	-0.00748502	-0.1214	0.121893
53.8	-0.12863	-0.215469	0.06325	-0.0726938	-0.0382198	-0.24215	-0.0908613	-0.237699	0.0051595	-0.0823933	-0.272369	-0.295801	-0.255676	0.104331	-0.173151	-0.0084434	-0.121301	0.121577
53.9	-0.128061	-0.215797	0.0626043	-0.0723504	-0.0376346	-0.24251	-0.0891356	-0.238169	0.00420391	-0.0827926	-0.272075	-0.295579	-0.254708	0.103633	-0.171529	-0.00960006	-0.121219	0.121272
54	-0.127622	-0.216129	0.0619317	-0.0720944	-0.0370837	-0.242852	-0.0874911	-0.238581	0.00340764	-0.0834573	-0.271743	-0.295201	-0.253992	0.10303	-0.170169	-0.0108291	-0.12118	0.120979
54.1	-0.127307	-0.216376	0.0614601	-0.0719257	-0.0364713	-0.243146	-0.086106	-0.238933	0.00277068	-0.0841625	-0.271323	-0.294662	-0.253531	0.102405	-0.169057	-0.0119459	-0.121144	0.12071
54.2	-0.127098	-0.216522	0.0611897	-0.0718531	-0.0357448	-0.243391	-0.0849803	-0.239275	0.00229304	-0.0848508	-0.270749	-0.293962	-0.253328	0.101816	-0.168192	-0.0129274	-0.121098	0.120472
54.3	-0.126956	-0.216571	0.0611009	-0.0718898	-0.034875	-0.243589	-0.0841139	-0.239624	0.001979	-0.0855223	-0.269962	-0.293101	-0.253381	0.101261	-0.16759	-0.0137614	-0.121037	0.120262
54.4	-0.126874	-0.216525	0.0611465	-0.0720342	-0.0338619	-0.243725	-0.0835069	-0.239965	0.00185042	-0.0861769	-0.268961	-0.292091	-0.253692	0.100742	-0.16717	-0.0144924	-0.120958	0.12007
54.5	-0.126854	-0.216381	0.0613263	-0.0722069	-0.0327053	-0.243717	-0.083193	-0.240297	0.0017959	-0.0868197	-0.267747	-0.290943	-0.25426	0.100218	-0.166778	-0.0151203	-0.120855	0.119879
54.6	-0.126906	-0.216132	0.0616372	-0.072351	-0.0314054	-0.243554	-0.0831796	-0.240615	0.00181109	-0.087443	-0.266319	-0.289656	-0.255084	0.099659	-0.166417	-0.0155445	-0.120719	0.119691
54.7	-0.12703	-0.215777	0.0620745	-0.0724425	-0.029962	-0.243206	-0.0834668	-0.240919	0.00189599	-0.0879775	-0.264806	-0.288249	-0.256152	0.0990665	-0.166084	-0.0157592	-0.12055	0.119518
54.8	-0.127092	-0.215318	0.0625401	-0.0724875	-0.0283752	-0.242711	-0.0840391	-0.241219	0.00196851	-0.0884232	-0.263252	-0.286863	-0.257471	0.0984576	-0.165743	-0.0158234	-0.120366	0.119362
54.9	-0.127087	-0.214804	0.0628607	-0.0724859	-0.0266451	-0.242074	-0.085051	-0.241512	0.00198786	-0.0890769	-0.261684	-0.285498	-0.259044	0.09785	-0.165321	-0.0157899	-0.120211	0.119201
55	-0.127016	-0.214263	0.0630373	-0.072482	-0.0249296	-0.241307	-0.0861275	-0.2418	0.00195403	-0.0900296	-0.260215	-0.284187	-0.260757	0.0972433	-0.164795	-0.0156587	-0.120083	0.119038
55.1	-0.126845	-0.213788	0.0631231	-0.072509	-0.0233294	-0.24041	-0.0872685	-0.242087	0.00186702	-0.0912812	-0.258863	-0.282942	-0.262504	0.0966374	-0.164077	-0.0154157	-0.119981	0.11887
55.2	-0.126527	-0.213381	0.0631181	-0.0725668	-0.0218586	-0.239386	-0.088474	-0.242366	0.00172788	-0.0928317	-0.25763	-0.281813	-0.264175	0.0960323	-0.163166	-0.0150531	-0.119897	0.118694
55.3	-0.125991	-0.213039	0.0630222	-0.0726499	-0.0205173	-0.23834	-0.0897441	-0.242612	0.00146617	-0.0946813	-0.256515	-0.280819	-0.26577	0.0954281	-0.16206	-0.0145709	-0.119837	0.118511
55.4	-0.125335	-0.212743	0.0628354	-0.0727542	-0.0193054	-0.237268	-0.091223	-0.242884	0.00108188	-0.0968298	-0.2556	-0.279959	-0.267289	0.0948332	-0.160759	-0.0139925	-0.119824	0.118329
55.5	-0.124626	-0.212492	0.0625578	-0.0729812	-0.018223	-0.236155	-0.0929284	-0.24321	0.000575012	-0.0992772	-0.25503	-0.279216	-0.268616	0.0943179	-0.159263	-0.0133279	-0.119868	0.118155
55.6	-0.123874	-0.212357	0.0622192	-0.0733601	-0.01727	-0.235001	-0.0948602	-0.243627	-5.44277e-05	-0.102005	-0.25455	-0.278557	-0.269598	0.0938823	-0.157572	-0.0126851	-0.119954	0.117958
55.7	-0.123202	-0.212446	0.0619753	-0.0738845	-0.0164465	-0.233835	-0.0969021	-0.244136	-0.000806443	-0.104997	-0.25416	-0.277985	-0.270176	0.0935192	-0.155755	-0.0121285	-0.120085	0.117758
55.8	-0.122609	-0.21274	0.0618896	-0.0744857	-0.0157524	-0.232721	-0.0988953	-0.244743	-0.00168332	-0.108206	-0.25386	-0.277514	-0.270353	0.0931455	-0.153907	-0.0116751	-0.120257	0.117561
55.9	-0.122096	-0.213124	0.0619288	-0.0751415	-0.0151131	-0.231757	-0.10084	-0.245483	-0.00265846	-0.111483	-0.25365	-0.277148	-0.2701	0.0927576	-0.152038	-0.0112724	-0.120451	0.117375
56	-0.121701	-0.213598	0.0620405	-0.0758519	-0.0144783	-0.230994	-0.102515	-0.246347	-0.0037116	-0.114725	-0.25353	-0.276844	-0.26938	0.0923555	-0.150217	-0.0109175	-0.120651	0.117199
56.1	-0.121553	-0.214163	0.0622247	-0.0766191	-0.013911	-0.230344	-0.103773	-0.247324	-0.00475827	-0.117933	-0.253537	-0.276604	-0.268193	0.0919319	-0.148547	-0.0106255	-0.120858	0.117033
56.2	-0.121618	-0.214818	0.0624814	-0.0774438	-0.0134113	-0.229795	-0.104551	-0.248413	-0.00574519	-0.121107	-0.253571	-0.276428	-0.266652	0.091485	-0.147055	-0.0103922	-0.121065	0.11688
56.3	-0.121854	-0.215563	0.0628106	-0.078325	-0.012979	-0.229366	-0.104771	-0.249532	-0.00667239	-0.124247	-0.253548	-0.276239	-0.264797	0.0910149	-0.145741	-0.0102176	-0.121252	0.116728
56.4	-0.12226	-0.216399	0.0632122	-0.0792627	-0.0126142	-0.229057	-0.104686	-0.250606	-0.00753984	-0.127353	-0.253453	-0.275979	-0.262631	0.0905528	-0.144612	-0.0101346	-0.121426	0.116566
56.5	-0.122789	-0.217406	0.0636159	-0.08022	-0.0123168	-0.228868	-0.104671	-0.251602	-0.00834757	-0.130409	-0.253257	-0.275648	-0.260152	0.0900763	-0.14367	-0.0101559	-0.121614	0.116381
56.6	-0.123415	-0.21863	0.0640196	-0.0811195	-0.012087	-0.228799	-0.104808	-0.252508	-0.00909556	-0.132933	-0.252959	-0.275247	-0.257362	0.0895199	-0.142915	-0.0101968	-0.121783	0.116171
56.7	-0.124139	-0.219821	0.0643933	-0.0819491	-0.0119247	-0.228818	-0.105229	-0.253305	-0.00978568	-0.134805	-0.25256	-0.274775	-0.254326	0.0889554	-0.142391	-0.0103407	-0.121926	0.115922
56.8	-0.124961	-0.220912	0.0647371	-0.0827087	-0.0118902	-0.228874	-0.105934	-0.253993	-0.0104024	-0.136025	-0.25206	-0.274281	-0.251212	0.0883903	-0.142122	-0.0105875	-0.122052	0.115641
56.9	-0.125876	-0.221842	0.065051	-0.0833148	-0.0121184	-0.229057	-0.107093	-0.254571	-0.0109892	-0.136985	-0.251328	-0.273788	-0.248228	0.0878243	-0.142105	-0.0109755	-0.122212	0.115327
57	-0.126876	-0.22261	0.0653228	-0.0837643	-0.0126215	-0.229386	-0.108808	-0.25504	-0.0116228	-0.137696	-0.250248	-0.273297	-0.245477	0.0872577	-0.142393	-0.0115361	-0.122425	0.114969
57.1	-0.127843	-0.223217	0.0655256	-0.0840571	-0.0133993	-0.229785	-0.111079	-0.255395	-0.0123144	-0.138164	-0.24883	-0.272851	-0.242994	0.0866903	-0.142986	-0.0122694	-0.122686	0.114567
57.2	-0.128761	-0.223663	0.0656595	-0.0841934	-0.014452	-0.230256	-0.113772	-0.255633	-0.0130637	-0.138394	-0.247227	-0.272461	-0.240777	0.0861222	-0.143884	-0.0129448	-0.122981	0.114147
57.3	-0.12963	-0.223946	0.0657245	-0.0841883	-0.0157794	-0.230797	-0.116318	-0.25581	-0.0138709	-0.138384	-0.245607	-0.272126	-0.238824	0.0855365	-0.14493	-0.0135219	-0.12328	0.113727
57.4	-0.130441	-0.224065	0.0657205	-0.0840983	-0.0173816	-0.23141	-0.118716	-0.255924	-0.0147359	-0.138123	-0.243972	-0.271848	-0.237138	0.0849196	-0.146004	-0.0139728	-0.123574	0.113303
57.5	-0.131141	-0.224179	0.0656373	-0.0839234	-0.0192553	-0.232093	-0.120859	-0.255851	-0.0156626	-0.137698	-0.242321	-0.271597	-0.235716	0.0842945	-0.147106	-0.014175	-0.123853	0.112882
57.6	-0.131729	-0.22434	0.0653847	-0.0835808	-0.0213731	-0.232864	-0.12243	-0.255592	-0.0166849	-0.137114	-0.240653	-0.271348	-0.234559	0.0836625	-0.148239	-0.0141287	-0.124099	0.112457
57.7	-0.132207	-0.224532	0.065012	-0.0833512	-0.0235208	-0.233652	-0.12343	-0.255146	-0.0178821	-0.136369	-0.238971	-0.271098	-0.23356	0.0830253	-0.149399	-0.0138826	-0.12431	0.112019
57.8	-0.132572	-0.224759	0.0645192	-0.0832436	-0.0255309	-0.234421	-0.123725	-0.254541	-0.0192072	-0.135533	-0.23743	-0.270847	-0.232692	0.0823827	-0.150497	-0.0135789	-0.12448	0.11158
57.9	-0.132879	-0.225067	0.0639144	-0.0832579	-0.0274033	-0.235028	-0.123233	-0.253858	-0.0206507	-0.134642	-0.236195	-0.270526	-0.232013	0.0817349	-0.151444	-0.0132176	-0.12461	0.111145
58	-0.133163	-0.225456	0.0632252	-0.0833709	-0.029138	-0.235469	-0.122029	-0.253116	-0.0222059	-0.133697	-0.235199	-0.270133	-0.231459	0.0810818	-0.15224	-0.0128642	-0.124702	0.110709
58.1	-0.133424	-0.225915	0.0624516	-0.0835789	-0.0307352	-0.235742	-0.120448	-0.252317	-0.0238727	-0.132697	-0.2344	-0.269678	-0.231031	0.0804234	-0.152884	-0.0124552	-0.124769	0.110272
58.2	-0.133662	-0.226394	0.0615863	-0.0838778	-0.0321946	-0.235849	-0.118497	-0.251386	-0.0256512	-0.131647	-0.233798	-0.269173	-0.23073	0.0797644	-0.15346	-0.0119626	-0.124808	0.109832
58.3	-0.133857	-0.226798	0.0606253	-0.0842677	-0.0335165	-0.235789	-0.116235	-0.250337	-0.0275414	-0.130635	-0.233392	-0.268625	-0.230554	0.0790192	-0.154011	-0.0113102	-0.124827	0.109381
58.4	-0.133992	-0.227104	0.0596051	-0.0847451	-0.0346619	-0.235563	-0.113936	-0.249208	-0.0295423	-0.129698	-0.233183	-0.268036	-0.230541	0.0781865	-0.154547	-0.010486	-0.124841	0.108929
58.5	-0.134065	-0.227312	0.0586183	-0.0852936	-0.035575	-0.234966	-0.1116	-0.248072	-0.0315955	-0.128862	-0.233171	-0.267404	-0.23079	0.0772649	-0.155114	-0.00947943	-0.124839	0.108493
58.6	-0.134084	-0.227423	0.057677	-0.0858913	-0.0362759	-0.234029	-0.109226	-0.246939	-0.0336709	-0.128128	-0.23333	-0.266751	-0.231301	0.0762104	-0.155595	-0.00832526	-0.124818	0.108069
58.7	-0.13409	-0.22747	0.0567695	-0.0864925	-0.0367647	-0.233011	-0.106952	-0.245892	-0.0357706	-0.127421	-0.233608	-0.266123	-0.232074	0.0750228	-0.155823	-0.00705407	-0.124797	0.107678
58.8	-0.134081	-0.227494	0.0558935	-0.0870876	-0.0370413	-0.231917	-0.104829	-0.244942	-0.0379304	-0.126578	-0.233978	-0.26551	-0.233109	0.0737023	-0.155798	-0.00581971	-0.124782	0.107306
58.9	-0.134055	-0.227507	0.0550491	-0.0875389	-0.0371057	-0.230748	-0.102856	-0.244087	-0.0401505	-0.125599	-0.234443	-0.264918	-0.234233	0.0722488	-0.15552	-0.00454848	-0.124751	0.106953
59	-0.133954	-0.227442	0.0542363	-0.0877607	-0.0369579	-0.229507	-0.100805	-0.243318	-0.0423826	-0.124483	-0.235	-0.264356	-0.235318	0.0706699	-0.154988	-0.00325598	-0.124664	0.106615
59.1	-0.133765	-0.227389	0.053455	-0.0877528	-0.036598	-0.228191	-0.0992301	-0.242636	-0.0446098	-0.123346	-0.235627	-0.263835	-0.236365	0.0691205	-0.154217	-0.00212678	-0.12457	0.106293
59.2	-0.133507	-0.227356	0.0527052	-0.0875068	-0.0360345	-0.226802	-0.0981622	-0.242041	-0.0468322	-0.122221	-0.236317	-0.263385	-0.237283	0.0676482	-0.153188	-0.00118397	-0.124467	0.105987
59.3	-0.133181	-0.227336	0.0520063	-0.0870092	-0.0353685	-0.225579	-0.0976008	-0.241527	-0.0490417	-0.121094	-0.237068	-0.263021	-0.23801	0.0663174	-0.151824	-0.000494543	-0.124364	0.105705
59.4	-0.132787	-0.227329	0.0514612	-0.08626	-0.0346501	-0.224567	-0.0975461	-0.241093	-0.0511328	-0.119926	-0.237881	-0.262729	-0.238555	0.0651284	-0.150278	-5.8485e-05	-0.124263	0.105462
59.5	-0.132325	-0.227334	0.0510781	-0.0852593	-0.0339681	-0.22385	-0.0979643	-0.240687	-0.0531055	-0.118716	-0.238757	-0.262499	-0.238919	0.0641217	-0.148702	0.000154129	-0.124171	0.105266
59.6	-0.131782	-0.227353	0.0508955	-0.0840675	-0.0333661	-0.223382	-0.0988479	-0.240319	-0.0549598	-0.117473	-0.239694	-0.262329	-0.239101	0.0633256	-0.147096	0.000210433	-0.124084	0.105122
59.7	-0.131178	-0.227381	0.0509183	-0.082834	-0.0328441	-0.223136	-0.100197	-0.239988	-0.0566957	-0.116268	-0.240422	-0.262221	-0.239116	0.0627402	-0.145461	0.000110428	-0.123998	0.105007
59.8	-0.130593	-0.227395	0.0511463	-0.0816876	-0.0324021	-0.223073	-0.102027	-0.239688	-0.0583099	-0.115099	-0.240893	-0.262171	-0.238955	0.0623531	-0.143795	-8.70067e-05	-0.123917	0.104914
59.9	-0.130117	-0.227369	0.0515797	-0.0806285	-0.0320401	-0.223192	-0.104361	-0.239417	-0.0597834	-0.113911	-0.241132	-0.26217	-0.238616	0.0621366	-0.142111	-0.000328958	-0.123841	0.104844
60	-0.12975	-0.227315	0.0521888	-0.0796123	-0.0317749	-0.223494	-0.1072	-0.239176	-0.0610863	-0.112642	-0.241277	-0.262199	-0.238098	0.062086	-0.140433	-0.000615427	-0.123775	0.104807
60.1	-0.129493	-0.227232	0.0529206	-0.0786059	-0.0315589	-0.223962	-0.110544	-0.238965	-0.0622444	-0.111293	-0.241327	-0.262255	-0.237403	0.0622008	-0.138743	-0.000971503	-0.123717	0.104798
60.2	-0.129349	-0.227121	0.0537055	-0.0776093	-0.0312796	-0.224588	-0.114287	-0.238773	-0.0632916	-0.109864	-0.241283	-0.262287	-0.236529	0.062435	-0.13698	-0.00140038	-0.123656	0.104809
60.3	-0.129389	-0.226981	0.0545112	-0.0766223	-0.0309386	-0.225269	-0.117827	-0.238558	-0.0642306	-0.108389	-0.241146	-0.26224	-0.235641	0.0627884	-0.135253	-0.00191563	-0.123569	0.104837
60.4	-0.129517	-0.226833	0.0553726	-0.0756452	-0.0305474	-0.226003	-0.121014	-0.238262	-0.0650614	-0.106866	-0.240841	-0.262104	-0.234711	0.0632527	-0.133703	-0.00251133	-0.123437	0.104875
60.5	-0.129628	-0.226686	0.0563084	-0.0747155	-0.030106	-0.226785	-0.123833	-0.237834	-0.0657841	-0.105297	-0.240229	-0.261882	-0.233854	0.0637575	-0.13233	-0.00317763	-0.123255	0.104909
60.6	-0.129663	-0.226563	0.0573185	-0.0738394	-0.0296144	-0.227531	-0.126282	-0.237163	-0.0663987	-0.103699	-0.239564	-0.261573	-0.233225	0.0642677	-0.131134	-0.00380656	-0.123029	0.104955
60.7	-0.129579	-0.226415	0.0582747	-0.0730236	-0.0290726	-0.22821	-0.128372	-0.236251	-0.0669051	-0.102077	-0.238845	-0.261178	-0.232881	0.0646614	-0.130114	-0.00433569	-0.12277	0.104989
60.8	-0.129367	-0.226252	0.0590594	-0.07235	-0.0284806	-0.228758	-0.130129	-0.235097	-0.0672922	-0.10044	-0.238017	-0.260688	-0.232823	0.064901	-0.129262	-0.004765	-0.122485	0.104979
60.9	-0.129028	-0.226086	0.0596918	-0.071841	-0.027839	-0.229125	-0.131553	-0.233701	-0.0676368	-0.098786	-0.237006	-0.2601	-0.233051	0.0649866	-0.12857	-0.00508985	-0.122171	0.104917
61	-0.128561	-0.225952	0.0602242	-0.0714966	-0.0271937	-0.229281	-0.13265	-0.232116	-0.0680405	-0.097116	-0.235812	-0.259456	-0.233565	0.064918	-0.128099	-0.00530126	-0.121844	0.104809
61.1	-0.127944	-0.225849	0.0606742	-0.0713167	-0.026489	-0.229314	-0.13327	-0.230428	-0.0685138	-0.0954298	-0.234434	-0.258754	-0.234364	0.0647192	-0.127848	-0.00542853	-0.121499	0.104672
61.2	-0.12721	-0.225777	0.0610854	-0.0712891	-0.0257322	-0.229238	-0.133478	-0.228639	-0.0690568	-0.0937378	-0.233036	-0.257994	-0.235336	0.0644069	-0.12775	-0.00549145	-0.121142	0.104515
61.3	-0.126401	-0.225732	0.0613595	-0.0713065	-0.0249288	-0.229053	-0.133349	-0.226776	-0.0696693	-0.0920439	-0.231802	-0.257178	-0.236439	0.0639811	-0.12776	-0.00546212	-0.120785	0.104344
61.4	-0.125514	-0.225695	0.0614274	-0.071369	-0.0240787	-0.228758	-0.132886	-0.224911	-0.0703515	-0.0903481	-0.230747	-0.256364	-0.237673	0.0634176	-0.127879	-0.00530763	-0.12044	0.104161
61.5	-0.124548	-0.225585	0.0613688	-0.0714765	-0.023182	-0.228364	-0.132087	-0.223077	-0.0711033	-0.088666	-0.229901	-0.255602	-0.239068	0.0627934	-0.128106	-0.00501538	-0.120101	0.10399
61.6	-0.123554	-0.225348	0.0612447	-0.0716647	-0.0222386	-0.227884	-0.130871	-0.221297	-0.0719247	-0.0871876	-0.229263	-0.254892	-0.240534	0.0621892	-0.128441	-0.00467141	-0.119771	0.103829
61.7	-0.122565	-0.224984	0.061085	-0.0719457	-0.0212631	-0.227437	-0.129106	-0.219572	-0.0728181	-0.0859516	-0.228834	-0.254234	-0.24204	0.061605	-0.12884	-0.0042802	-0.119449	0.103684
61.8	-0.121583	-0.224546	0.0608896	-0.072212	-0.020382	-0.227143	-0.126817	-0.217919	-0.0738058	-0.0849582	-0.228672	-0.253629	-0.243585	0.0610409	-0.129268	-0.00384175	-0.119152	0.103567
61.9	-0.120608	-0.224095	0.0606586	-0.0724234	-0.0195294	-0.226916	-0.12433	-0.216349	-0.0748192	-0.0842073	-0.228779	-0.253076	-0.24517	0.0604968	-0.129629	-0.00332772	-0.118882	0.103489
62	-0.119645	-0.223541	0.0603312	-0.0726136	-0.0186934	-0.226735	-0.121774	-0.214863	-0.0757979	-0.0836988	-0.229149	-0.252575	-0.246693	0.0599668	-0.12985	-0.00272225	-0.118628	0.10343
62.1	-0.118813	-0.222887	0.0598924	-0.072867	-0.0178223	-0.226598	-0.119148	-0.213465	-0.0767418	-0.0834109	-0.229775	-0.252139	-0.248117	0.0594183	-0.129965	-0.00202534	-0.118404	0.103384
62.2	-0.118146	-0.222223	0.0593422	-0.0731835	-0.0169004	-0.226505	-0.116532	-0.212159	-0.0776511	-0.0833124	-0.230435	-0.251706	-0.249446	0.0588512	-0.129976	-0.00146746	-0.118216	0.103323
62.3	-0.117661	-0.221551	0.0586797	-0.0735479	-0.0159278	-0.226457	-0.114115	-0.210944	-0.0785256	-0.0834033	-0.230923	-0.251268	-0.25068	0.0582366	-0.129882	-0.00108902	-0.118066	0.103226
62.4	-0.117359	-0.220872	0.0579039	-0.0739038	-0.0149043	-0.226454	-0.111896	-0.209847	-0.0793654	-0.0836665	-0.231238	-0.250821	-0.251794	0.0576017	-0.129683	-0.000914395	-0.117951	0.103093
62.5	-0.117222	-0.220187	0.057017	-0.0742512	-0.0138301	-0.226416	-0.109982	-0.208993	-0.0801619	-0.0839689	-0.23138	-0.250371	-0.252758	0.0569447	-0.129379	-0.000956536	-0.117868	0.102925
62.6	-0.117244	-0.219494	0.056098	-0.0745875	-0.012661	-0.226241	-0.10891	-0.208352	-0.0808636	-0.0843068	-0.23135	-0.249945	-0.253574	0.0562656	-0.128968	-0.00121544	-0.117834	0.102724
62.7	-0.117425	-0.218795	0.0550975	-0.0748335	-0.0114163	-0.226006	-0.108734	-0.207912	-0.0813898	-0.0846802	-0.231146	-0.249542	-0.254348	0.0555645	-0.128414	-0.00164684	-0.117852	0.1025
62.8	-0.117763	-0.218088	0.0541062	-0.075009	-0.0102635	-0.225723	-0.109445	-0.207672	-0.0817407	-0.0850891	-0.230766	-0.249164	-0.25512	0.0548414	-0.127717	-0.00211053	-0.11792	0.102265
62.9	-0.118192	-0.21732	0.0531435	-0.0751437	-0.00920262	-0.22539	-0.111045	-0.207555	-0.081938	-0.0855335	-0.230028	-0.248804	-0.255876	0.0540962	-0.126944	-0.00260651	-0.118021	0.102001
63	-0.11868	-0.216481	0.0522094	-0.0752375	-0.00825841	-0.22501	-0.113532	-0.207542	-0.0820143	-0.0860135	-0.229173	-0.248423	-0.256617	0.0533508	-0.126073	-0.00306804	-0.11816	0.101725
63.1	-0.119188	-0.215589	0.051304	-0.0752937	-0.00743752	-0.22458	-0.116906	-0.207633	-0.0819811	-0.0864992	-0.228249	-0.248011	-0.257343	0.0527185	-0.125104	-0.00349217	-0.11833	0.101458
63.2	-0.119702	-0.214693	0.0504345	-0.0753163	-0.00673996	-0.224103	-0.121159	-0.207826	-0.0818386	-0.0869888	-0.227257	-0.247556	-0.258054	0.0522112	-0.124038	-0.00387888	-0.118532	0.101209
63.3	-0.120223	-0.213795	0.0497061	-0.0753052	-0.00616572	-0.223493	-0.126234	-0.208123	-0.0815867	-0.0874285	-0.226196	-0.247053	-0.25875	0.0518319	-0.122873	-0.00422577	-0.118745	0.100992
63.4	-0.120683	-0.212894	0.0492047	-0.0752605	-0.00573441	-0.222687	-0.13154	-0.208512	-0.0812913	-0.087782	-0.225065	-0.246498	-0.259417	0.0515817	-0.1216	-0.0045426	-0.11892	0.100809
63.5	-0.121038	-0.211989	0.0488777	-0.0751821	-0.0054678	-0.221996	-0.136926	-0.208919	-0.0810056	-0.0880222	-0.223859	-0.245889	-0.260043	0.0514605	-0.120173	-0.00485464	-0.119064	0.100666
63.6	-0.121285	-0.211082	0.0487072	-0.0750442	-0.00533838	-0.221412	-0.142395	-0.209332	-0.0807296	-0.088149	-0.222578	-0.245223	-0.260629	0.0514685	-0.118614	-0.00513802	-0.119173	0.100566
63.7	-0.121427	-0.210176	0.0486746	-0.0748743	-0.00527374	-0.220817	-0.147631	-0.209669	-0.0804633	-0.0881624	-0.221246	-0.244529	-0.261175	0.0516055	-0.117024	-0.00536791	-0.119222	0.1005
63.8	-0.121462	-0.209284	0.0487668	-0.0746861	-0.00527387	-0.220211	-0.152615	-0.20992	-0.0802067	-0.0880625	-0.219924	-0.243863	-0.26168	0.0518712	-0.115445	-0.00539043	-0.119212	0.100484
63.9	-0.121392	-0.208395	0.048984	-0.0746297	-0.00533879	-0.219593	-0.157347	-0.210085	-0.0799598	-0.0878493	-0.21861	-0.243223	-0.262145	0.0522208	-0.113924	-0.00527929	-0.11916	0.100499
64	-0.121335	-0.207563	0.049326	-0.0747911	-0.00562427	-0.218964	-0.161826	-0.210165	-0.0797623	-0.0875877	-0.217305	-0.242611	-0.26257	0.0525943	-0.112461	-0.00514481	-0.119112	0.100518
64.1	-0.121349	-0.206768	0.0497521	-0.07517	-0.00614137	-0.218414	-0.165423	-0.210155	-0.0795976	-0.0873259	-0.216033	-0.242017	-0.262954	0.0529887	-0.111058	-0.00498699	-0.119041	0.100518
64.2	-0.121432	-0.206017	0.050165	-0.0757665	-0.00689009	-0.218005	-0.168011	-0.210023	-0.0794625	-0.0870796	-0.214801	-0.241408	-0.263378	0.0533569	-0.109731	-0.00480583	-0.118956	0.100481
64.3	-0.121587	-0.205318	0.0505648	-0.0765806	-0.00779872	-0.217499	-0.169361	-0.209775	-0.0792045	-0.0868641	-0.213609	-0.24076	-0.263837	0.053634	-0.108559	-0.00459746	-0.118822	0.100381
64.4	-0.121908	-0.204671	0.0509016	-0.077522	-0.00896399	-0.21689	-0.169472	-0.209418	-0.0789509	-0.0867185	-0.21244	-0.240064	-0.264333	0.0538201	-0.107543	-0.0043614	-0.118658	0.1002
64.5	-0.122396	-0.204046	0.0511741	-0.0785853	-0.0103758	-0.216208	-0.168775	-0.209004	-0.0787017	-0.0866426	-0.211282	-0.239378	-0.264865	0.0539151	-0.10675	-0.00412758	-0.118503	0.0999561
64.6	-0.12305	-0.203395	0.0513468	-0.0797379	-0.0118418	-0.215499	-0.167327	-0.208521	-0.0784571	-0.0866365	-0.210133	-0.238802	-0.265433	0.0539192	-0.106185	-0.00396314	-0.118357	0.099664
64.7	-0.123853	-0.202718	0.0514198	-0.0808592	-0.0131292	-0.214791	-0.165126	-0.207973	-0.0782169	-0.0867002	-0.209135	-0.238345	-0.266039	0.0538163	-0.105777	-0.00388027	-0.118207	0.0993527
64.8	-0.12469	-0.202037	0.051393	-0.0818161	-0.0142381	-0.214084	-0.162172	-0.207359	-0.0779811	-0.0868336	-0.20829	-0.238009	-0.26668	0.0535991	-0.105526	-0.00393719	-0.118041	0.0990235
64.9	-0.125389	-0.201331	0.0512666	-0.0825854	-0.0151684	-0.213366	-0.158467	-0.206684	-0.0777574	-0.0869907	-0.207571	-0.237804	-0.267358	0.0533087	-0.105432	-0.00413389	-0.117841	0.098682
65	-0.125949	-0.200579	0.0510404	-0.083167	-0.0159201	-0.212629	-0.154824	-0.205966	-0.0776302	-0.0871198	-0.206842	-0.237731	-0.268073	0.0529451	-0.105494	-0.00446925	-0.11765	0.0983422
65.1	-0.12637	-0.199798	0.0507144	-0.0835804	-0.0165378	-0.211888	-0.151412	-0.205204	-0.0776541	-0.0872208	-0.206102	-0.237789	-0.268824	0.052509	-0.10573	-0.00486579	-0.117484	0.0980095
65.2	-0.126656	-0.198988	0.0503578	-0.083913	-0.0170876	-0.211149	-0.148334	-0.204408	-0.077783	-0.0872926	-0.205356	-0.237977	-0.269586	0.0520463	-0.106202	-0.00532032	-0.117353	0.0976909
65.3	-0.126814	-0.198187	0.0499978	-0.0841648	-0.0175676	-0.210411	-0.146195	-0.203622	-0.0780154	-0.0873029	-0.204694	-0.238226	-0.27022	0.0515571	-0.106766	-0.00581929	-0.117278	0.0973917
65.4	-0.126844	-0.197462	0.0495996	-0.0843358	-0.0179664	-0.209546	-0.144528	-0.202844	-0.0783513	-0.0872517	-0.204099	-0.238532	-0.27075	0.0510413	-0.107244	-0.00634504	-0.117216	0.0970965
65.5	-0.126782	-0.196806	0.0491208	-0.0843881	-0.018284	-0.208546	-0.143144	-0.202098	-0.0787906	-0.087139	-0.203504	-0.238895	-0.271178	0.0504806	-0.107664	-0.00689757	-0.117157	0.0967917
65.6	-0.126696	-0.196193	0.0485546	-0.0843179	-0.0185721	-0.207497	-0.142042	-0.201456	-0.0793335	-0.0869649	-0.20291	-0.239309	-0.271504	0.0498563	-0.108029	-0.00747689	-0.117118	0.0964782
65.7	-0.126655	-0.195625	0.0479012	-0.0841251	-0.018877	-0.206418	-0.141223	-0.200848	-0.0799798	-0.086747	-0.202317	-0.239702	-0.271727	0.0492469	-0.108337	-0.00808929	-0.117095	0.0961524
65.8	-0.126668	-0.195099	0.0471605	-0.0837967	-0.0191989	-0.205326	-0.140501	-0.200184	-0.0807544	-0.0865654	-0.20178	-0.240073	-0.271848	0.0486647	-0.10859	-0.0087543	-0.117082	0.0958082
65.9	-0.126734	-0.19461	0.0463325	-0.0833729	-0.0195377	-0.204273	-0.139543	-0.199473	-0.0816535	-0.086484	-0.201373	-0.240423	-0.271918	0.0481143	-0.108786	-0.00940378	-0.117071	0.0954566
66	-0.126854	-0.194124	0.0454171	-0.0828792	-0.019871	-0.203286	-0.138343	-0.198673	-0.0825588	-0.0865027	-0.201097	-0.240742	-0.271933	0.0475956	-0.108866	-0.0100447	-0.117048	0.0950974
66.1	-0.12699	-0.193652	0.0443969	-0.0823185	-0.0201916	-0.202366	-0.13705	-0.197707	-0.0834372	-0.0866216	-0.200952	-0.240959	-0.27189	0.0470847	-0.1088	-0.0106317	-0.117005	0.0947238
66.2	-0.127134	-0.19318	0.0432429	-0.0817063	-0.0204922	-0.201513	-0.135664	-0.196577	-0.0842887	-0.08683	-0.20085	-0.241074	-0.271792	0.0465651	-0.108616	-0.011145	-0.116941	0.094327
66.3	-0.127284	-0.192711	0.0420708	-0.0811508	-0.0207706	-0.200747	-0.134184	-0.195281	-0.0851132	-0.0871242	-0.200666	-0.241086	-0.271637	0.0460411	-0.108348	-0.0116125	-0.11685	0.0939101
66.4	-0.127445	-0.192261	0.0412397	-0.0806519	-0.0210284	-0.200126	-0.132612	-0.193819	-0.0859108	-0.0875042	-0.200417	-0.240935	-0.271426	0.045599	-0.108015	-0.0120342	-0.116709	0.0935205
66.5	-0.127615	-0.191832	0.0407586	-0.0802098	-0.0212655	-0.199634	-0.131096	-0.192302	-0.0866815	-0.08797	-0.200105	-0.240572	-0.271128	0.0451842	-0.107619	-0.0124101	-0.116531	0.0931523
66.6	-0.127715	-0.191424	0.0406275	-0.0798243	-0.0214821	-0.199243	-0.12969	-0.190768	-0.0874071	-0.0884664	-0.199728	-0.239998	-0.270832	0.0447967	-0.107158	-0.0127179	-0.116314	0.0928175
66.7	-0.127709	-0.191036	0.0407664	-0.079458	-0.0216949	-0.198862	-0.128396	-0.189252	-0.0880061	-0.0889888	-0.199287	-0.239192	-0.270567	0.0444262	-0.106634	-0.0128893	-0.116049	0.0925105
66.8	-0.127598	-0.190669	0.0409159	-0.0791996	-0.0217581	-0.198426	-0.127378	-0.187766	-0.0884665	-0.0893881	-0.198722	-0.238198	-0.270207	0.044045	-0.106056	-0.0129242	-0.115737	0.0921955
66.9	-0.127382	-0.190313	0.0410196	-0.0790771	-0.0216717	-0.197934	-0.126395	-0.186298	-0.0887916	-0.0896384	-0.198033	-0.237208	-0.269741	0.0436528	-0.105514	-0.0128511	-0.115386	0.091875
67	-0.127067	-0.190052	0.0411383	-0.0790553	-0.0214358	-0.197387	-0.125322	-0.184848	-0.0890359	-0.0897398	-0.197219	-0.236219	-0.26917	0.0432558	-0.104978	-0.0126858	-0.114989	0.0915576
67.1	-0.126676	-0.189856	0.0412871	-0.0790499	-0.021101	-0.196784	-0.124159	-0.183417	-0.0893008	-0.0897073	-0.196274	-0.235194	-0.268492	0.0428866	-0.104499	-0.0125125	-0.114553	0.0912343
67.2	-0.126194	-0.189611	0.0414659	-0.0790609	-0.0206813	-0.196126	-0.122905	-0.182003	-0.0895862	-0.0895689	-0.195363	-0.234194	-0.267709	0.0426226	-0.104019	-0.0123362	-0.114079	0.0909205
67.3	-0.125594	-0.189316	0.0416757	-0.0790882	-0.0201765	-0.19541	-0.121561	-0.180611	-0.0898923	-0.0893246	-0.194541	-0.233228	-0.266821	0.0425237	-0.103506	-0.0121569	-0.113564	0.0906266
67.4	-0.124855	-0.188972	0.0419174	-0.0791319	-0.0195867	-0.194653	-0.120127	-0.179242	-0.0902437	-0.08901	-0.193809	-0.2323	-0.265851	0.0425938	-0.102961	-0.0119724	-0.113013	0.0903559
67.5	-0.123996	-0.188578	0.042191	-0.0791877	-0.0189408	-0.193937	-0.119295	-0.177895	-0.0907059	-0.0886505	-0.193166	-0.231433	-0.26483	0.0428331	-0.102383	-0.0118079	-0.112486	0.0901169
67.6	-0.123022	-0.188135	0.0424903	-0.079255	-0.0183158	-0.193344	-0.118875	-0.176599	-0.0913087	-0.0882463	-0.192612	-0.230655	-0.263897	0.0432414	-0.101771	-0.0116634	-0.111998	0.0899256
67.7	-0.121933	-0.187682	0.0428411	-0.0793337	-0.0178038	-0.192871	-0.118486	-0.175386	-0.0920521	-0.0878507	-0.192148	-0.229985	-0.263105	0.0438516	-0.101163	-0.0115343	-0.11154	0.0897905
67.8	-0.120728	-0.187243	0.0432141	-0.0794041	-0.0174046	-0.192518	-0.118136	-0.174295	-0.0929362	-0.0875319	-0.191773	-0.2294	-0.262455	0.0446708	-0.100591	-0.0114186	-0.111122	0.0897102
67.9	-0.119497	-0.186822	0.0435899	-0.0794256	-0.0171177	-0.192285	-0.117825	-0.173326	-0.0939608	-0.0872898	-0.191658	-0.228876	-0.261946	0.045699	-0.100071	-0.0113163	-0.110758	0.0896925
68	-0.118243	-0.18643	0.0439684	-0.0793909	-0.0169185	-0.192172	-0.117528	-0.172475	-0.0950512	-0.0871245	-0.191558	-0.228453	-0.261578	0.0468082	-0.099612	-0.0112275	-0.110436	0.0897161
68.1	-0.117004	-0.186062	0.0443497	-0.0792998	-0.0168004	-0.192165	-0.116816	-0.171718	-0.0960183	-0.0870657	-0.191459	-0.228131	-0.261351	0.0478278	-0.0992672	-0.0111521	-0.110133	0.0897594
68.2	-0.115796	-0.185717	0.0447336	-0.0791523	-0.0167345	-0.192241	-0.11569	-0.171054	-0.0968622	-0.0871118	-0.191362	-0.22791	-0.261265	0.0487159	-0.0990369	-0.0111158	-0.10985	0.0898163
68.3	-0.114671	-0.185396	0.0450191	-0.0789486	-0.0167051	-0.192487	-0.114148	-0.170484	-0.0976293	-0.087256	-0.191268	-0.22779	-0.261321	0.0494723	-0.0989212	-0.0111158	-0.109603	0.0898826
68.4	-0.113704	-0.185099	0.0451201	-0.0786886	-0.0167123	-0.192973	-0.112509	-0.170019	-0.098282	-0.0874982	-0.191176	-0.227604	-0.261389	0.0500972	-0.0989201	-0.0111542	-0.109407	0.0899281
68.5	-0.112941	-0.184807	0.0450367	-0.0783723	-0.016756	-0.193587	-0.11092	-0.16966	-0.0987788	-0.0878385	-0.191092	-0.22733	-0.261354	0.0505906	-0.0990336	-0.0112164	-0.109254	0.0899337
68.6	-0.112383	-0.18451	0.0447687	-0.0780256	-0.0168711	-0.19433	-0.109244	-0.169408	-0.0991197	-0.0882703	-0.191017	-0.226972	-0.261215	0.0509426	-0.0992507	-0.0113262	-0.109139	0.0898934
68.7	-0.112029	-0.184201	0.0443402	-0.0776589	-0.017244	-0.195202	-0.107618	-0.169251	-0.0993048	-0.0887227	-0.190936	-0.226505	-0.260971	0.0511402	-0.0995427	-0.0114877	-0.109075	0.0897936
68.8	-0.111873	-0.183869	0.0438652	-0.0772679	-0.0178625	-0.196203	-0.106062	-0.169096	-0.0993339	-0.0891957	-0.190821	-0.225887	-0.260624	0.0511881	-0.0998372	-0.011701	-0.109036	0.0896391
68.9	-0.111892	-0.183513	0.0433442	-0.0768438	-0.018602	-0.197252	-0.104578	-0.16892	-0.0992072	-0.0896893	-0.190669	-0.225126	-0.260173	0.0511361	-0.100087	-0.0119661	-0.109002	0.089439
69	-0.112028	-0.183145	0.0427765	-0.0764128	-0.0193066	-0.198251	-0.10322	-0.168721	-0.0989333	-0.0901385	-0.190478	-0.224235	-0.259619	0.0510366	-0.100325	-0.0121685	-0.108948	0.0892117
69.1	-0.112226	-0.182785	0.0422006	-0.0759844	-0.0199654	-0.199112	-0.102077	-0.168482	-0.0986103	-0.0905164	-0.190247	-0.223226	-0.25896	0.0508896	-0.100549	-0.0122541	-0.108869	0.0889597
69.2	-0.112437	-0.182404	0.0417138	-0.0755586	-0.0204691	-0.199785	-0.101247	-0.168235	-0.0982117	-0.0908292	-0.189974	-0.222308	-0.258208	0.0506951	-0.100759	-0.0122229	-0.108765	0.0887138
69.3	-0.11266	-0.181982	0.041316	-0.0751317	-0.0207738	-0.200313	-0.100958	-0.167979	-0.0979	-0.0910768	-0.189661	-0.221494	-0.257429	0.050453	-0.100957	-0.0120787	-0.108664	0.0884821
69.4	-0.1128	-0.181499	0.0410016	-0.0747876	-0.0207326	-0.200668	-0.101228	-0.167716	-0.0976784	-0.0912593	-0.189323	-0.220793	-0.256611	0.0501634	-0.101142	-0.011836	-0.108557	0.0882671
69.5	-0.112856	-0.180984	0.0407638	-0.0745316	-0.0202667	-0.200818	-0.101679	-0.167446	-0.0975478	-0.0913766	-0.188974	-0.220145	-0.255755	0.049824	-0.101245	-0.0115006	-0.108409	0.08807
69.6	-0.112829	-0.180489	0.0406026	-0.0743637	-0.0195252	-0.200764	-0.102254	-0.167169	-0.0975082	-0.0915089	-0.188698	-0.219451	-0.25488	0.0494521	-0.101263	-0.0110723	-0.108233	0.0878845
69.7	-0.112707	-0.180013	0.0404767	-0.0742839	-0.0187406	-0.200583	-0.102954	-0.166887	-0.0975596	-0.0916712	-0.18849	-0.218703	-0.253984	0.0491812	-0.101289	-0.0105391	-0.108047	0.0877113
69.8	-0.112476	-0.179553	0.040364	-0.0742994	-0.0179011	-0.200402	-0.103777	-0.166487	-0.097702	-0.0918636	-0.188354	-0.217902	-0.253067	0.049031	-0.101267	-0.00993669	-0.10785	0.0875529
69.9	-0.112219	-0.179104	0.0402646	-0.0744394	-0.0169853	-0.200233	-0.104725	-0.16595	-0.0979354	-0.0920787	-0.188289	-0.217053	-0.252131	0.048972	-0.101182	-0.00928384	-0.107648	0.0874067
70	-0.111971	-0.178665	0.0401373	-0.0746937	-0.0159934	-0.200083	-0.104982	-0.165262	-0.0981874	-0.0923217	-0.188294	-0.216131	-0.251175	0.0490043	-0.101036	-0.00858168	-0.10739	0.0872688
70.1	-0.111756	-0.178261	0.0399755	-0.0750384	-0.0149281	-0.199953	-0.104382	-0.164423	-0.0983534	-0.0925925	-0.188371	-0.215129	-0.250198	0.0491265	-0.100828	-0.00788259	-0.107062	0.0871367
70.2	-0.11157	-0.177916	0.0397798	-0.0753861	-0.013837	-0.199763	-0.103275	-0.163432	-0.0984259	-0.0928912	-0.188515	-0.214047	-0.249227	0.0493365	-0.100557	-0.00718655	-0.106682	0.0870075
70.3	-0.111406	-0.177587	0.039555	-0.0757369	-0.012915	-0.19949	-0.101578	-0.162289	-0.0984064	-0.0932177	-0.188633	-0.212992	-0.248278	0.0496345	-0.100259	-0.00649358	-0.106256	0.0868707
70.4	-0.111263	-0.177208	0.0393013	-0.0760906	-0.0121623	-0.199264	-0.0996917	-0.16114	-0.0982948	-0.0935721	-0.188733	-0.211977	-0.247409	0.0499914	-0.099973	-0.00580366	-0.105831	0.086741
70.5	-0.111143	-0.17678	0.0390422	-0.0764473	-0.0115787	-0.199084	-0.0978077	-0.16001	-0.0980913	-0.0939627	-0.18874	-0.211001	-0.246621	0.050285	-0.0997107	-0.00511406	-0.105423	0.0866029
70.6	-0.111046	-0.176301	0.0387759	-0.076809	-0.0111127	-0.19892	-0.0959255	-0.1589	-0.0977958	-0.0943943	-0.18859	-0.210068	-0.245913	0.0505801	-0.0995541	-0.00446124	-0.105027	0.0864582
70.7	-0.110959	-0.175773	0.0384641	-0.0771772	-0.0107179	-0.198754	-0.094045	-0.157877	-0.097416	-0.0948566	-0.188283	-0.209246	-0.245268	0.0508767	-0.0994995	-0.00384134	-0.104648	0.0863109
70.8	-0.110884	-0.175195	0.0382107	-0.0775514	-0.0104086	-0.198566	-0.0923505	-0.157041	-0.0969805	-0.0952938	-0.187819	-0.208531	-0.244681	0.0511626	-0.0995469	-0.00323481	-0.104294	0.0861709
70.9	-0.110822	-0.174508	0.0380358	-0.0778915	-0.0102391	-0.198357	-0.0911771	-0.156388	-0.096444	-0.0956422	-0.187198	-0.207924	-0.2441	0.051433	-0.0996962	-0.00271446	-0.103977	0.0860199
71	-0.110778	-0.173655	0.0379395	-0.0781609	-0.0102094	-0.198126	-0.0905247	-0.155919	-0.0958434	-0.0959017	-0.186419	-0.207414	-0.243498	0.0516882	-0.0999476	-0.00227342	-0.10369	0.0858513
71.1	-0.110786	-0.172624	0.0379217	-0.078336	-0.0103194	-0.19789	-0.0905451	-0.155633	-0.0952483	-0.0960725	-0.185483	-0.207068	-0.242862	0.0519279	-0.100301	-0.00191167	-0.103452	0.0856677
71.2	-0.110859	-0.171459	0.0379678	-0.0784135	-0.010566	-0.197699	-0.0912168	-0.155535	-0.0946657	-0.0961543	-0.184447	-0.206884	-0.242194	0.0521524	-0.100766	-0.00162923	-0.103273	0.0854782
71.3	-0.110994	-0.170193	0.0380603	-0.0783933	-0.0109242	-0.19752	-0.0925397	-0.155625	-0.0940955	-0.0961474	-0.183398	-0.206863	-0.241491	0.0523522	-0.101356	-0.00141597	-0.103159	0.0852887
71.4	-0.111193	-0.168828	0.0379092	-0.0782673	-0.0113925	-0.197258	-0.0945139	-0.155902	-0.0935377	-0.096031	-0.182337	-0.207004	-0.240756	0.052447	-0.101957	-0.00121747	-0.103115	0.0850606
71.5	-0.111458	-0.167361	0.0374922	-0.0780326	-0.0119709	-0.196917	-0.0969908	-0.156257	-0.0929923	-0.0957647	-0.181266	-0.207283	-0.239987	0.0524727	-0.102392	-0.00103372	-0.103109	0.0847945
71.6	-0.111817	-0.165795	0.0367725	-0.0776893	-0.0126592	-0.196514	-0.0998049	-0.156628	-0.0924332	-0.0953551	-0.180183	-0.207697	-0.239184	0.0524291	-0.102653	-0.000887005	-0.103131	0.0844876
71.7	-0.112274	-0.164173	0.0358302	-0.0772748	-0.0134163	-0.19605	-0.102819	-0.156978	-0.0919272	-0.0948074	-0.179089	-0.208267	-0.238352	0.0523267	-0.102739	-0.000859163	-0.103179	0.0841502
71.8	-0.112826	-0.162572	0.0349247	-0.076808	-0.0141915	-0.195523	-0.105844	-0.157294	-0.0914743	-0.0942708	-0.177985	-0.208948	-0.237616	0.0521931	-0.10265	-0.000964756	-0.103241	0.083827
71.9	-0.113404	-0.161001	0.0341723	-0.0763009	-0.0149847	-0.194936	-0.108792	-0.157576	-0.0910744	-0.0937712	-0.176869	-0.209548	-0.236917	0.0520286	-0.102386	-0.00120378	-0.103285	0.0835083
72	-0.114001	-0.159468	0.0335759	-0.0757552	-0.015796	-0.194286	-0.111662	-0.157784	-0.0907135	-0.0933084	-0.175767	-0.210071	-0.236251	0.0518329	-0.101947	-0.00157625	-0.103311	0.0831934
72.1	-0.114593	-0.157999	0.0331358	-0.0751277	-0.0165817	-0.193651	-0.114454	-0.157919	-0.0903176	-0.0928826	-0.174755	-0.210539	-0.235616	0.0516551	-0.101246	-0.0019835	-0.103305	0.0829118
72.2	-0.115181	-0.156608	0.0328517	-0.0745107	-0.0172776	-0.19306	-0.117169	-0.157979	-0.0898986	-0.0924937	-0.17382	-0.210949	-0.235012	0.0514294	-0.100351	-0.0023966	-0.103277	0.0826609
72.3	-0.11577	-0.155249	0.0331007	-0.0739111	-0.0178837	-0.192518	-0.119807	-0.157964	-0.0894565	-0.0921403	-0.173037	-0.211293	-0.234441	0.0511418	-0.0995015	-0.00281554	-0.103222	0.0824784
72.4	-0.116372	-0.153922	0.0334419	-0.073329	-0.0184	-0.192013	-0.122367	-0.157872	-0.0890337	-0.0918485	-0.172405	-0.211572	-0.233901	0.0507238	-0.0987523	-0.00321803	-0.103177	0.0823101
72.5	-0.116937	-0.152702	0.0338753	-0.0727718	-0.0187914	-0.191543	-0.124158	-0.157703	-0.088594	-0.0916165	-0.171924	-0.211784	-0.233392	0.0501598	-0.0981035	-0.00356604	-0.103097	0.0821496
72.6	-0.117472	-0.151704	0.0344071	-0.072243	-0.0190225	-0.191109	-0.125173	-0.157458	-0.0881374	-0.0914385	-0.171594	-0.211889	-0.232775	0.0494498	-0.0975549	-0.00385958	-0.102973	0.0819827
72.7	-0.117989	-0.15089	0.0350116	-0.0717426	-0.0190935	-0.190712	-0.125877	-0.157119	-0.0876639	-0.0912611	-0.171416	-0.211848	-0.231997	0.048561	-0.0971066	-0.00409864	-0.102828	0.0817987
72.8	-0.11849	-0.150231	0.0356275	-0.0712706	-0.0190044	-0.19035	-0.126191	-0.156659	-0.0871736	-0.0910163	-0.171345	-0.211686	-0.231057	0.0474863	-0.0967587	-0.00428322	-0.10265	0.0815865
72.9	-0.118886	-0.149728	0.0362547	-0.0708226	-0.0188069	-0.190012	-0.126116	-0.156123	-0.0866665	-0.090704	-0.171263	-0.211431	-0.229972	0.0463038	-0.0965177	-0.00442423	-0.102432	0.0813488
73	-0.119172	-0.149381	0.0368933	-0.0703336	-0.0185155	-0.189631	-0.125676	-0.155513	-0.0861917	-0.0903242	-0.17124	-0.211118	-0.228795	0.0451718	-0.0963979	-0.0045253	-0.102172	0.0811107
73.1	-0.119347	-0.14919	0.0375432	-0.0698331	-0.0181302	-0.18915	-0.125302	-0.154856	-0.0859096	-0.0898769	-0.171194	-0.210824	-0.227527	0.0441475	-0.0963748	-0.00458068	-0.1019	0.0808839
73.2	-0.119413	-0.149154	0.0382045	-0.0693285	-0.0176796	-0.188588	-0.124992	-0.154151	-0.0857924	-0.0893806	-0.171119	-0.210566	-0.226166	0.043231	-0.0963761	-0.00456468	-0.101615	0.0806712
73.3	-0.119315	-0.149137	0.0388772	-0.06882	-0.0171795	-0.187941	-0.124747	-0.153399	-0.085746	-0.0888357	-0.171015	-0.210363	-0.224714	0.0424463	-0.0964017	-0.00448259	-0.101298	0.0804706
73.4	-0.119045	-0.149047	0.0395612	-0.0683074	-0.01663	-0.187206	-0.124567	-0.152598	-0.0857416	-0.0882371	-0.170881	-0.210384	-0.223275	0.0418322	-0.0964516	-0.00433441	-0.100957	0.0803076
73.5	-0.118602	-0.148893	0.0402566	-0.0677907	-0.0160613	-0.186382	-0.124418	-0.15169	-0.0857791	-0.0875846	-0.170719	-0.210651	-0.221879	0.0413889	-0.0965257	-0.00412013	-0.100591	0.0801824
73.6	-0.118058	-0.148665	0.0409633	-0.06727	-0.0154495	-0.185472	-0.124337	-0.150658	-0.0858586	-0.0868848	-0.170527	-0.211166	-0.220525	0.0411259	-0.0966242	-0.00383976	-0.100203	0.0800988
73.7	-0.117543	-0.148363	0.0416589	-0.0667807	-0.0146802	-0.184501	-0.124356	-0.149515	-0.08598	-0.0862087	-0.170302	-0.211927	-0.219213	0.0410235	-0.096747	-0.00347686	-0.099807	0.0800645
73.8	-0.117064	-0.147988	0.0422411	-0.0663755	-0.0137618	-0.18363	-0.124475	-0.14835	-0.0861431	-0.0855563	-0.169977	-0.212873	-0.217954	0.0410305	-0.0969272	-0.00302572	-0.0994268	0.0800678
73.9	-0.116644	-0.147538	0.0427128	-0.0660509	-0.0128153	-0.182941	-0.124693	-0.14716	-0.086341	-0.0849275	-0.169556	-0.213934	-0.21675	0.041142	-0.0971624	-0.00248634	-0.0990715	0.0801007
74	-0.116283	-0.147015	0.0431149	-0.0657805	-0.0118409	-0.182521	-0.124954	-0.145946	-0.0865735	-0.0842923	-0.16905	-0.215096	-0.215601	0.0413581	-0.0973192	-0.00196072	-0.098735	0.0801658
74.1	-0.115995	-0.146379	0.0434496	-0.0655697	-0.0108385	-0.182356	-0.125171	-0.144731	-0.0867548	-0.0836119	-0.16849	-0.216348	-0.214508	0.0416787	-0.0974124	-0.00148311	-0.0984075	0.0802594
74.2	-0.11583	-0.145621	0.0437171	-0.0654281	-0.0099171	-0.18243	-0.125343	-0.143518	-0.0869015	-0.08293	-0.167876	-0.217481	-0.21347	0.0421039	-0.0974419	-0.00105349	-0.0980888	0.0803535
74.3	-0.115784	-0.144783	0.0439173	-0.0653596	-0.00912095	-0.182702	-0.125472	-0.142365	-0.0870158	-0.0822824	-0.167208	-0.218492	-0.212488	0.0425981	-0.0974078	-0.000671875	-0.0977898	0.0804407
74.4	-0.115739	-0.143889	0.0440501	-0.0653706	-0.00845436	-0.183172	-0.125655	-0.141272	-0.0870944	-0.0816691	-0.166486	-0.219282	-0.211562	0.0431595	-0.09731	-0.000324275	-0.0975044	0.0805132
74.5	-0.115689	-0.142938	0.0441157	-0.0654818	-0.00792457	-0.183839	-0.125853	-0.140239	-0.0871366	-0.08109	-0.16571	-0.219853	-0.21069	0.0437709	-0.0971486	-5.72218e-05	-0.0972353	0.0805635
74.6	-0.115635	-0.141932	0.0440595	-0.0657055	-0.00753158	-0.184694	-0.126139	-0.139264	-0.0871423	-0.0804651	-0.164825	-0.220217	-0.209857	0.0443526	-0.0969235	0.000124253	-0.0969872	0.0805749
74.7	-0.115589	-0.140869	0.0438966	-0.0660416	-0.00731404	-0.18566	-0.126519	-0.138344	-0.0871115	-0.0797793	-0.163893	-0.220381	-0.209041	0.0447872	-0.0966128	0.000220149	-0.0967657	0.0805314
74.8	-0.115597	-0.139754	0.0436013	-0.0664871	-0.00732747	-0.186611	-0.126993	-0.137592	-0.0870382	-0.0790373	-0.162914	-0.220343	-0.208198	0.0450746	-0.0962715	0.000324485	-0.0965727	0.0804254
74.9	-0.115663	-0.138682	0.0431664	-0.0670359	-0.00759311	-0.187547	-0.127561	-0.13703	-0.0868965	-0.078441	-0.161888	-0.220098	-0.20733	0.0452149	-0.0959815	0.000455987	-0.0964318	0.0802575
75	-0.115755	-0.137701	0.0426332	-0.0676982	-0.00811093	-0.188367	-0.128222	-0.136671	-0.0867044	-0.0780035	-0.160825	-0.21967	-0.206436	0.0452081	-0.0957538	0.000614653	-0.0963415	0.0800287
75.1	-0.115798	-0.13677	0.0420082	-0.0684763	-0.00888096	-0.189041	-0.128978	-0.136534	-0.0864608	-0.077699	-0.159773	-0.219082	-0.205517	0.0450554	-0.0955883	0.000800484	-0.096296	0.0797405
75.2	-0.11581	-0.135865	0.0412914	-0.0693669	-0.00987083	-0.18965	-0.129476	-0.136619	-0.0861814	-0.0774786	-0.158731	-0.218342	-0.204571	0.0447848	-0.0954858	0.000983411	-0.0962743	0.0793939
75.3	-0.115789	-0.134999	0.0404829	-0.0701405	-0.0108408	-0.190163	-0.129832	-0.136927	-0.085866	-0.0773423	-0.157698	-0.21745	-0.20356	0.0444246	-0.0954461	0.00111248	-0.0962522	0.0790068
75.4	-0.115736	-0.134184	0.0395827	-0.0707626	-0.0117909	-0.190427	-0.130182	-0.137311	-0.0855148	-0.0772899	-0.156681	-0.216507	-0.202425	0.0439783	-0.0954694	0.00118261	-0.0962209	0.0785723
75.5	-0.115651	-0.133419	0.0387517	-0.0712331	-0.0127008	-0.190452	-0.130524	-0.137743	-0.0851278	-0.0773133	-0.155794	-0.21561	-0.201241	0.0435864	-0.095515	0.0011875	-0.0961749	0.0781451
75.6	-0.115524	-0.132704	0.0380848	-0.0715502	-0.0134844	-0.19027	-0.131071	-0.138221	-0.0847048	-0.0774076	-0.155068	-0.214803	-0.200055	0.0432378	-0.0954994	0.00116362	-0.0961173	0.0777596
75.7	-0.115342	-0.132113	0.0376207	-0.0717116	-0.0141418	-0.189881	-0.131928	-0.138746	-0.0843302	-0.0774492	-0.154503	-0.214092	-0.198883	0.0429326	-0.0953957	0.00111339	-0.0960531	0.0774283
75.8	-0.115104	-0.131672	0.0372556	-0.0717109	-0.0146584	-0.189285	-0.133094	-0.139272	-0.0839758	-0.0773951	-0.154098	-0.213479	-0.197732	0.0426708	-0.0951525	0.0010368	-0.0959791	0.0771422
75.9	-0.114808	-0.131438	0.0369695	-0.0715481	-0.0149802	-0.188516	-0.134571	-0.139768	-0.0836416	-0.0772453	-0.153825	-0.212965	-0.1966	0.0424523	-0.0947698	0.000933857	-0.095895	0.0769054
76	-0.114513	-0.13147	0.0367623	-0.0712523	-0.015107	-0.187676	-0.136197	-0.14023	-0.0833276	-0.0770008	-0.15367	-0.212569	-0.19552	0.0422772	-0.0942477	0.000813647	-0.0958079	0.076728
76.1	-0.114192	-0.131768	0.036634	-0.0709806	-0.0152019	-0.186777	-0.13747	-0.140659	-0.0829974	-0.076669	-0.153633	-0.212288	-0.194505	0.0421454	-0.0935862	0.000698573	-0.0957031	0.0765836
76.2	-0.113845	-0.132305	0.0365845	-0.070712	-0.0153004	-0.18589	-0.138413	-0.14105	-0.0826911	-0.07625	-0.153692	-0.212045	-0.193555	0.0420998	-0.0927852	0.000588635	-0.0955787	0.0764701
76.3	-0.113471	-0.133025	0.036614	-0.0704467	-0.0154242	-0.185027	-0.139025	-0.141403	-0.0824289	-0.0757437	-0.153786	-0.21184	-0.19267	0.0421644	-0.0918447	0.000485694	-0.0954294	0.0763851
76.4	-0.113071	-0.133866	0.0366747	-0.0701927	-0.0155525	-0.184227	-0.139252	-0.141719	-0.0822078	-0.0751708	-0.153933	-0.211672	-0.191731	0.0423265	-0.0908571	0.000367119	-0.0952552	0.0763109
76.5	-0.112645	-0.134685	0.0367283	-0.069953	-0.0156822	-0.183489	-0.1389	-0.141991	-0.0819766	-0.07468	-0.15413	-0.211567	-0.190642	0.0425503	-0.089999	0.00023291	-0.0950518	0.0762199
76.6	-0.112193	-0.135438	0.0368115	-0.0697275	-0.0158134	-0.182815	-0.138076	-0.142146	-0.0817796	-0.0744258	-0.154378	-0.211594	-0.189402	0.0428357	-0.0893709	8.30677e-05	-0.0948393	0.0761185
76.7	-0.111712	-0.136081	0.0369242	-0.0695163	-0.015956	-0.182202	-0.13692	-0.142182	-0.0816273	-0.0744083	-0.154677	-0.211788	-0.188012	0.0431828	-0.0889864	-6.88913e-05	-0.0946269	0.0760144
76.8	-0.111204	-0.136537	0.0370665	-0.0693686	-0.0161607	-0.181653	-0.1358	-0.142088	-0.0815196	-0.0746274	-0.155026	-0.212149	-0.186471	0.0435916	-0.0888456	-0.00019628	-0.0944367	0.0759159
76.9	-0.110744	-0.136805	0.0371784	-0.0693637	-0.0164205	-0.181258	-0.134744	-0.141889	-0.0814566	-0.0750832	-0.155476	-0.212562	-0.184848	0.0440621	-0.0889485	-0.000288184	-0.0942904	0.0758228
77	-0.110334	-0.136909	0.0372568	-0.0695015	-0.016651	-0.180951	-0.133752	-0.141646	-0.0814383	-0.0759183	-0.156	-0.212819	-0.18315	0.0446053	-0.089295	-0.000344603	-0.094178	0.075717
77.1	-0.109969	-0.136851	0.0373017	-0.0698233	-0.0168964	-0.180654	-0.132824	-0.141359	-0.081437	-0.0771544	-0.156529	-0.212934	-0.181376	0.0451894	-0.0898852	-0.000379976	-0.0940989	0.0755838
77.2	-0.109651	-0.13664	0.037313	-0.0701835	-0.0171916	-0.180354	-0.13196	-0.141029	-0.0815083	-0.0787914	-0.156986	-0.21291	-0.179527	0.0458152	-0.0907101	-0.000418276	-0.0940458	0.075419
77.3	-0.109379	-0.136315	0.0368345	-0.0705754	-0.0174295	-0.180057	-0.131161	-0.140679	-0.0816365	-0.0807869	-0.157326	-0.212755	-0.177803	0.0464829	-0.0915616	-0.000459503	-0.0940379	0.0751984
77.4	-0.109162	-0.135995	0.0363111	-0.0709987	-0.0176101	-0.179757	-0.130486	-0.140351	-0.0816992	-0.0829392	-0.157566	-0.212469	-0.17628	0.0472611	-0.0923617	-0.000503656	-0.0940379	0.0749962
77.5	-0.109051	-0.135608	0.0357429	-0.0714504	-0.0177397	-0.179453	-0.129935	-0.140046	-0.0816757	-0.0852196	-0.157706	-0.212052	-0.174957	0.0481652	-0.0930108	-0.00054025	-0.0940336	0.0748137
77.6	-0.10904	-0.135037	0.0351298	-0.0718904	-0.0178282	-0.179147	-0.129492	-0.139763	-0.081566	-0.0876339	-0.157746	-0.211517	-0.173834	0.0491954	-0.0935047	-0.000576177	-0.0940157	0.0746472
77.7	-0.109112	-0.134282	0.0344718	-0.0722982	-0.0178756	-0.178838	-0.12903	-0.139501	-0.0813701	-0.090182	-0.157647	-0.210969	-0.172911	0.0503517	-0.0938434	-0.000615163	-0.0939782	0.074502
77.8	-0.109187	-0.133343	0.033769	-0.0726736	-0.0178148	-0.178531	-0.128624	-0.13925	-0.0810881	-0.092864	-0.157422	-0.210425	-0.172189	0.0516116	-0.094027	-0.000652217	-0.0939194	0.0743848
77.9	-0.109292	-0.13222	0.0330213	-0.0730318	-0.0175944	-0.178171	-0.128276	-0.138949	-0.0807199	-0.0954813	-0.157204	-0.209886	-0.171656	0.0528653	-0.0940553	-0.000672398	-0.0938326	0.0742878
78	-0.109467	-0.130913	0.0322288	-0.0734453	-0.0172191	-0.177816	-0.127985	-0.138582	-0.0802655	-0.097922	-0.156982	-0.209317	-0.171169	0.0540608	-0.0939285	-0.000672075	-0.0937121	0.0741938
78.1	-0.109714	-0.129531	0.0313914	-0.0738848	-0.0167831	-0.177535	-0.127751	-0.138224	-0.0797419	-0.100184	-0.15663	-0.208642	-0.170664	0.0551556	-0.0936162	-0.000656985	-0.0935631	0.0740835
78.2	-0.110031	-0.128073	0.0306962	-0.0743364	-0.0162862	-0.177331	-0.127574	-0.137902	-0.0791427	-0.101925	-0.156153	-0.207842	-0.170143	0.0561488	-0.0931909	-0.000627129	-0.0933571	0.0739736
78.3	-0.110419	-0.126676	0.0302381	-0.0747978	-0.0157286	-0.177205	-0.127453	-0.137618	-0.0784902	-0.103148	-0.155553	-0.206899	-0.169606	0.0570162	-0.092696	-0.000582506	-0.0931011	0.0738703
78.4	-0.110877	-0.125491	0.0298696	-0.0753849	-0.0151101	-0.177157	-0.127359	-0.13737	-0.0778021	-0.103858	-0.154829	-0.205813	-0.169051	0.057719	-0.092156	-0.00049497	-0.0928227	0.0737549
78.5	-0.111406	-0.124541	0.0295905	-0.0761194	-0.0144005	-0.177189	-0.127325	-0.137218	-0.0770785	-0.104055	-0.15398	-0.204675	-0.16848	0.0582571	-0.091571	-0.000363413	-0.0925346	0.0736409
78.6	-0.111967	-0.123848	0.029401	-0.0770011	-0.0136124	-0.177319	-0.127353	-0.137178	-0.0763193	-0.10374	-0.153015	-0.203505	-0.167892	0.0586153	-0.0909409	-0.000198009	-0.0922421	0.0735287
78.7	-0.112447	-0.123413	0.0293235	-0.0779949	-0.0128273	-0.17752	-0.127529	-0.137252	-0.0755246	-0.102911	-0.151947	-0.202302	-0.167288	0.058783	-0.0902659	-4.34059e-05	-0.0919474	0.0734106
78.8	-0.112816	-0.123213	0.0293616	-0.0790478	-0.0120492	-0.177659	-0.127852	-0.137438	-0.0746948	-0.101617	-0.150835	-0.201189	-0.166621	0.058807	-0.0895459	9.46795e-05	-0.0916446	0.0732955
78.9	-0.113027	-0.123028	0.0295119	-0.0801599	-0.0113277	-0.177812	-0.128322	-0.137761	-0.0738365	-0.0999604	-0.149752	-0.200307	-0.165787	0.0586871	-0.0887808	0.000216247	-0.0913404	0.0731918
79	-0.11308	-0.122859	0.0297341	-0.081296	-0.0107493	-0.177987	-0.12894	-0.138226	-0.0728957	-0.0982297	-0.148805	-0.199657	-0.164787	0.0584774	-0.0880731	0.000308929	-0.0910666	0.073106
79.1	-0.112976	-0.122744	0.0300284	-0.0824313	-0.0103141	-0.178199	-0.129741	-0.138833	-0.0718628	-0.0966063	-0.147966	-0.199239	-0.163621	0.0582095	-0.08741	0.000352442	-0.0908346	0.0730445
79.2	-0.112715	-0.12272	0.0302506	-0.0835532	-0.0100222	-0.178448	-0.130779	-0.139578	-0.0707918	-0.0950477	-0.147233	-0.199037	-0.162288	0.0578834	-0.0868116	0.000345577	-0.0906591	0.0729934
79.3	-0.112299	-0.12277	0.0302559	-0.0846718	-0.00987337	-0.178698	-0.132054	-0.140403	-0.0696828	-0.0935181	-0.146608	-0.198865	-0.160788	0.0575346	-0.0862412	0.000288332	-0.0905246	0.0729204
79.4	-0.111846	-0.122846	0.0300809	-0.0857871	-0.00986342	-0.178781	-0.133446	-0.141309	-0.0685358	-0.0920175	-0.14609	-0.198822	-0.159122	0.0571722	-0.0856988	0.000180709	-0.0904207	0.0728252
79.5	-0.111345	-0.122919	0.0297255	-0.0868782	-0.00999296	-0.178697	-0.134948	-0.142295	-0.0673507	-0.090546	-0.145679	-0.198906	-0.15729	0.0568608	-0.0851844	7.49623e-05	-0.0903357	0.0727202
79.6	-0.11079	-0.123009	0.0292443	-0.0879329	-0.0102688	-0.178455	-0.13636	-0.143348	-0.0661275	-0.0891035	-0.145442	-0.199105	-0.155291	0.0566627	-0.084698	-2.38753e-05	-0.0902531	0.0726146
79.7	-0.110199	-0.123213	0.0286634	-0.0889513	-0.0106524	-0.178055	-0.137606	-0.144453	-0.0648668	-0.0876908	-0.145402	-0.199413	-0.153147	0.0565778	-0.0842396	-0.000115804	-0.0901727	0.0725157
79.8	-0.1097	-0.123532	0.0280307	-0.0899333	-0.0110623	-0.177428	-0.138685	-0.145609	-0.0637023	-0.0864833	-0.145558	-0.19983	-0.150957	0.0566061	-0.0838092	-0.000250906	-0.0901189	0.0724295
79.9	-0.109288	-0.123874	0.0273533	-0.0907979	-0.0114874	-0.176559	-0.139598	-0.146792	-0.0626597	-0.085238	-0.1459	-0.20035	-0.148979	0.056746	-0.0833428	-0.000430062	-0.0900748	0.0723645
80	-0.108961	-0.12419	0.0266311	-0.0913979	-0.0119278	-0.17555	-0.140381	-0.147943	-0.0617391	-0.083955	-0.146414	-0.200917	-0.147242	0.0569941	-0.0828739	-0.000630552	-0.0900311	0.0723209
80.1	-0.10877	-0.124482	0.0258426	-0.0917354	-0.0123834	-0.174451	-0.141214	-0.14904	-0.0609661	-0.08266	-0.147056	-0.201465	-0.145745	0.0573503	-0.0824599	-0.000852374	-0.0900054	0.0722967
80.2	-0.108698	-0.124749	0.0249772	-0.0917937	-0.0128713	-0.173362	-0.142096	-0.150084	-0.0603547	-0.081402	-0.147825	-0.201991	-0.144489	0.0577883	-0.0821002	-0.00109613	-0.0900092	0.0722917
80.3	-0.108745	-0.124981	0.0240349	-0.0917709	-0.0134364	-0.172339	-0.142979	-0.151075	-0.059905	-0.0801809	-0.14872	-0.202509	-0.143474	0.0582417	-0.0817948	-0.00133336	-0.0900604	0.0722986
80.4	-0.10897	-0.125187	0.0230509	-0.0917015	-0.0139637	-0.171534	-0.143769	-0.152008	-0.0596169	-0.0790188	-0.149742	-0.202919	-0.1427	0.0587363	-0.0815437	-0.00155897	-0.0901529	0.0723287
80.5	-0.109378	-0.125399	0.0223511	-0.0915855	-0.0144196	-0.170949	-0.144465	-0.152885	-0.0594904	-0.0779186	-0.150869	-0.203123	-0.142091	0.059272	-0.0813468	-0.0017694	-0.0902542	0.072402
80.6	-0.10997	-0.125615	0.0218497	-0.091423	-0.0148888	-0.170583	-0.144858	-0.153707	-0.0594922	-0.0768442	-0.151914	-0.203077	-0.141601	0.0598488	-0.0812043	-0.00196467	-0.0903402	0.0724782
80.7	-0.110672	-0.125763	0.0215453	-0.0912521	-0.0153468	-0.170434	-0.14484	-0.154474	-0.059519	-0.0758187	-0.152875	-0.202781	-0.141178	0.0604667	-0.0811466	-0.00211883	-0.090388	0.0725512
80.8	-0.111453	-0.125817	0.0212735	-0.0911019	-0.0157937	-0.170499	-0.144412	-0.155224	-0.0595563	-0.0748846	-0.153618	-0.202262	-0.140774	0.0611257	-0.0812224	-0.00221601	-0.0904021	0.0725992
80.9	-0.112311	-0.125776	0.0210344	-0.0909723	-0.0162293	-0.170754	-0.143564	-0.15598	-0.0596042	-0.0740417	-0.15417	-0.201546	-0.140391	0.0616975	-0.0813754	-0.00224941	-0.0903895	0.07261
81	-0.113184	-0.12564	0.020828	-0.0908452	-0.0166538	-0.171163	-0.142369	-0.156738	-0.0596626	-0.0732893	-0.154547	-0.200632	-0.140027	0.0621784	-0.0815558	-0.00220416	-0.090344	0.0725855
81.1	-0.114099	-0.125409	0.0206541	-0.0905841	-0.0169043	-0.171698	-0.141197	-0.157501	-0.0597316	-0.0726197	-0.154747	-0.199538	-0.139684	0.0626398	-0.0817637	-0.00210267	-0.0902679	0.0725618
81.2	-0.115061	-0.125069	0.0205129	-0.090208	-0.0169482	-0.172237	-0.140085	-0.158278	-0.0597564	-0.0720329	-0.154772	-0.198342	-0.139361	0.0630493	-0.0819989	-0.00194493	-0.0901583	0.0725387
81.3	-0.116085	-0.124612	0.0204044	-0.0897087	-0.0168189	-0.172781	-0.139031	-0.159071	-0.0597065	-0.0715289	-0.154619	-0.197045	-0.139058	0.0633874	-0.0822615	-0.00174293	-0.0900174	0.0725118
81.4	-0.11717	-0.124087	0.0203603	-0.0890863	-0.0165417	-0.173328	-0.138091	-0.159878	-0.0595961	-0.0711078	-0.154263	-0.195647	-0.138878	0.063654	-0.0825516	-0.00152847	-0.0898587	0.0724867
81.5	-0.118318	-0.123574	0.0203594	-0.0885037	-0.0161121	-0.17388	-0.137459	-0.160705	-0.0595035	-0.0707498	-0.153743	-0.194148	-0.138714	0.0638491	-0.0828691	-0.00131118	-0.0897113	0.0724679
81.6	-0.11939	-0.123118	0.0204018	-0.0879809	-0.0155145	-0.174435	-0.137136	-0.161627	-0.059429	-0.070288	-0.153154	-0.192615	-0.13853	0.0639728	-0.083123	-0.00109251	-0.0895661	0.0724723
81.7	-0.120295	-0.122719	0.0203781	-0.087518	-0.014749	-0.174987	-0.137122	-0.162633	-0.0593724	-0.0696987	-0.152581	-0.19104	-0.138325	0.0640249	-0.0833031	-0.000872484	-0.0894257	0.0724902
81.8	-0.121032	-0.122376	0.0202843	-0.0870656	-0.0138156	-0.175521	-0.13711	-0.163689	-0.0593338	-0.0689817	-0.152026	-0.189423	-0.138098	0.0640578	-0.0833976	-0.000663218	-0.0892619	0.0725117
81.9	-0.121596	-0.12209	0.0201205	-0.0865446	-0.0127212	-0.175945	-0.137266	-0.164775	-0.0593131	-0.0681371	-0.151439	-0.187879	-0.137851	0.064083	-0.0833789	-0.000475627	-0.0890755	0.0725437
82	-0.121987	-0.121886	0.0198865	-0.085955	-0.0115503	-0.176327	-0.137595	-0.165771	-0.0593104	-0.0670222	-0.15082	-0.186617	-0.137584	0.0640834	-0.0832469	-0.000309713	-0.0888757	0.0725965
82.1	-0.122131	-0.12182	0.0195824	-0.0852986	-0.0103807	-0.176665	-0.138098	-0.166675	-0.0593256	-0.0656154	-0.150169	-0.185641	-0.137295	0.064042	-0.0830016	-0.000197058	-0.0886681	0.0726601
82.2	-0.122002	-0.121893	0.0192083	-0.0846504	-0.00927772	-0.176942	-0.138775	-0.167485	-0.0592915	-0.0639166	-0.149485	-0.184989	-0.136985	0.0639459	-0.0826431	-0.000145675	-0.088458	0.0727306
82.3	-0.121599	-0.122113	0.0188431	-0.08413	-0.00834579	-0.177149	-0.139625	-0.168178	-0.0590612	-0.0619194	-0.148726	-0.184646	-0.136453	0.0637953	-0.0821714	-0.000129184	-0.0882255	0.0728005
82.4	-0.120974	-0.122359	0.0184789	-0.0837374	-0.00757489	-0.177286	-0.140588	-0.16871	-0.0586491	-0.0597387	-0.147962	-0.184482	-0.135638	0.06359	-0.0816097	-0.000147584	-0.0879618	0.0728508
82.5	-0.120295	-0.122689	0.0181156	-0.0834727	-0.00696502	-0.177345	-0.141664	-0.169082	-0.0581147	-0.057398	-0.147126	-0.184495	-0.134629	0.0633293	-0.0810528	-0.000211359	-0.0876934	0.0728851
82.6	-0.119561	-0.123104	0.0179104	-0.0833729	-0.00651617	-0.177233	-0.142844	-0.169294	-0.0574579	-0.0549173	-0.146206	-0.184686	-0.133481	0.063013	-0.080487	-0.000310617	-0.0874093	0.0729138
82.7	-0.118775	-0.123605	0.0179015	-0.0834587	-0.00622836	-0.17695	-0.144121	-0.169496	-0.0566788	-0.0522969	-0.145241	-0.184969	-0.132195	0.0626471	-0.0800413	-0.000439622	-0.0871217	0.0729475
82.8	-0.118017	-0.124171	0.0180891	-0.0837301	-0.00616862	-0.176492	-0.145496	-0.169721	-0.0557773	-0.0495365	-0.144261	-0.185317	-0.13077	0.0622277	-0.0797292	-0.000603366	-0.0868421	0.0729856
82.9	-0.11726	-0.124784	0.0184729	-0.084187	-0.00633717	-0.175923	-0.146702	-0.169983	-0.0547535	-0.0468348	-0.143266	-0.185729	-0.129201	0.0617866	-0.0795507	-0.000805888	-0.0865661	0.0730183
83	-0.116498	-0.125445	0.0190532	-0.0847742	-0.00670373	-0.175256	-0.147522	-0.170301	-0.0536074	-0.0443037	-0.142265	-0.186204	-0.127579	0.0613236	-0.0795057	-0.00101818	-0.0862879	0.0730411
83.1	-0.115736	-0.126046	0.0198298	-0.0854143	-0.00716591	-0.174491	-0.147957	-0.170598	-0.0523939	-0.0419445	-0.141473	-0.186733	-0.125966	0.0608813	-0.0795942	-0.0011766	-0.0859987	0.0730716
83.2	-0.114973	-0.126586	0.0205567	-0.0861109	-0.00774326	-0.173628	-0.148018	-0.170848	-0.0512324	-0.0400823	-0.140892	-0.187299	-0.12449	0.0604607	-0.0798164	-0.00128032	-0.0857489	0.0730702
83.3	-0.114209	-0.127064	0.0210894	-0.0868488	-0.00848158	-0.172675	-0.147825	-0.171051	-0.05013	-0.0387171	-0.140499	-0.187872	-0.123288	0.0600619	-0.0801405	-0.00132672	-0.085561	0.0730257
83.4	-0.113517	-0.127425	0.0213687	-0.0875119	-0.00938087	-0.171699	-0.147407	-0.171212	-0.0490703	-0.0378694	-0.140307	-0.188445	-0.122374	0.0596849	-0.0806519	-0.00134394	-0.0854475	0.072935
83.5	-0.112928	-0.127562	0.0213806	-0.0880786	-0.0104411	-0.170697	-0.146765	-0.171372	-0.0480532	-0.0375739	-0.140317	-0.188925	-0.121748	0.0593059	-0.0812232	-0.00133308	-0.0853957	0.0727827
83.6	-0.112412	-0.127372	0.0211251	-0.088549	-0.0116463	-0.169666	-0.145997	-0.171533	-0.0470788	-0.0378306	-0.14052	-0.189295	-0.12141	0.0589224	-0.0818401	-0.00128398	-0.0853991	0.0725679
83.7	-0.111949	-0.126812	0.0206022	-0.088923	-0.0129152	-0.168616	-0.145164	-0.171692	-0.0461471	-0.0386396	-0.140908	-0.189555	-0.12136	0.0586909	-0.0825026	-0.00116842	-0.0854411	0.0723192
83.8	-0.111535	-0.125905	0.019812	-0.0891676	-0.0142476	-0.167519	-0.144405	-0.171852	-0.045258	-0.0399525	-0.14148	-0.189643	-0.121635	0.0586112	-0.0832108	-0.00102405	-0.0855257	0.0720389
83.9	-0.111109	-0.124872	0.0187543	-0.0892675	-0.0156177	-0.166299	-0.143795	-0.172017	-0.0444183	-0.0416643	-0.142162	-0.189505	-0.122335	0.0586834	-0.0839646	-0.000880608	-0.0856544	0.0717329
84	-0.110672	-0.12374	0.0174872	-0.0892579	-0.0169615	-0.164956	-0.143335	-0.172148	-0.0436853	-0.0435033	-0.142821	-0.189158	-0.123459	0.0588535	-0.084764	-0.000738086	-0.0858037	0.0714079
84.1	-0.110223	-0.122517	0.0161188	-0.0891488	-0.018205	-0.163511	-0.142987	-0.172231	-0.0430895	-0.0453652	-0.143421	-0.188602	-0.125009	0.0590898	-0.085607	-0.0005962	-0.0859565	0.0710762
84.2	-0.109762	-0.121201	0.0148034	-0.0889439	-0.0192894	-0.162101	-0.142699	-0.17225	-0.0425902	-0.0472501	-0.143963	-0.187852	-0.126742	0.0593924	-0.086458	-0.00045374	-0.0860849	0.0707574
84.3	-0.109313	-0.119794	0.0136862	-0.0886404	-0.0202149	-0.160761	-0.142471	-0.172185	-0.0422808	-0.0491467	-0.144446	-0.187097	-0.128552	0.0597402	-0.0872107	-0.000310705	-0.0861873	0.0704734
84.4	-0.108887	-0.118384	0.0127305	-0.0882381	-0.0209813	-0.159661	-0.142302	-0.172036	-0.042163	-0.0510084	-0.144866	-0.186306	-0.130438	0.0600961	-0.0878296	-0.000209046	-0.0862802	0.0702248
84.5	-0.1085	-0.117106	0.0119363	-0.0877372	-0.0215809	-0.158799	-0.142194	-0.171803	-0.0422369	-0.0528353	-0.14522	-0.185472	-0.132399	0.060415	-0.0882862	-0.00016275	-0.0863739	0.0700071
84.6	-0.108157	-0.116001	0.0113036	-0.087131	-0.0220068	-0.158158	-0.14227	-0.1715	-0.0425026	-0.0546274	-0.145413	-0.184596	-0.134437	0.0607179	-0.0885805	-0.000156979	-0.0864697	0.0698259
84.7	-0.107881	-0.11497	0.0108269	-0.0864191	-0.0222589	-0.157737	-0.142521	-0.171142	-0.04284	-0.056384	-0.145366	-0.183743	-0.13655	0.0610137	-0.0887124	-0.00018799	-0.0865545	0.0696863
84.8	-0.107614	-0.114014	0.0105007	-0.0856018	-0.0223751	-0.157604	-0.14291	-0.170728	-0.043013	-0.0579312	-0.14509	-0.182919	-0.138682	0.0613024	-0.088682	-0.000205699	-0.0865978	0.0696031
84.9	-0.107356	-0.113131	0.0103251	-0.0847599	-0.0222814	-0.157758	-0.143452	-0.170268	-0.0430215	-0.0593392	-0.144652	-0.182127	-0.140575	0.0615856	-0.0884858	-0.000209227	-0.0865942	0.0695712
85	-0.107108	-0.112323	0.0104361	-0.0840407	-0.021926	-0.158138	-0.144111	-0.169734	-0.0428656	-0.060608	-0.144045	-0.181426	-0.142201	0.0618667	-0.0880796	-0.000242524	-0.0865341	0.069596
85.1	-0.10687	-0.111589	0.0109191	-0.0834442	-0.021407	-0.158724	-0.144707	-0.169096	-0.0425448	-0.0617375	-0.143268	-0.180868	-0.143615	0.0621315	-0.0875132	-0.000312921	-0.0864154	0.0696705
85.2	-0.106587	-0.11094	0.0117848	-0.0829922	-0.0207243	-0.159413	-0.14524	-0.168355	-0.0420544	-0.0627279	-0.142322	-0.180445	-0.14482	0.0623448	-0.0868589	-0.000389742	-0.0862338	0.0697849
85.3	-0.106199	-0.110376	0.0130333	-0.08279	-0.0198778	-0.160206	-0.145727	-0.167511	-0.0414771	-0.0635426	-0.141207	-0.180144	-0.145752	0.0625444	-0.0861363	-0.000447179	-0.0859884	0.0699386
85.4	-0.105646	-0.109877	0.0146293	-0.0827963	-0.0189825	-0.161101	-0.14621	-0.166568	-0.0408164	-0.0641569	-0.139921	-0.180008	-0.146409	0.0627302	-0.0853478	-0.000426841	-0.0856818	0.070132
85.5	-0.104923	-0.109519	0.0160858	-0.0830111	-0.0180923	-0.162098	-0.146839	-0.165529	-0.0400946	-0.064568	-0.138507	-0.180214	-0.146791	0.0628645	-0.0844934	-0.000326134	-0.0853785	0.0703396
85.6	-0.104047	-0.109448	0.0174027	-0.0834506	-0.0172086	-0.163194	-0.147531	-0.164393	-0.0394611	-0.0649065	-0.137185	-0.180762	-0.146901	0.0628751	-0.083573	-0.000137942	-0.0851201	0.070554
85.7	-0.103105	-0.109664	0.0185806	-0.0840817	-0.0164137	-0.164317	-0.148146	-0.163161	-0.0389275	-0.0652981	-0.135852	-0.181651	-0.14679	0.0627621	-0.0825867	0.00011181	-0.0849087	0.0707536
85.8	-0.10213	-0.110168	0.0197838	-0.084882	-0.0157618	-0.165293	-0.148685	-0.161922	-0.0384936	-0.0657363	-0.134606	-0.182854	-0.146504	0.0625255	-0.0815372	0.00040725	-0.084741	0.0709498
85.9	-0.10112	-0.110959	0.0210124	-0.0858513	-0.0152396	-0.166115	-0.149157	-0.160685	-0.0381596	-0.066221	-0.133447	-0.184346	-0.146043	0.062317	-0.0804833	0.00074156	-0.0846098	0.0711623
86	-0.100076	-0.111813	0.0222664	-0.0869897	-0.0148472	-0.166716	-0.149652	-0.159457	-0.0379254	-0.0667524	-0.132374	-0.186128	-0.14537	0.0622532	-0.0795506	0.0010908	-0.0845026	0.0713987
86.1	-0.0990086	-0.112731	0.0232845	-0.0883054	-0.0145846	-0.167095	-0.150146	-0.158228	-0.037791	-0.0673304	-0.131388	-0.188189	-0.144556	0.0622627	-0.0787709	0.00140786	-0.0844481	0.0716241
86.2	-0.0979326	-0.113726	0.0239957	-0.0898078	-0.0144518	-0.167253	-0.150595	-0.156988	-0.0377642	-0.0679815	-0.130489	-0.190317	-0.143614	0.0623352	-0.0781909	0.00159401	-0.0844491	0.0718019
86.3	-0.0968322	-0.114827	0.0244	-0.0914741	-0.0144153	-0.16719	-0.150982	-0.155737	-0.0377945	-0.0687145	-0.129677	-0.192376	-0.142544	0.0624707	-0.0778108	0.00164923	-0.0844909	0.0719238
86.4	-0.0957075	-0.116049	0.0245132	-0.0933017	-0.0144709	-0.166906	-0.151307	-0.154476	-0.0377144	-0.0694914	-0.128942	-0.194365	-0.141362	0.062669	-0.0776305	0.00157353	-0.0845605	0.0720001
86.5	-0.0945986	-0.117396	0.0244084	-0.0951279	-0.0146259	-0.166434	-0.151844	-0.153219	-0.0374416	-0.0701911	-0.128246	-0.196179	-0.140271	0.0629202	-0.07765	0.00137655	-0.0846575	0.0720593
86.6	-0.0936473	-0.118697	0.0240854	-0.0969325	-0.0148905	-0.165915	-0.152603	-0.152014	-0.0369761	-0.0708766	-0.127592	-0.197599	-0.139309	0.0632243	-0.0778694	0.00105974	-0.0847845	0.0720896
86.7	-0.0929462	-0.119947	0.0236535	-0.0987154	-0.0152442	-0.165357	-0.153585	-0.150872	-0.0363184	-0.0715719	-0.126982	-0.198598	-0.138475	0.0635799	-0.0782851	0.000678527	-0.0849366	0.0721036
86.8	-0.0924953	-0.121091	0.0231169	-0.100477	-0.0156804	-0.164775	-0.154726	-0.149828	-0.0354944	-0.0722769	-0.126467	-0.199175	-0.13777	0.0639171	-0.0788124	0.000245951	-0.0851118	0.0720917
86.9	-0.0922947	-0.12213	0.0223632	-0.102179	-0.016199	-0.164167	-0.155834	-0.14887	-0.0345039	-0.0729917	-0.126049	-0.199332	-0.137149	0.0642242	-0.0792809	-0.000176677	-0.0852856	0.0720314
87	-0.0923052	-0.123014	0.0215873	-0.103815	-0.0168001	-0.163533	-0.156827	-0.148096	-0.033347	-0.0737163	-0.125727	-0.199166	-0.136609	0.0645074	-0.0797116	-0.000541506	-0.0854446	0.0719522
87.1	-0.0925618	-0.123686	0.0207895	-0.105385	-0.0174059	-0.162873	-0.157703	-0.147485	-0.0320238	-0.0744537	-0.125501	-0.198677	-0.136206	0.0647667	-0.0801078	-0.000816954	-0.0855831	0.0718601
87.2	-0.0930915	-0.124146	0.0199695	-0.106867	-0.0179826	-0.162191	-0.158466	-0.147036	-0.0305285	-0.0751963	-0.125371	-0.197827	-0.13594	0.065002	-0.0804696	-0.000995007	-0.0856961	0.0717541
87.3	-0.0938942	-0.124394	0.019128	-0.108145	-0.0185329	-0.161525	-0.159579	-0.146756	-0.0291236	-0.0759747	-0.125333	-0.196632	-0.135811	0.0652134	-0.0807969	-0.00110205	-0.0858287	0.0716514
87.4	-0.0947755	-0.124431	0.0182687	-0.109222	-0.0190216	-0.161015	-0.161041	-0.146651	-0.0280434	-0.0768096	-0.125297	-0.195222	-0.135807	0.0654266	-0.0810898	-0.00112143	-0.0859907	0.0715649
87.5	-0.0955604	-0.124223	0.0173915	-0.110097	-0.019452	-0.160682	-0.162852	-0.14672	-0.0272284	-0.0776778	-0.125327	-0.193622	-0.135837	0.0656491	-0.0813529	-0.00105212	-0.0861653	0.0714988
87.6	-0.096249	-0.123956	0.0163394	-0.110771	-0.0198468	-0.160619	-0.165012	-0.146965	-0.0266787	-0.0785589	-0.125355	-0.192061	-0.135847	0.0657823	-0.0816043	-0.000897106	-0.0863937	0.0714539
87.7	-0.0968413	-0.12363	0.015074	-0.11125	-0.0202059	-0.160826	-0.167402	-0.147233	-0.0263941	-0.079453	-0.125377	-0.190545	-0.135863	0.0658185	-0.081785	-0.000639082	-0.0866594	0.0714138
87.8	-0.0973372	-0.123265	0.0136605	-0.111533	-0.0205294	-0.161303	-0.169788	-0.147492	-0.0263747	-0.0803601	-0.125392	-0.189098	-0.135937	0.065784	-0.0819202	-0.00029166	-0.0869486	0.0713741
87.9	-0.0977368	-0.122879	0.0121651	-0.11162	-0.0208172	-0.162049	-0.172437	-0.147744	-0.0266206	-0.0812801	-0.125402	-0.18772	-0.136043	0.0656787	-0.0819927	0.00011295	-0.087274	0.0713576
88	-0.098004	-0.122471	0.0105879	-0.111568	-0.0210804	-0.163065	-0.175565	-0.147986	-0.0271316	-0.0822169	-0.125405	-0.186413	-0.136181	0.0655027	-0.0820023	0.000545736	-0.0876532	0.0713809
88.1	-0.098078	-0.122041	0.00892885	-0.111453	-0.0213273	-0.164286	-0.178781	-0.148198	-0.027881	-0.0831809	-0.125401	-0.185185	-0.13635	0.0652559	-0.0819492	0.000943073	-0.0880615	0.0714096
88.2	-0.0980805	-0.12159	0.00724684	-0.111277	-0.0215383	-0.165505	-0.181592	-0.148376	-0.028801	-0.0841728	-0.125335	-0.184081	-0.136421	0.0649383	-0.0818332	0.00130412	-0.0884446	0.0713977
88.3	-0.0981259	-0.121124	0.00559167	-0.111052	-0.0216425	-0.166714	-0.183882	-0.148518	-0.02991	-0.0851898	-0.125181	-0.183152	-0.13626	0.064545	-0.0816427	0.00162624	-0.0887894	0.0713383
88.4	-0.0981411	-0.120669	0.00416999	-0.110791	-0.0216459	-0.167816	-0.185648	-0.148618	-0.031208	-0.0862097	-0.124982	-0.182407	-0.135851	0.0640799	-0.0812677	0.00190512	-0.0890687	0.0712412
88.5	-0.0980949	-0.120312	0.0029958	-0.110521	-0.0215929	-0.168801	-0.186893	-0.148636	-0.0326379	-0.0871979	-0.124797	-0.181746	-0.135195	0.0635676	-0.0808589	0.00212069	-0.0892875	0.0710998
88.6	-0.0979874	-0.120176	0.00204842	-0.110244	-0.0214835	-0.169655	-0.187814	-0.148572	-0.0341943	-0.0881543	-0.124625	-0.181084	-0.134387	0.063026	-0.0804362	0.00227298	-0.0894665	0.0709296
88.7	-0.0978186	-0.1203	0.00130706	-0.109957	-0.0213177	-0.170368	-0.188459	-0.148425	-0.0358771	-0.0890788	-0.124467	-0.180395	-0.133424	0.0623423	-0.0799996	0.00236197	-0.0896173	0.0707151
88.8	-0.0976256	-0.120687	0.000771729	-0.109696	-0.0210955	-0.17094	-0.188688	-0.148198	-0.0376301	-0.0899716	-0.124323	-0.179678	-0.132297	0.0615132	-0.0795604	0.00242532	-0.08973	0.0704499
88.9	-0.0975174	-0.121335	0.000458343	-0.109456	-0.0207966	-0.171363	-0.188426	-0.147912	-0.0392573	-0.0908228	-0.124192	-0.178909	-0.131005	0.0605367	-0.0791245	0.00249277	-0.0897893	0.0701404
89	-0.0974939	-0.122216	0.000340486	-0.109238	-0.0203987	-0.171618	-0.187743	-0.147602	-0.0407558	-0.0915256	-0.124094	-0.17807	-0.129548	0.0594125	-0.0786919	0.00255435	-0.089793	0.0697902
89.1	-0.0976041	-0.123223	0.000309989	-0.109042	-0.0200007	-0.171683	-0.186975	-0.14728	-0.0421256	-0.0920773	-0.124095	-0.177161	-0.127927	0.0581409	-0.0782627	0.00260979	-0.0897748	0.0694131
89.2	-0.0978651	-0.124185	0.000356368	-0.108888	-0.0196154	-0.171423	-0.186121	-0.146961	-0.0433666	-0.092478	-0.124197	-0.176194	-0.126382	0.056844	-0.0778522	0.00279919	-0.0897206	0.0690306
89.3	-0.0982527	-0.125102	0.00047962	-0.108764	-0.0191494	-0.170865	-0.185182	-0.146664	-0.0443841	-0.0927388	-0.1244	-0.175329	-0.125021	0.0555837	-0.0776036	0.00328106	-0.089632	0.0686909
89.4	-0.0987573	-0.125922	0.000646002	-0.10866	-0.0186025	-0.170087	-0.184245	-0.146391	-0.0451448	-0.0929063	-0.12458	-0.174598	-0.123844	0.0543898	-0.0774767	0.00409737	-0.089505	0.0684103
89.5	-0.0993789	-0.126541	0.000803218	-0.108575	-0.0179748	-0.16909	-0.18338	-0.146141	-0.0456486	-0.0929806	-0.124697	-0.174006	-0.122852	0.0532624	-0.0774978	0.00526209	-0.0893397	0.0681874
89.6	-0.100118	-0.12693	0.000951269	-0.108517	-0.0172664	-0.167893	-0.182587	-0.145913	-0.0458814	-0.0929615	-0.124754	-0.173594	-0.122013	0.0521806	-0.0776485	0.00676038	-0.0891365	0.0680219
89.7	-0.100894	-0.127096	0.00109558	-0.108485	-0.0164771	-0.166549	-0.181947	-0.145706	-0.0458937	-0.0928623	-0.124748	-0.173376	-0.121328	0.0511355	-0.0779092	0.00859339	-0.0889029	0.0679239
89.8	-0.101593	-0.12704	0.00124165	-0.108481	-0.015607	-0.165152	-0.181496	-0.145519	-0.0457942	-0.0926904	-0.124671	-0.173347	-0.120795	0.050127	-0.07828	0.0108032	-0.0886434	0.0679027
89.9	-0.102216	-0.126933	0.00143654	-0.108503	-0.0147415	-0.163721	-0.181223	-0.145357	-0.0455827	-0.0925129	-0.124464	-0.173508	-0.120414	0.0491552	-0.0787609	0.0133899	-0.0883721	0.0679632
90	-0.102761	-0.126978	0.00156081	-0.108547	-0.0139449	-0.162315	-0.181133	-0.145297	-0.0452594	-0.092366	-0.124132	-0.1738	-0.120187	0.0481757	-0.0793519	0.0159981	-0.088146	0.0680656
90.1	-0.103113	-0.127175	0.00155046	-0.108612	-0.0131935	-0.160934	-0.181225	-0.145405	-0.0448242	-0.0922498	-0.123677	-0.174155	-0.120056	0.0471849	-0.0799457	0.0183769	-0.0879657	0.0681771
90.2	-0.103327	-0.127515	0.00140548	-0.108698	-0.012492	-0.159579	-0.181499	-0.145694	-0.044277	-0.0921642	-0.123096	-0.174573	-0.120018	0.04621	-0.0804699	0.0204399	-0.0878341	0.0682927
90.3	-0.103463	-0.127995	0.00118948	-0.108726	-0.0118406	-0.158267	-0.181868	-0.146165	-0.0435352	-0.0921459	-0.12243	-0.175054	-0.120139	0.0452505	-0.080954	0.0221836	-0.0877474	0.0684155
90.4	-0.103522	-0.128617	0.000914048	-0.108732	-0.0112393	-0.157004	-0.182271	-0.146776	-0.042581	-0.0921973	-0.121743	-0.175555	-0.120329	0.0443064	-0.0814157	0.0235497	-0.0877008	0.0685301
90.5	-0.103504	-0.129273	0.000579177	-0.108717	-0.0106879	-0.155777	-0.182558	-0.147511	-0.0415422	-0.0923359	-0.121036	-0.1759	-0.120503	0.0434153	-0.081882	0.0245355	-0.0876686	0.0685994
90.6	-0.10339	-0.129788	0.000184871	-0.108665	-0.0101865	-0.154563	-0.182811	-0.148368	-0.0404258	-0.0925178	-0.120308	-0.17609	-0.120652	0.0426495	-0.0823777	0.025134	-0.087636	0.0686283
90.7	-0.103169	-0.130061	-0.000268872	-0.108572	-0.00967726	-0.153435	-0.183171	-0.149349	-0.0392319	-0.0927126	-0.119666	-0.176144	-0.120775	0.0420089	-0.0829029	0.0253452	-0.0876114	0.068637
90.8	-0.102837	-0.130008	-0.000837236	-0.108445	-0.00912432	-0.15257	-0.183638	-0.150362	-0.0379605	-0.0929184	-0.119242	-0.175713	-0.120874	0.0415311	-0.0834575	0.0249559	-0.0875937	0.068584
90.9	-0.102477	-0.129629	-0.00160407	-0.108285	-0.00864478	-0.151966	-0.184272	-0.1514	-0.0366116	-0.093133	-0.119086	-0.174739	-0.120947	0.0412166	-0.084039	0.0239615	-0.0876033	0.0684575
91	-0.102109	-0.129148	-0.00256938	-0.108091	-0.00823315	-0.151624	-0.185037	-0.152465	-0.0352019	-0.0933564	-0.119197	-0.173221	-0.121032	0.0409527	-0.0845714	0.022362	-0.0876588	0.0682544
91.1	-0.101721	-0.128565	-0.00347734	-0.107854	-0.00788942	-0.151545	-0.185925	-0.153538	-0.033736	-0.0935886	-0.119575	-0.171175	-0.121059	0.0406947	-0.0849789	0.0202045	-0.087733	0.0679956
91.2	-0.101295	-0.127878	-0.00428514	-0.107569	-0.0076136	-0.151666	-0.186946	-0.154512	-0.0322136	-0.0938031	-0.120219	-0.168851	-0.121016	0.0404112	-0.0851649	0.0176379	-0.0878115	0.0677102
91.3	-0.100833	-0.127088	-0.00499277	-0.107273	-0.00740568	-0.15187	-0.188116	-0.155386	-0.0307043	-0.0939885	-0.121128	-0.166385	-0.120929	0.040102	-0.0851434	0.015149	-0.0878745	0.0674517
91.4	-0.100333	-0.126194	-0.00560023	-0.107	-0.00726566	-0.15218	-0.189435	-0.156151	-0.0294588	-0.0940964	-0.122301	-0.163778	-0.120809	0.0397676	-0.0849536	0.0127379	-0.0879406	0.0672094
91.5	-0.0997554	-0.125228	-0.00610754	-0.106759	-0.0071936	-0.152562	-0.19063	-0.156792	-0.028727	-0.0941594	-0.123738	-0.161219	-0.120656	0.0394177	-0.0845954	0.0104845	-0.0880137	0.0669643
91.6	-0.0990952	-0.124321	-0.00651468	-0.106557	-0.00719489	-0.152875	-0.191689	-0.15726	-0.0285089	-0.0941777	-0.12531	-0.159063	-0.120469	0.0390365	-0.0840689	0.00871485	-0.0880845	0.0667523
91.7	-0.0981932	-0.12345	-0.00682165	-0.106395	-0.00728944	-0.153119	-0.192613	-0.157556	-0.0288039	-0.0941338	-0.12683	-0.157413	-0.120248	0.0386093	-0.0833739	0.00737353	-0.0881411	0.0665583
91.8	-0.0972107	-0.122671	-0.00698527	-0.106273	-0.00746779	-0.153293	-0.19327	-0.157679	-0.0295863	-0.0939629	-0.128248	-0.156295	-0.119994	0.0381538	-0.0826073	0.00644748	-0.0881839	0.0663743
91.9	-0.0961475	-0.121982	-0.00688644	-0.106228	-0.00766908	-0.153394	-0.193633	-0.157664	-0.0308561	-0.093665	-0.129562	-0.155709	-0.119751	0.0376701	-0.0819637	0.00587539	-0.0882228	0.0662063
92	-0.0950429	-0.121385	-0.00675971	-0.106265	-0.0078933	-0.153421	-0.193791	-0.157608	-0.0326132	-0.0932401	-0.130773	-0.155555	-0.119523	0.0371624	-0.0814015	0.00560941	-0.0882812	0.0660419
92.1	-0.0939381	-0.120879	-0.00660964	-0.106379	-0.00814045	-0.153409	-0.193747	-0.157542	-0.0348578	-0.0926851	-0.131876	-0.155832	-0.119238	0.0366466	-0.0809171	0.0056578	-0.0883591	0.0658871
92.2	-0.092833	-0.120464	-0.00643623	-0.106571	-0.00841054	-0.153487	-0.193495	-0.157474	-0.0374254	-0.0920299	-0.132867	-0.156538	-0.118962	0.0361226	-0.0805023	0.00604232	-0.0884582	0.0657648
92.3	-0.0917278	-0.1203	-0.00623947	-0.106822	-0.00870356	-0.153629	-0.192575	-0.157397	-0.0401001	-0.0913	-0.133744	-0.157554	-0.118818	0.0355905	-0.0801197	0.00657151	-0.0885541	0.0656239
92.4	-0.0907639	-0.12044	-0.00601937	-0.10705	-0.00906453	-0.153693	-0.190986	-0.157305	-0.0426885	-0.0904956	-0.134509	-0.158806	-0.118806	0.0350503	-0.0797695	0.00699401	-0.088647	0.0654364
92.5	-0.0899505	-0.120858	-0.00577593	-0.107251	-0.00949026	-0.153667	-0.188729	-0.157199	-0.0450917	-0.0896165	-0.135149	-0.160271	-0.118927	0.0345389	-0.0794515	0.00727672	-0.0887256	0.0652063
92.6	-0.0894359	-0.121354	-0.00550914	-0.107423	-0.00994462	-0.153551	-0.185803	-0.157078	-0.0471739	-0.0886628	-0.135728	-0.16172	-0.119179	0.0341549	-0.0791659	0.00741963	-0.0887596	0.0649378
92.7	-0.0891337	-0.121899	-0.00521902	-0.107561	-0.0104106	-0.153345	-0.182332	-0.156915	-0.0489352	-0.0877239	-0.136252	-0.163087	-0.119537	0.0339001	-0.0788462	0.00740343	-0.0887432	0.064637
92.8	-0.0890438	-0.122492	-0.00494662	-0.107664	-0.0108857	-0.153049	-0.178935	-0.156685	-0.0503756	-0.0868025	-0.136719	-0.164298	-0.119947	0.0337744	-0.0785987	0.00724172	-0.0887141	0.0643491
92.9	-0.0891663	-0.123134	-0.004698	-0.107733	-0.0113699	-0.152654	-0.175563	-0.156387	-0.051495	-0.0858988	-0.13713	-0.165353	-0.120437	0.0337778	-0.0784406	0.00696673	-0.0886696	0.0640702
93	-0.0895012	-0.123825	-0.00444902	-0.107766	-0.0118632	-0.152129	-0.172217	-0.156021	-0.0522936	-0.0850566	-0.137514	-0.166255	-0.120968	0.0339138	-0.078372	0.00657844	-0.0886087	0.0637998
93.1	-0.0901065	-0.124369	-0.00419966	-0.107707	-0.0123656	-0.151532	-0.169287	-0.155614	-0.0527443	-0.0843017	-0.137892	-0.167145	-0.121536	0.0341827	-0.0783806	0.00618681	-0.0885506	0.0635885
93.2	-0.0908604	-0.124738	-0.00394993	-0.107557	-0.0128771	-0.151047	-0.167255	-0.15519	-0.0528296	-0.083634	-0.138322	-0.167993	-0.122139	0.0345657	-0.0784661	0.00580168	-0.0885306	0.0634818
93.3	-0.0916485	-0.124924	-0.00369982	-0.107323	-0.013423	-0.150673	-0.166119	-0.154748	-0.0525495	-0.0830562	-0.138867	-0.168779	-0.122743	0.0350208	-0.0786286	0.00542303	-0.0885461	0.0634675
93.4	-0.0924708	-0.124905	-0.00344935	-0.106982	-0.013997	-0.15044	-0.16588	-0.15429	-0.0519039	-0.08257	-0.139507	-0.169502	-0.123347	0.0355438	-0.0788681	0.00505522	-0.0885946	0.063543
93.5	-0.0932149	-0.12468	-0.0031985	-0.106508	-0.014529	-0.150359	-0.166534	-0.153811	-0.0509064	-0.0821753	-0.140184	-0.170259	-0.123952	0.036134	-0.0791611	0.00470281	-0.0886647	0.0637171
93.6	-0.093872	-0.12425	-0.00295542	-0.105898	-0.0150391	-0.150428	-0.167514	-0.15331	-0.0495562	-0.0817652	-0.1409	-0.171137	-0.124462	0.0367912	-0.0794018	0.00433989	-0.0887099	0.063949
93.7	-0.094442	-0.123689	-0.00271104	-0.105154	-0.0155275	-0.150642	-0.168772	-0.152787	-0.0478532	-0.0813197	-0.141652	-0.172156	-0.124879	0.0375155	-0.0794891	0.00396646	-0.0887245	0.0642431
93.8	-0.0949227	-0.122997	-0.00246535	-0.104305	-0.0159941	-0.150983	-0.17031	-0.152241	-0.0460184	-0.080816	-0.142383	-0.173152	-0.125214	0.0383101	-0.0794118	0.00355765	-0.088709	0.0645747
93.9	-0.0953122	-0.122223	-0.00223427	-0.10343	-0.0164389	-0.151458	-0.172126	-0.151647	-0.0442544	-0.0802289	-0.143041	-0.174003	-0.125468	0.0391836	-0.0791945	0.0030314	-0.0886777	0.0649187
94	-0.0956103	-0.121369	-0.00204906	-0.102529	-0.016862	-0.152087	-0.173986	-0.151006	-0.0425614	-0.0796776	-0.143625	-0.174683	-0.125717	0.0401511	-0.0788385	0.00239767	-0.0886283	0.0652581
94.1	-0.0957683	-0.120533	-0.00190868	-0.101603	-0.0172381	-0.152837	-0.175362	-0.150321	-0.0409392	-0.0791645	-0.144052	-0.175171	-0.125855	0.0412571	-0.0783438	0.00165673	-0.0885114	0.0655476
94.2	-0.0957688	-0.119889	-0.00181313	-0.10063	-0.0176132	-0.153684	-0.176254	-0.149577	-0.039388	-0.0786897	-0.144315	-0.175457	-0.125779	0.0423792	-0.0777104	0.000668485	-0.0883451	0.0657534
94.3	-0.0956076	-0.119437	-0.00176241	-0.0996159	-0.018	-0.154603	-0.176925	-0.148779	-0.0379091	-0.0782533	-0.144414	-0.175379	-0.12549	0.0434766	-0.0769384	-0.000725585	-0.0881476	0.0658634
94.4	-0.09526	-0.119175	-0.00172277	-0.0985221	-0.0183545	-0.155513	-0.177517	-0.147927	-0.036534	-0.0778551	-0.144478	-0.174938	-0.124988	0.0445494	-0.0761031	-0.00252548	-0.087929	0.065896
94.5	-0.0947262	-0.119104	-0.00164191	-0.0973335	-0.0186768	-0.156407	-0.177961	-0.147021	-0.0353924	-0.0775919	-0.144549	-0.174134	-0.124272	0.0455976	-0.0752829	-0.00470736	-0.0877002	0.0658473
94.6	-0.0940061	-0.119217	-0.0015374	-0.0961813	-0.018967	-0.157267	-0.178256	-0.146064	-0.0344958	-0.0774825	-0.144643	-0.172807	-0.123373	0.046621	-0.0745296	-0.00726329	-0.0874667	0.0657065
94.7	-0.0931395	-0.119577	-0.00136096	-0.0951498	-0.0192249	-0.158041	-0.178402	-0.145072	-0.0338761	-0.077447	-0.144828	-0.170847	-0.122292	0.0476199	-0.0738626	-0.0100957	-0.0872247	0.0654829
94.8	-0.0921707	-0.120184	-0.00110294	-0.0942392	-0.0194507	-0.158632	-0.178399	-0.144046	-0.0335331	-0.0774717	-0.145137	-0.1684	-0.121056	0.0485753	-0.0732698	-0.0132462	-0.0869851	0.0651847
94.9	-0.0911013	-0.120867	-0.000810401	-0.0934493	-0.0196436	-0.15904	-0.178245	-0.142985	-0.0334669	-0.0774896	-0.145688	-0.165497	-0.119698	0.0493397	-0.0727467	-0.0167145	-0.0867565	0.0647992
95	-0.0900508	-0.121423	-0.000499913	-0.092785	-0.019791	-0.159278	-0.177934	-0.141893	-0.0336776	-0.0774644	-0.146486	-0.162197	-0.118251	0.0499523	-0.0722932	-0.0201243	-0.0865122	0.0643613
95.1	-0.0891413	-0.121851	-0.000171482	-0.0922466	-0.0198183	-0.159444	-0.177466	-0.140786	-0.034165	-0.077396	-0.147531	-0.158567	-0.116758	0.0504309	-0.0719094	-0.0232172	-0.0862524	0.063911
95.2	-0.0883728	-0.122152	0.000174895	-0.0918343	-0.0198531	-0.159539	-0.176933	-0.139681	-0.0349536	-0.0772845	-0.148823	-0.154608	-0.115221	0.050784	-0.0715953	-0.0259069	-0.0859873	0.0634548
95.3	-0.0877453	-0.122326	0.000475616	-0.0915319	-0.0199347	-0.15957	-0.176496	-0.138585	-0.0360491	-0.0771298	-0.150323	-0.150426	-0.113639	0.0510121	-0.0713018	-0.0281932	-0.0857352	0.0630068
95.4	-0.0872649	-0.122332	0.000719096	-0.09131	-0.0200629	-0.159578	-0.176219	-0.137539	-0.0374659	-0.0768878	-0.151967	-0.146533	-0.112102	0.0511154	-0.071077	-0.0300311	-0.0855335	0.0626076
95.5	-0.0869387	-0.122077	0.000907306	-0.0912127	-0.0202378	-0.159576	-0.176103	-0.136562	-0.0390193	-0.0766751	-0.153753	-0.142931	-0.110697	0.0510938	-0.0709195	-0.0314175	-0.0853824	0.0622629
95.6	-0.0867665	-0.121593	0.00104728	-0.0912399	-0.0204594	-0.15959	-0.176148	-0.135652	-0.0406606	-0.0764439	-0.155683	-0.139614	-0.10943	0.0509473	-0.0708044	-0.0323525	-0.0852777	0.0619761
95.7	-0.0867485	-0.121028	0.00104851	-0.0913902	-0.0207278	-0.159621	-0.176353	-0.13481	-0.0423897	-0.0761942	-0.157666	-0.136568	-0.108275	0.0507338	-0.0707291	-0.0328361	-0.0852222	0.0617425
95.8	-0.0868864	-0.12047	0.000949984	-0.0916567	-0.0210245	-0.159668	-0.176719	-0.13401	-0.0442065	-0.0759279	-0.159498	-0.134041	-0.107217	0.0503926	-0.0706932	-0.0326845	-0.08521	0.0615645
95.9	-0.0870802	-0.119919	0.000835552	-0.0920395	-0.0212412	-0.159732	-0.177184	-0.133172	-0.0461112	-0.0756471	-0.161074	-0.132091	-0.106296	0.0498987	-0.0706968	-0.0319093	-0.0852162	0.0614347
96	-0.0871278	-0.119376	0.000705216	-0.0925384	-0.021378	-0.159838	-0.177784	-0.132296	-0.0480867	-0.0753519	-0.162394	-0.130718	-0.105533	0.0492518	-0.0707398	-0.0305106	-0.0852321	0.061357
96.1	-0.0870291	-0.11884	0.000564433	-0.0931488	-0.0214351	-0.159973	-0.178381	-0.131409	-0.0501289	-0.0750403	-0.163458	-0.129779	-0.104926	0.0484967	-0.0708666	-0.0285	-0.0852408	0.0613176
96.2	-0.0867841	-0.118315	0.000441372	-0.0938561	-0.0214124	-0.160162	-0.178904	-0.130615	-0.0522377	-0.0747098	-0.164267	-0.129142	-0.104475	0.0476649	-0.0710735	-0.0259591	-0.0852379	0.0613149
96.3	-0.0863928	-0.117801	0.000336032	-0.0946532	-0.0213099	-0.160523	-0.179365	-0.129914	-0.0543196	-0.0744119	-0.164823	-0.128807	-0.104152	0.0467563	-0.0712793	-0.0233747	-0.0852522	0.0613347
96.4	-0.0858553	-0.1173	0.000273695	-0.0954655	-0.0211276	-0.161033	-0.179764	-0.129317	-0.0561983	-0.0742549	-0.165126	-0.128774	-0.103948	0.045771	-0.071445	-0.0207468	-0.0852695	0.0613813
96.5	-0.0851715	-0.116835	0.000243683	-0.0962563	-0.0208654	-0.161693	-0.180101	-0.128824	-0.0576787	-0.0742386	-0.165176	-0.128958	-0.103863	0.0447761	-0.0715918	-0.0181554	-0.0852743	0.0614582
96.6	-0.0843576	-0.11645	0.000228044	-0.0970173	-0.0205219	-0.162503	-0.180377	-0.128465	-0.0587422	-0.0743631	-0.165052	-0.129089	-0.103895	0.0437927	-0.0717616	-0.0159265	-0.0852813	0.0615388
96.7	-0.0837054	-0.116145	0.000226777	-0.0977485	-0.0200972	-0.163462	-0.180592	-0.128275	-0.0593698	-0.0746456	-0.164929	-0.12906	-0.104043	0.0428373	-0.0719544	-0.0140601	-0.085314	0.0616326
96.8	-0.083097	-0.115917	0.000196689	-0.0984498	-0.0196249	-0.164575	-0.180876	-0.128255	-0.0595614	-0.075151	-0.164806	-0.12881	-0.10431	0.0419102	-0.0721703	-0.0125554	-0.0853783	0.0617405
96.9	-0.0825324	-0.115765	0.000131027	-0.0990466	-0.0191651	-0.165782	-0.181252	-0.128371	-0.0593171	-0.0758795	-0.164683	-0.128275	-0.104698	0.0410114	-0.0724122	-0.0113847	-0.0854638	0.0618509
97	-0.0820115	-0.115714	6.92678e-05	-0.0994742	-0.018718	-0.166989	-0.181667	-0.128529	-0.0586369	-0.0768309	-0.16456	-0.127451	-0.105206	0.0401366	-0.0727013	-0.0105355	-0.0855512	0.0619505
97.1	-0.0815344	-0.115786	1.59727e-05	-0.099738	-0.0182835	-0.168161	-0.182122	-0.128723	-0.0575207	-0.0779136	-0.164442	-0.126338	-0.105848	0.0392701	-0.0728703	-0.0100158	-0.0856257	0.0620395
97.2	-0.0811011	-0.115981	-4.43001e-05	-0.0998379	-0.0178617	-0.169168	-0.182516	-0.128928	-0.0561071	-0.0790074	-0.164335	-0.124937	-0.10656	0.0384117	-0.0728772	-0.00984756	-0.0856686	0.0620918
97.3	-0.0807115	-0.116139	-0.0001163	-0.0997877	-0.0174525	-0.17	-0.182828	-0.129111	-0.054506	-0.0800884	-0.164238	-0.123375	-0.107217	0.0376631	-0.0727592	-0.00983922	-0.0856566	0.0621254
97.4	-0.0803658	-0.116205	-0.000157464	-0.099661	-0.017056	-0.170658	-0.183058	-0.129213	-0.0527175	-0.0811567	-0.164152	-0.121723	-0.10782	0.0370153	-0.0725394	-0.00975609	-0.0855765	0.0621605
97.5	-0.0801331	-0.116181	-0.000151156	-0.0994607	-0.0166721	-0.171141	-0.183206	-0.129198	-0.0508407	-0.0822123	-0.164097	-0.119981	-0.108322	0.0364249	-0.0722237	-0.00956612	-0.085435	0.0621913
97.6	-0.0798025	-0.11608	-9.73758e-05	-0.0991868	-0.0163035	-0.171449	-0.183272	-0.129066	-0.0490331	-0.0832552	-0.164085	-0.118186	-0.108709	0.0358853	-0.0718122	-0.00926929	-0.0852326	0.0622146
97.7	-0.0794153	-0.115914	3.87725e-06	-0.0988322	-0.0159169	-0.171602	-0.183251	-0.128844	-0.0473799	-0.084196	-0.164116	-0.116441	-0.108934	0.035386	-0.0713009	-0.0089359	-0.0849806	0.0622267
97.8	-0.0789716	-0.115657	0.00012849	-0.0983953	-0.015515	-0.171627	-0.182817	-0.128558	-0.045881	-0.0850318	-0.16419	-0.114761	-0.108995	0.0349271	-0.0705452	-0.00856998	-0.0846537	0.0621963
97.9	-0.0784713	-0.115304	0.000208941	-0.0978759	-0.0150976	-0.171548	-0.182038	-0.128207	-0.0445366	-0.0857913	-0.164397	-0.113144	-0.108894	0.0345085	-0.0696399	-0.00817153	-0.084275	0.0621313
98	-0.0779144	-0.114855	0.000203886	-0.0972767	-0.0146647	-0.1714	-0.180916	-0.12778	-0.0435253	-0.0864742	-0.164734	-0.111588	-0.108667	0.0341269	-0.0686712	-0.00774006	-0.0838672	0.0620218
98.1	-0.077301	-0.114504	0.000113322	-0.096652	-0.0142165	-0.171189	-0.179528	-0.12727	-0.0429197	-0.0870333	-0.165179	-0.109954	-0.108322	0.0337016	-0.0676516	-0.00736018	-0.0834542	0.0618577
98.2	-0.0766309	-0.114271	-6.27486e-05	-0.096002	-0.0137528	-0.170941	-0.177894	-0.126755	-0.0427198	-0.087455	-0.165733	-0.108241	-0.107859	0.0332301	-0.0665778	-0.00704172	-0.0830442	0.0616468
98.3	-0.0759043	-0.114156	-0.000324327	-0.0953265	-0.0132737	-0.170654	-0.176014	-0.126315	-0.0429255	-0.0877394	-0.166367	-0.106451	-0.107327	0.0327594	-0.0654462	-0.00678468	-0.0826405	0.0613984
98.4	-0.0751211	-0.11416	-0.000672831	-0.0947682	-0.0127792	-0.170328	-0.173887	-0.125949	-0.0435368	-0.0878864	-0.166876	-0.104617	-0.106753	0.0322897	-0.0642566	-0.00658089	-0.0822426	0.0611009
98.5	-0.0743846	-0.114281	-0.00110999	-0.0945988	-0.0123274	-0.169925	-0.171519	-0.125662	-0.0445974	-0.0878961	-0.167177	-0.102757	-0.106191	0.0318179	-0.0630091	-0.00639653	-0.081876	0.0607469
98.6	-0.0735849	-0.114448	-0.00160695	-0.0948183	-0.0119088	-0.169401	-0.169275	-0.125456	-0.0460625	-0.0878756	-0.167273	-0.100871	-0.105671	0.0313208	-0.0618041	-0.0062057	-0.0815588	0.0603702
98.7	-0.0727931	-0.114641	-0.00215203	-0.0954633	-0.0115233	-0.168761	-0.167222	-0.125329	-0.0478629	-0.0878464	-0.167161	-0.0990561	-0.105194	0.0307983	-0.0607735	-0.00600839	-0.0813118	0.0599812
98.8	-0.0720829	-0.114912	-0.00274522	-0.0965088	-0.011171	-0.168028	-0.165364	-0.125282	-0.0498036	-0.0878401	-0.166902	-0.0974999	-0.104759	0.0302506	-0.0600806	-0.00577973	-0.0811568	0.0595976
98.9	-0.0714543	-0.11521	-0.00319785	-0.0978928	-0.0108518	-0.167217	-0.163702	-0.12536	-0.0518637	-0.0878951	-0.166547	-0.096325	-0.104365	0.0297127	-0.0596948	-0.00543767	-0.0810813	0.0592546
99	-0.0709073	-0.115535	-0.00349769	-0.0996152	-0.0105658	-0.166328	-0.162426	-0.125634	-0.0540432	-0.0880148	-0.166137	-0.0955583	-0.103935	0.0291862	-0.0596147	-0.00498219	-0.0811005	0.0589761
99.1	-0.070442	-0.115887	-0.00364578	-0.101676	-0.0103129	-0.165394	-0.161766	-0.126105	-0.0563421	-0.0882084	-0.165795	-0.0952195	-0.103577	0.0286265	-0.0598404	-0.00441331	-0.0812499	0.0587945
99.2	-0.0700583	-0.116267	-0.00364212	-0.103979	-0.0100933	-0.164438	-0.161722	-0.126775	-0.0587604	-0.0884758	-0.16561	-0.0951467	-0.103392	0.0280337	-0.0602816	-0.00375864	-0.0815228	0.0587192
99.3	-0.0697606	-0.116673	-0.00348308	-0.10638	-0.0100384	-0.163488	-0.162031	-0.127577	-0.0612981	-0.088817	-0.165583	-0.0953371	-0.103351	0.0274078	-0.0609134	-0.00303391	-0.0818972	0.0587139
99.4	-0.0695734	-0.117192	-0.00316247	-0.108949	-0.0102117	-0.162564	-0.162463	-0.128512	-0.0639551	-0.0892321	-0.165712	-0.0957905	-0.10343	0.0267487	-0.061736	-0.00223914	-0.0823733	0.0587621
99.5	-0.0694968	-0.117825	-0.00268028	-0.11171	-0.0106134	-0.161675	-0.162979	-0.129578	-0.0665553	-0.0896244	-0.165999	-0.0965069	-0.103643	0.0261766	-0.0626734	-0.00139814	-0.0829238	0.0588799
99.6	-0.069532	-0.118551	-0.00201897	-0.114529	-0.0112432	-0.160839	-0.16354	-0.130776	-0.0689186	-0.089988	-0.166416	-0.0976177	-0.103998	0.0257091	-0.063556	-0.000518877	-0.0835208	0.0590704
99.7	-0.0696836	-0.119229	-0.00135505	-0.117323	-0.0121014	-0.160054	-0.164147	-0.131992	-0.0710822	-0.0903899	-0.16687	-0.0991822	-0.104494	0.0251798	-0.0642756	0.000296262	-0.0841689	0.0592702
99.8	-0.0699513	-0.119783	-0.000739859	-0.120091	-0.0131878	-0.159301	-0.1648	-0.133198	-0.0730461	-0.09083	-0.167326	-0.101056	-0.105106	0.0245259	-0.0648446	0.00104658	-0.0848556	0.0594551
99.9	-0.0703336	-0.120212	-0.000173411	-0.122835	-0.0145025	-0.15857	-0.16541	-0.134395	-0.0748103	-0.0913148	-0.167667	-0.103164	-0.105799	0.0238951	-0.0652674	0.00173249	-0.0855517	0.0596214
100	-0.070711	-0.120518	0.000344298	-0.125361	-0.0160461	-0.157848	-0.165831	-0.13558	-0.0763747	-0.0918812	-0.167866	-0.105379	-0.106542	0.0232926	-0.0655439	0.00236991	-0.0862172	0.059747
100.1	-0.0710771	-0.120697	0.000813269	-0.127597	-0.0178185	-0.157122	-0.166062	-0.136699	-0.0777394	-0.0925291	-0.167898	-0.107702	-0.107287	0.0227183	-0.065755	0.00295883	-0.0868433	0.05982
100.2	-0.0714319	-0.120717	0.0012335	-0.129542	-0.0194369	-0.156439	-0.166012	-0.137721	-0.0788801	-0.0932587	-0.167762	-0.110131	-0.107996	0.0221725	-0.0659105	0.00349927	-0.0873959	0.0598597
100.3	-0.0717703	-0.12058	0.00159527	-0.131216	-0.0208431	-0.15577	-0.165626	-0.138643	-0.0797909	-0.0940699	-0.16746	-0.112562	-0.10867	0.021655	-0.0660104	0.00399738	-0.0878602	0.0598606
100.4	-0.0720766	-0.120324	0.00185074	-0.132565	-0.0220369	-0.155072	-0.164914	-0.139462	-0.08061	-0.0949965	-0.166989	-0.114482	-0.109318	0.0210981	-0.0659867	0.00441859	-0.0882166	0.05979
100.5	-0.0723438	-0.120043	0.00199793	-0.133516	-0.0230185	-0.154344	-0.163877	-0.140171	-0.0814692	-0.0959017	-0.166352	-0.115889	-0.109939	0.0205337	-0.06586	0.00475984	-0.0884646	0.059645
100.6	-0.0725316	-0.119737	0.00197457	-0.134069	-0.0237878	-0.153588	-0.162515	-0.140768	-0.0822943	-0.0967825	-0.165547	-0.11671	-0.110535	0.0200072	-0.0656866	0.00502113	-0.0885967	0.0594202
100.7	-0.0726399	-0.119365	0.00175567	-0.134227	-0.0243449	-0.152814	-0.160826	-0.141256	-0.0831139	-0.0976389	-0.164664	-0.117143	-0.111133	0.0194611	-0.065469	0.00520462	-0.0886384	0.0591186
100.8	-0.0726688	-0.118941	0.00135742	-0.134169	-0.0246896	-0.152059	-0.158872	-0.141659	-0.0839372	-0.098467	-0.163811	-0.11745	-0.111747	0.0189181	-0.0652077	0.0053433	-0.0886287	0.0587818
100.9	-0.0726374	-0.118466	0.000779815	-0.133894	-0.0248183	-0.151317	-0.156682	-0.142058	-0.0847642	-0.0992272	-0.163032	-0.117632	-0.112338	0.0183796	-0.0648673	0.00545335	-0.08857	0.0584217
101	-0.0727275	-0.117955	2.28569e-05	-0.133402	-0.0247118	-0.15056	-0.154256	-0.142455	-0.0855949	-0.0999195	-0.162327	-0.117689	-0.112938	0.0178455	-0.0644332	0.00553478	-0.088473	0.0580377
101.1	-0.0729389	-0.117408	-0.000913454	-0.132698	-0.0243876	-0.149801	-0.151745	-0.142872	-0.0864293	-0.100546	-0.161696	-0.117748	-0.113611	0.0173158	-0.0639055	0.00559927	-0.0883616	0.0576501
101.2	-0.0732999	-0.116823	-0.00202752	-0.131797	-0.0241244	-0.149077	-0.149349	-0.14327	-0.0872227	-0.101157	-0.161122	-0.117894	-0.114234	0.0167832	-0.0633374	0.00567821	-0.088267	0.0572548
101.3	-0.0738594	-0.1162	-0.00319839	-0.130698	-0.0239222	-0.148386	-0.147055	-0.143654	-0.0878767	-0.101735	-0.160603	-0.118122	-0.114685	0.0164114	-0.0627833	0.00577161	-0.0881621	0.0568751
101.4	-0.0746174	-0.115538	-0.00445135	-0.129486	-0.0237809	-0.147728	-0.144864	-0.144025	-0.0884737	-0.102259	-0.160138	-0.118431	-0.114965	0.016349	-0.0622231	0.00587649	-0.0880472	0.0565294
101.5	-0.0755395	-0.114837	-0.00550808	-0.128223	-0.0237006	-0.147105	-0.142774	-0.144383	-0.0890136	-0.102728	-0.159727	-0.118726	-0.115074	0.0165287	-0.0616354	0.00595749	-0.0879055	0.056233
101.6	-0.0765641	-0.114098	-0.00634005	-0.12693	-0.0236828	-0.146515	-0.140787	-0.144698	-0.089515	-0.103144	-0.159324	-0.119058	-0.115012	0.0169453	-0.0609783	0.00601571	-0.0877303	0.0559867
101.7	-0.0775586	-0.113387	-0.00694726	-0.125609	-0.0237279	-0.145903	-0.138991	-0.144934	-0.0899628	-0.103505	-0.15885	-0.11943	-0.11478	0.0175985	-0.0602703	0.00605118	-0.0875129	0.0557862
101.8	-0.0784798	-0.112839	-0.00732971	-0.124259	-0.0238185	-0.145249	-0.137424	-0.145091	-0.0902597	-0.103754	-0.158394	-0.119878	-0.114377	0.0184878	-0.0595352	0.00606303	-0.0872585	0.055643
101.9	-0.0793275	-0.112456	-0.0074874	-0.122955	-0.0240081	-0.144617	-0.13609	-0.145169	-0.090406	-0.103888	-0.157993	-0.120466	-0.113796	0.0196134	-0.058773	0.0060237	-0.0869871	0.0555621
102	-0.0801018	-0.112211	-0.00742033	-0.121778	-0.0241898	-0.144103	-0.134963	-0.145064	-0.0904249	-0.103865	-0.157647	-0.121197	-0.113034	0.0209753	-0.0579837	0.00592049	-0.086693	0.055549
102.1	-0.0808027	-0.112084	-0.00713167	-0.120729	-0.0243619	-0.143706	-0.133949	-0.144772	-0.0904161	-0.103716	-0.157377	-0.122071	-0.112157	0.0224053	-0.0573422	0.00575337	-0.0864036	0.0555758
102.2	-0.0814153	-0.112074	-0.00664228	-0.119806	-0.0245244	-0.143428	-0.133148	-0.144309	-0.0904108	-0.103539	-0.157184	-0.123067	-0.111195	0.0237228	-0.0569393	0.00551747	-0.0861526	0.0556233
102.3	-0.0818964	-0.112182	-0.00606126	-0.119048	-0.0246774	-0.143267	-0.132582	-0.143763	-0.0904151	-0.103352	-0.157068	-0.124059	-0.110147	0.0247224	-0.0567749	0.00518204	-0.0859618	0.0556561
102.4	-0.0822562	-0.112407	-0.00546731	-0.118553	-0.0248208	-0.143224	-0.132251	-0.143195	-0.090429	-0.103155	-0.157027	-0.125048	-0.109014	0.0253871	-0.0568257	0.0047471	-0.0858462	0.0556723
102.5	-0.0824582	-0.112692	-0.00487707	-0.118372	-0.0249546	-0.143266	-0.132154	-0.142639	-0.0904525	-0.102948	-0.157016	-0.125921	-0.107842	0.0257169	-0.057086	0.00421265	-0.0857969	0.0556628
102.6	-0.0825649	-0.112941	-0.00429052	-0.118503	-0.0250896	-0.143366	-0.132282	-0.142097	-0.0904638	-0.10273	-0.157014	-0.126616	-0.106646	0.0257183	-0.0575219	0.003534	-0.0858046	0.0556141
102.7	-0.0826216	-0.113185	-0.00370768	-0.118956	-0.0252762	-0.143471	-0.13254	-0.141624	-0.0905477	-0.10256	-0.157022	-0.127087	-0.105489	0.025402	-0.0580882	0.00276679	-0.0858754	0.0555285
102.8	-0.0826281	-0.11349	-0.00312854	-0.11973	-0.0255142	-0.143555	-0.132872	-0.141357	-0.0908014	-0.102462	-0.157023	-0.127382	-0.104444	0.0247678	-0.0587851	0.00191505	-0.0860306	0.0554161
102.9	-0.0825846	-0.113863	-0.00254572	-0.120826	-0.0258038	-0.143603	-0.133255	-0.141299	-0.0913038	-0.102429	-0.156896	-0.127499	-0.103525	0.0238442	-0.0595175	0.000978776	-0.086258	0.0552738
103	-0.0824994	-0.114305	-0.00194204	-0.122244	-0.0261082	-0.143611	-0.133688	-0.141459	-0.0919288	-0.102415	-0.156614	-0.127537	-0.102851	0.0226657	-0.0601652	3.60178e-05	-0.0865416	0.055126
103.1	-0.0824547	-0.114816	-0.00134089	-0.123858	-0.0263846	-0.143577	-0.134095	-0.141837	-0.092603	-0.102431	-0.156179	-0.127693	-0.102423	0.0213123	-0.0606475	-0.000864455	-0.0868683	0.0549914
103.2	-0.0824504	-0.115404	-0.000736418	-0.125663	-0.0265313	-0.143503	-0.134455	-0.142339	-0.0933265	-0.102491	-0.15559	-0.127968	-0.102241	0.0199033	-0.0609675	-0.00172264	-0.0872178	0.0548861
103.3	-0.0825097	-0.116027	-0.000126174	-0.127657	-0.0265485	-0.143339	-0.134769	-0.142818	-0.0940992	-0.102593	-0.154802	-0.128362	-0.102288	0.0184542	-0.061129	-0.00253854	-0.0875721	0.0547965
103.4	-0.08265	-0.116644	0.000491264	-0.129651	-0.0264361	-0.143072	-0.135036	-0.143271	-0.0949212	-0.102739	-0.153979	-0.12888	-0.10254	0.0169649	-0.06116	-0.00332033	-0.0879278	0.0547235
103.5	-0.0828806	-0.117257	0.00111762	-0.131332	-0.0261621	-0.142741	-0.135182	-0.143712	-0.0957924	-0.102929	-0.153203	-0.129538	-0.102939	0.0154384	-0.0611658	-0.00408634	-0.0882728	0.0546557
103.6	-0.0833201	-0.11792	0.0017529	-0.132699	-0.0257155	-0.142436	-0.135235	-0.144153	-0.0967639	-0.103193	-0.152478	-0.130338	-0.103284	0.0138981	-0.0611464	-0.00483658	-0.0886166	0.0546026
103.7	-0.0838974	-0.118564	0.0023971	-0.133715	-0.0250965	-0.142166	-0.135197	-0.144593	-0.0976516	-0.103443	-0.151892	-0.131187	-0.103574	0.0124281	-0.0610707	-0.0055287	-0.0889219	0.0545745
103.8	-0.0845388	-0.119054	0.00305205	-0.134355	-0.024305	-0.141928	-0.135062	-0.145032	-0.0982763	-0.103671	-0.151447	-0.131954	-0.103783	0.0111515	-0.0607755	-0.00611737	-0.089131	0.0545794
103.9	-0.0852442	-0.119391	0.00352966	-0.134559	-0.0233409	-0.141706	-0.134832	-0.145425	-0.0986453	-0.103877	-0.151142	-0.132561	-0.103908	0.0100265	-0.0602598	-0.00662049	-0.0892472	0.054579
104	-0.085951	-0.119573	0.00383088	-0.134327	-0.0222336	-0.141501	-0.134481	-0.145701	-0.0987586	-0.10406	-0.150926	-0.133008	-0.103948	0.00903679	-0.0595235	-0.00704755	-0.0892607	0.0545585
104.1	-0.0865478	-0.119619	0.00396626	-0.133659	-0.0211674	-0.14131	-0.13397	-0.14586	-0.0986162	-0.104221	-0.150705	-0.133296	-0.103903	0.00818881	-0.0585666	-0.00739854	-0.0891678	0.0544975
104.2	-0.0869961	-0.11954	0.00393582	-0.13265	-0.0202343	-0.141132	-0.1333	-0.145916	-0.0982181	-0.104361	-0.150393	-0.133585	-0.103774	0.00748709	-0.0574794	-0.00764585	-0.0889877	0.0543975
104.3	-0.0872005	-0.119336	0.0037359	-0.131447	-0.0193837	-0.140941	-0.132471	-0.145907	-0.0975643	-0.10448	-0.149991	-0.133883	-0.103618	0.00693162	-0.0562868	-0.00777375	-0.088726	0.0542726
104.4	-0.0871609	-0.118923	0.00336033	-0.130003	-0.0185958	-0.140714	-0.131487	-0.145836	-0.0966549	-0.104577	-0.149498	-0.134254	-0.103503	0.00652241	-0.0550074	-0.00778222	-0.0883822	0.0541219
104.5	-0.0868774	-0.118298	0.00280911	-0.128285	-0.0178706	-0.140443	-0.130431	-0.145702	-0.0956171	-0.10459	-0.148914	-0.134697	-0.103413	0.00613159	-0.0537134	-0.00769674	-0.0879755	0.0539291
104.6	-0.0863485	-0.11746	0.00208222	-0.126433	-0.0172083	-0.14009	-0.129354	-0.145505	-0.0947844	-0.104568	-0.148228	-0.135032	-0.103342	0.00572647	-0.0525411	-0.0076013	-0.0875429	0.0536786
104.7	-0.08557	-0.116481	0.00130792	-0.124548	-0.0166087	-0.139657	-0.128258	-0.145343	-0.0940768	-0.104508	-0.147448	-0.135201	-0.103286	0.00547366	-0.0516011	-0.00749589	-0.0870813	0.0534073
104.8	-0.084601	-0.11548	0.000527912	-0.12263	-0.0161074	-0.139164	-0.127141	-0.145242	-0.0934716	-0.104413	-0.146572	-0.135205	-0.103247	0.00545452	-0.0509603	-0.00738673	-0.0866024	0.0531283
104.9	-0.0835207	-0.114455	-0.000257806	-0.120678	-0.0157492	-0.138843	-0.126092	-0.145203	-0.0929688	-0.104275	-0.145633	-0.135087	-0.103223	0.00566906	-0.0506187	-0.00730604	-0.0861402	0.0528574
105	-0.082329	-0.113408	-0.0011883	-0.118885	-0.0154594	-0.138712	-0.125259	-0.145174	-0.0925684	-0.104057	-0.144711	-0.134973	-0.103214	0.00606571	-0.0505764	-0.00726972	-0.0857323	0.0526044
105.1	-0.081038	-0.11234	-0.00221899	-0.117324	-0.015238	-0.138683	-0.12464	-0.145073	-0.0922705	-0.103759	-0.14383	-0.134863	-0.103224	0.00650797	-0.0507526	-0.00727779	-0.0853765	0.0523561
105.2	-0.0797202	-0.111282	-0.00334988	-0.115984	-0.0153357	-0.138713	-0.124237	-0.144901	-0.0920749	-0.103381	-0.14299	-0.134758	-0.103239	0.00699582	-0.0511373	-0.00733024	-0.0850899	0.0520895
105.3	-0.0783809	-0.110235	-0.00457124	-0.114863	-0.0157714	-0.138801	-0.124045	-0.144708	-0.0920116	-0.102997	-0.142192	-0.134739	-0.103244	0.00750215	-0.0516536	-0.00735071	-0.0848789	0.051821
105.4	-0.0770294	-0.109201	-0.00583524	-0.114045	-0.0165452	-0.138948	-0.12402	-0.144504	-0.0919504	-0.102702	-0.141436	-0.135047	-0.103229	0.00802511	-0.0521409	-0.00729705	-0.084744	0.0515833
105.5	-0.0756658	-0.108197	-0.00714187	-0.113597	-0.0176503	-0.139201	-0.124162	-0.144297	-0.0917941	-0.102413	-0.140724	-0.135682	-0.103168	0.00853279	-0.0525531	-0.00716926	-0.0846802	0.0513803
105.6	-0.0743305	-0.107226	-0.0084359	-0.11352	-0.0188784	-0.139572	-0.124472	-0.144087	-0.0915428	-0.102103	-0.140064	-0.136718	-0.103003	0.00897958	-0.0527863	-0.00696735	-0.0846704	0.0512385
105.7	-0.0730235	-0.106324	-0.00958844	-0.11381	-0.0202295	-0.140036	-0.124949	-0.143873	-0.0912378	-0.101773	-0.139454	-0.137957	-0.102736	0.00936548	-0.0527272	-0.00669347	-0.0846903	0.051163
105.8	-0.0717856	-0.105546	-0.0105287	-0.114288	-0.0214316	-0.140555	-0.125534	-0.143658	-0.0908742	-0.101425	-0.13891	-0.139234	-0.102365	0.00969047	-0.0523757	-0.00635114	-0.0846982	0.0511614
105.9	-0.0706281	-0.104892	-0.0112567	-0.114955	-0.0224795	-0.141136	-0.126197	-0.14344	-0.0904519	-0.1011	-0.138444	-0.140551	-0.101891	0.00995457	-0.0517672	-0.00594038	-0.0846985	0.0512325
106	-0.069551	-0.104346	-0.011735	-0.115812	-0.0233975	-0.14178	-0.126938	-0.143216	-0.0899709	-0.100797	-0.138058	-0.141907	-0.10126	0.0103501	-0.0509162	-0.00554798	-0.0846802	0.0513891
106.1	-0.0686128	-0.103909	-0.0119398	-0.116854	-0.0241683	-0.142488	-0.127758	-0.142966	-0.0894312	-0.100522	-0.137751	-0.143155	-0.100411	0.0108839	-0.0499122	-0.00519631	-0.084637	0.0516154
106.2	-0.0678156	-0.103582	-0.0118727	-0.118071	-0.024513	-0.14326	-0.128469	-0.14273	-0.0888741	-0.100239	-0.13754	-0.144235	-0.0994862	0.0115851	-0.0487933	-0.00488633	-0.0845489	0.0519242
106.3	-0.0671104	-0.103363	-0.0116545	-0.119463	-0.0244317	-0.144096	-0.129036	-0.142458	-0.0884781	-0.0999163	-0.137428	-0.145129	-0.0986069	0.01229	-0.0475722	-0.00462361	-0.0844423	0.0522802
106.4	-0.0664971	-0.103253	-0.0112852	-0.12095	-0.0239245	-0.144947	-0.12946	-0.14215	-0.0882432	-0.0995358	-0.137415	-0.145757	-0.0978241	0.0128501	-0.0464455	-0.00440516	-0.0843277	0.0526444
106.5	-0.0660103	-0.103243	-0.0110326	-0.122435	-0.0230808	-0.145467	-0.12974	-0.141805	-0.0881695	-0.0990882	-0.137479	-0.146216	-0.0971589	0.0132654	-0.0454537	-0.00419561	-0.0842068	0.0529633
106.6	-0.0656952	-0.103331	-0.0108607	-0.123895	-0.0221661	-0.145655	-0.129876	-0.141417	-0.0882569	-0.0985736	-0.137616	-0.146454	-0.0966115	0.0135358	-0.0445969	-0.0039961	-0.0840916	0.0532135
106.7	-0.0654101	-0.103473	-0.0107636	-0.12533	-0.0212118	-0.145574	-0.129779	-0.140987	-0.0885245	-0.0979919	-0.137794	-0.14647	-0.0961818	0.0136615	-0.0438566	-0.0038066	-0.0839683	0.0533939
106.8	-0.0651526	-0.103724	-0.0107415	-0.126739	-0.0202181	-0.145244	-0.129411	-0.140515	-0.0890616	-0.0974015	-0.137916	-0.14627	-0.0958698	0.0136424	-0.0432089	-0.00365746	-0.083843	0.0534999
106.9	-0.0649227	-0.104097	-0.0108572	-0.128086	-0.0191321	-0.144665	-0.128813	-0.140001	-0.089867	-0.0967917	-0.137946	-0.145878	-0.0956804	0.0134459	-0.0426539	-0.00360721	-0.0837221	0.0535224
107	-0.0647362	-0.104594	-0.011132	-0.129328	-0.0180605	-0.143837	-0.128162	-0.139548	-0.0909135	-0.0961007	-0.137884	-0.145295	-0.0956507	0.0129422	-0.0422498	-0.00365586	-0.0836378	0.0534488
107.1	-0.0645943	-0.105214	-0.0115628	-0.130463	-0.0170051	-0.142761	-0.127551	-0.139162	-0.0921017	-0.0953895	-0.137707	-0.14452	-0.0958062	0.0122993	-0.0420124	-0.00376853	-0.0835825	0.0533069
107.2	-0.064512	-0.105957	-0.0121133	-0.131493	-0.0160168	-0.141435	-0.126979	-0.138856	-0.0934316	-0.0946581	-0.137417	-0.143576	-0.0961168	0.0116978	-0.0419006	-0.00391467	-0.0835425	0.0531242
107.3	-0.0645322	-0.106601	-0.0126696	-0.132381	-0.0152121	-0.140076	-0.126447	-0.138612	-0.0949032	-0.0939854	-0.137013	-0.142581	-0.0966128	0.0112497	-0.0418573	-0.00406355	-0.0835186	0.0529348
107.4	-0.064645	-0.107107	-0.0132017	-0.133077	-0.0146359	-0.138735	-0.125955	-0.13845	-0.0965163	-0.0934264	-0.136479	-0.141608	-0.0972975	0.0109599	-0.0418827	-0.00421518	-0.0835169	0.0527434
107.5	-0.0648298	-0.107531	-0.0138288	-0.1336	-0.0142883	-0.137445	-0.125502	-0.138369	-0.0982712	-0.0929813	-0.135819	-0.14078	-0.0981711	0.0108284	-0.0419767	-0.00436955	-0.0835584	0.0525539
107.6	-0.065088	-0.107969	-0.0145509	-0.133952	-0.0141693	-0.136235	-0.125099	-0.13837	-0.100168	-0.0926501	-0.135063	-0.140235	-0.0992333	0.0108554	-0.0421732	-0.00449065	-0.0836619	0.0523842
107.7	-0.0654199	-0.108409	-0.0153679	-0.134119	-0.0142787	-0.135135	-0.124889	-0.138397	-0.101899	-0.0923756	-0.134211	-0.140069	-0.100467	0.0110448	-0.0425173	-0.00456683	-0.0838173	0.0522375
107.8	-0.0658252	-0.108729	-0.0162799	-0.134098	-0.0145619	-0.134147	-0.124839	-0.138313	-0.103247	-0.0921017	-0.133279	-0.140282	-0.101802	0.0114115	-0.043009	-0.00459807	-0.0839812	0.0520991
107.9	-0.0662652	-0.108917	-0.0171988	-0.13389	-0.0148983	-0.13327	-0.124918	-0.138121	-0.10416	-0.0918039	-0.132299	-0.140873	-0.103188	0.0119022	-0.0436601	-0.00458437	-0.0841341	0.0519776
108	-0.0667243	-0.108971	-0.018103	-0.133495	-0.015289	-0.132505	-0.125127	-0.137851	-0.104588	-0.0914822	-0.131271	-0.141747	-0.104398	0.0124825	-0.0445137	-0.00460428	-0.0842617	0.0518504
108.1	-0.0671201	-0.10884	-0.0189692	-0.13304	-0.015777	-0.131843	-0.125465	-0.137518	-0.104531	-0.0911365	-0.130194	-0.142704	-0.105433	0.0131523	-0.0456468	-0.0047319	-0.0843623	0.0516995
108.2	-0.0674529	-0.108524	-0.0198032	-0.132529	-0.0164638	-0.131283	-0.125933	-0.137157	-0.103989	-0.0907295	-0.129069	-0.143753	-0.106261	0.013814	-0.0469048	-0.0049636	-0.0844376	0.0515156
108.3	-0.0676981	-0.108062	-0.0205922	-0.131964	-0.0173495	-0.130984	-0.126531	-0.136834	-0.102961	-0.090216	-0.12798	-0.144902	-0.106876	0.0144521	-0.0482877	-0.00526554	-0.0845033	0.0513225
108.4	-0.0678254	-0.107497	-0.0212725	-0.131399	-0.0184339	-0.131048	-0.127258	-0.136553	-0.101449	-0.0895962	-0.126974	-0.145809	-0.107278	0.0150664	-0.0497677	-0.00549956	-0.0845372	0.0511305
108.5	-0.0678346	-0.106829	-0.0218441	-0.130903	-0.0197172	-0.131476	-0.128188	-0.136298	-0.0994511	-0.0888699	-0.126053	-0.146445	-0.107469	0.0156685	-0.0512394	-0.00566564	-0.0845383	0.050953
108.6	-0.0677257	-0.106056	-0.0223071	-0.130476	-0.0211993	-0.132221	-0.129234	-0.135946	-0.0969433	-0.0880753	-0.125211	-0.146808	-0.107621	0.0163823	-0.0527028	-0.00577485	-0.084495	0.0507985
108.7	-0.0674988	-0.105193	-0.0226613	-0.130118	-0.0228412	-0.133273	-0.130263	-0.135432	-0.0945423	-0.0873191	-0.12436	-0.146901	-0.107735	0.0171315	-0.0541725	-0.00587388	-0.0844407	0.050654
108.8	-0.0671344	-0.104341	-0.0229328	-0.12985	-0.0244736	-0.134632	-0.131273	-0.134756	-0.0925053	-0.0866015	-0.1235	-0.146828	-0.107844	0.0178301	-0.0557218	-0.00600806	-0.0844107	0.0505296
108.9	-0.0666067	-0.103615	-0.0231348	-0.129734	-0.0260614	-0.136039	-0.132266	-0.133917	-0.0908325	-0.0859226	-0.122631	-0.146668	-0.107962	0.0184782	-0.0573517	-0.00615948	-0.0844014	0.0504247
109	-0.0659784	-0.103014	-0.0232807	-0.129767	-0.0275754	-0.137469	-0.133118	-0.132916	-0.0895238	-0.0852793	-0.121761	-0.146421	-0.108089	0.0190758	-0.0588481	-0.00631867	-0.0843929	0.0503362
109.1	-0.0653609	-0.102527	-0.023381	-0.129952	-0.0288313	-0.138924	-0.133824		-0.0885793	-0.0846759	-0.120916	-0.146104	-0.108259	0.0196163	-0.0601348	-0.00645674	-0.0812206	0.0503667
109.2	-0.0647926	-0.10214	-0.0234357	-0.130346	-0.029737	-0.140401	-0.134383		-0.0879988	-0.0841403	-0.120096	-0.145735	-0.108472	0.0200952	-0.0612115	-0.00655508	-0.0812899	0.0504313
109.3	-0.0643996	-0.101853	-0.0234455	-0.131001	-0.0302926	-0.141799	-0.134797		-0.0877825	-0.0836726	-0.11928	-0.14531	-0.108698	0.0205066	-0.0620785	-0.00662605	-0.0813685	0.0505287
109.4	-0.0641823	-0.101667	-0.0234106	-0.131935	-0.0304979	-0.143116	-0.13506		-0.0879303	-0.0833391	-0.118508	-0.144776	-0.108897	0.0207386	-0.0627168	-0.00672971	-0.0814686	0.0506334
109.5	-0.0641405	-0.101581	-0.0233309	-0.133165	-0.0303531	-0.144365			-0.088241	-0.083245	-0.117782	-0.144186	-0.109066	0.020799	-0.0631202	-0.00684056	-0.0777585	0.050399
109.6	-0.0643059	-0.101632	-0.0232064	-0.134547	-0.0298756	-0.145584			-0.0883155	-0.08333	-0.117123	-0.143709	-0.109209	0.0207027	-0.0635656	-0.00687463	-0.0778982	0.0505652
109.7	-0.0647153	-0.101869	-0.0230697	-0.135982	-0.0292114	-0.146902			-0.0883096	-0.083594	-0.11655	-0.143372	-0.109363	0.0204682	-0.0640505	-0.00683192	-0.0780966	0.0507722
109.8	-0.0653097	-0.10217	-0.02293	-0.137469	-0.0283251	-0.148321			-0.0882739	-0.084037	-0.116058	-0.143174	-0.109528	0.0200966	-0.0645078	-0.00671862	-0.0783375	0.0510207
109.9	-0.06601	-0.102514	-0.0227874	-0.139009	-0.0271719	-0.149619			-0.0882082	-0.0846591	-0.115615	-0.143155	-0.109638	0.0195879	-0.0649377	-0.00663532	-0.0785979	0.0512832
110	-0.06683	-0.102901	-0.0225029	-0.140463	-0.0258264	-0.150778			-0.0881126	-0.0854469	-0.115169	-0.143316	-0.109619	0.0189937	-0.06534	-0.00658203	-0.0788496	0.0515536
110.1	-0.0677755	-0.103333	-0.0221518	-0.141819	-0.0242888	-0.151798			-0.0879871	-0.0863623	-0.11472	-0.143658	-0.109472	0.0184486	-0.0657148	-0.00655874	-0.079085	0.051844
110.2	-0.0687742	-0.103808	-0.0217816	-0.143085	-0.0225588	-0.152587			-0.0878782	-0.0873682	-0.114279	-0.144179	-0.109247	0.0178214	-0.0660622	-0.00656545	-0.0793109	0.0521298
110.3	-0.069826	-0.104327	-0.0213925	-0.144267	-0.0206366	-0.153083			-0.0878395	-0.088346	-0.11387	-0.144797	-0.108959	0.0171392	-0.0664591	-0.0066847	-0.079525	0.0523945
110.4	-0.0709309	-0.104884	-0.0209843	-0.145367	-0.0185222	-0.153303			-0.0878628	-0.0892106	-0.113494	-0.145274	-0.10861	0.0164716	-0.0670659	-0.00696903	-0.0797147	0.05262
110.5	-0.0720888	-0.105455	-0.0205571	-0.146377	-0.0162222	-0.153355			-0.0879481	-0.0900472	-0.113146	-0.145548	-0.108221	0.0158186	-0.0678828	-0.0074182	-0.0798891	0.0528138
110.6	-0.0731586	-0.106042	-0.0201109	-0.147298	-0.0141577	-0.153226			-0.0880954	-0.0908831	-0.112821	-0.145597	-0.107844	0.0151464	-0.068956	-0.00796388	-0.0800719	0.0529429
110.7	-0.0740718	-0.106597	-0.0196366	-0.148103	-0.0125572	-0.152931			-0.0884547	-0.0917184	-0.11252	-0.145409	-0.107479	0.0144386	-0.0703975	-0.00856834	-0.080286	0.052985
110.8	-0.0747874	-0.107043	-0.0191998	-0.148715	-0.0116928	-0.152471			-0.0890238	-0.092553	-0.112228	-0.144983	-0.107215	0.0136952	-0.0722075	-0.00923161	-0.0805469	0.0529012
110.9	-0.0752942	-0.10738	-0.0188005	-0.149136	-0.0115781	-0.151847			-0.0898027	-0.093384	-0.111944	-0.14432	-0.107083	0.0129162	-0.0743858	-0.00995391	-0.0808566	0.0526902
111	-0.0756177	-0.107606	-0.0184145	-0.149363	-0.0122129	-0.151056			-0.0907915	-0.0941684	-0.111644	-0.14342	-0.107083	0.0120818	-0.0769326	-0.0106494	-0.0812056	0.0523595
111.1	-0.0757	-0.107723	-0.0179981	-0.149402	-0.0135973	-0.150131			-0.0918844	-0.0948499	-0.11115	-0.142431	-0.107215	0.0111891	-0.0797583	-0.0112956	-0.0815676	0.0519254
111.2	-0.075511	-0.107946	-0.0175514	-0.149262	-0.0157313	-0.149157			-0.0930353	-0.095416	-0.110517	-0.141424	-0.107457	0.0102162	-0.082825	-0.0118917	-0.0819649	0.0514148
111.3	-0.0750505	-0.108297	-0.0170745	-0.148945	-0.0186149	-0.147955			-0.0942485	-0.095867	-0.109744		-0.10781	0.00916314	-0.0859284	-0.012456	-0.0779098	0.0500213
111.4	-0.0743311	-0.108774	-0.0165672	-0.148485	-0.0222481	-0.146573			-0.095524	-0.09622	-0.108833		-0.108198	0.00802989	-0.0887971	-0.0130498	-0.0784285	0.0494187
111.5	-0.073512	-0.109387	-0.0160296	-0.147992	-0.0257795	-0.145358			-0.0968617	-0.0964847	-0.107802		-0.108593	0.00688069	-0.0913742	-0.0136619	-0.0789197	0.0488657
111.6	-0.0725931	-0.11014	-0.0155099	-0.147505	-0.0288705	-0.144311			-0.0982617	-0.096661	-0.106658		-0.109001	0.00580084	-0.093659	-0.0142778	-0.0793575	0.048401
111.7	-0.071716	-0.111031	-0.0150557	-0.147027	-0.0314893	-0.143425			-0.0996947	-0.096749	-0.105434		-0.109444	0.00479034	-0.0956515	-0.0148975	-0.0797558	0.0480162
111.8	-0.0708802	-0.111921	-0.0146307	-0.146559	-0.0336362	-0.142705			-0.101137	-0.0967509	-0.104136		-0.109922	0.00382377	-0.0973517	-0.0154906	-0.0800997	0.0477018
111.9	-0.0700836	-0.112677	-0.0141369	-0.146137	-0.035311	-0.142151			-0.102528	-0.0967482	-0.103037		-0.110435	0.00293263	-0.0987597	-0.0159987	-0.08039	0.0474803
112	-0.0693105	-0.113008	-0.0135529	-0.14579	-0.0365138	-0.141794			-0.103665	-0.0968443	-0.102207		-0.110948	0.00224686	-0.099817	-0.0164234	-0.0805867	0.0473501
112.1	-0.0685597	-0.112912	-0.0128789	-0.145518	-0.0372446	-0.141737			-0.104549	-0.0970393	-0.10165		-0.111371	0.00176644	-0.1005	-0.0168338	-0.0806945	0.0473019
112.2	-0.0678311	-0.112392	-0.0121147	-0.145321	-0.0374523	-0.141987			-0.10518	-0.0973331	-0.101367		-0.111709	0.00149138	-0.100925	-0.0172555	-0.0807212	0.0473372
112.3	-0.0671249	-0.111668	-0.0112604	-0.145151	-0.0370207	-0.142332			-0.105557	-0.0976472	-0.101357		-0.111943	0.0014138	-0.101096	-0.0176887	-0.0806487	0.0474443
112.4	-0.0665418	-0.11078	-0.0103268	-0.144946	-0.0359046	-0.142718			-0.105681	-0.0979261	-0.101638		-0.112071	0.00151746	-0.100919	-0.0181333	-0.0804668	0.0476072
112.5	-0.0660853	-0.10973	-0.00929174	-0.144668	-0.0345236	-0.143145			-0.105551	-0.09817	-0.102247		-0.112023	0.00176119	-0.100395	-0.0185893	-0.0802043	0.0477891
112.6	-0.0657537	-0.108516	-0.00816322	-0.144354	-0.0329526	-0.143612			-0.105168	-0.0983787	-0.103179		-0.111731	0.00199713	-0.0995234	-0.019048	-0.0798755	0.0479687
112.7	-0.0654111	-0.107115	-0.00708847	-0.144019	-0.0311916	-0.144121			-0.104646	-0.0986027	-0.104386		-0.111196	0.00221297	-0.0983041		-0.084489	0.0467528
112.8	-0.0650141	-0.105623	-0.00606747	-0.143664	-0.0292955	-0.144684			-0.104114	-0.0988125	-0.105834		-0.110418	0.0023941	-0.0967413		-0.0839896	0.0470473
112.9	-0.0646016	-0.104054	-0.00518836	-0.143289	-0.0273846	-0.145331			-0.103651	-0.0990043	-0.107238		-0.109431	0.00256528	-0.0948285		-0.083453	0.0473259
113	-0.0641809	-0.102406	-0.00447264	-0.142896	-0.0254946	-0.146037			-0.103253	-0.0991782	-0.108599		-0.108344	0.00272651	-0.0925568		-0.082891	0.0475878
113.1	-0.063752	-0.100735	-0.00392031	-0.142526	-0.0236254	-0.146771			-0.102921	-0.0993341	-0.109915		-0.107216	0.00287779			-0.0816217	0.0499115
113.2	-0.0633148	-0.0990378		-0.142179	-0.021777	-0.147535			-0.102651	-0.0995096	-0.111188		-0.106157	0.00301913			-0.0890331	0.0459182
113.3	-0.0628643	-0.0973164		-0.141854	-0.0199493	-0.148219			-0.102434	-0.0997495	-0.112388		-0.105174	0.00315051			-0.0886798	0.0462774
113.4	-0.0622966	-0.0957783		-0.141553	-0.0181598	-0.148734			-0.102267	-0.100054	-0.113477		-0.104271	0.00343788			-0.0883153	0.0466668
113.5	-0.0616119	-0.0945287		-0.141241	-0.0165561	-0.14908			-0.102153	-0.100431	-0.114543		-0.103451	0.00388357			-0.0879712	0.047063
113.6	-0.0608276	-0.0935528		-0.140901	-0.0150936	-0.149166			-0.102115	-0.100812	-0.115587		-0.102714	0.00436358			-0.0876405	0.0474288
113.7	-0.0600606	-0.092833		-0.140531	-0.0138113	-0.148845			-0.101862	-0.101202	-0.116607		-0.102061	0.00486988			-0.0872944	0.04772
113.8	-0.0593304	-0.0923528		-0.140086	-0.0128788	-0.148118			-0.101696	-0.101615	-0.117605		-0.101481	0.00536552			-0.0869797	0.0479051
113.9	-0.0586629	-0.0919973		-0.139505	-0.0123308	-0.147243			-0.101701	-0.10205	-0.118577		-0.100967	0.00585049			-0.0867184	0.048005
114	-0.058058	-0.091766		-0.13879	-0.0121674	-0.146205			-0.101876	-0.102507	-0.119462		-0.100461	0.00632481			-0.0864968	0.0480119
114.1	-0.0575157	-0.0916556		-0.137941	-0.0123887	-0.144998			-0.102222	-0.102972			-0.0999087	0.00678846			-0.0825347	0.0490881
114.2	-0.0570996	-0.0916661		-0.136897	-0.0129945	-0.143624			-0.102738	-0.103417			-0.0993086	0.00709093			-0.0822949	0.0487753
114.3	-0.0568045	-0.0917974		-0.13561		-0.142188			-0.103424	-0.103805			-0.0987624	0.00723686			-0.0906443	0.0444526
114.4	-0.0566363	-0.0920496		-0.134079		-0.140784			-0.103991	-0.104045			-0.0982865	0.00734375			-0.0903161	0.0441249
114.5	-0.0566213	-0.0924227		-0.132342		-0.139527			-0.104508	-0.104094			-0.0978809	0.00741158			-0.089998	0.0437692
114.6	-0.0567279			-0.130639		-0.138411			-0.105224	-0.103962			-0.0975444	0.00744036			-0.0892954	0.0464096
114.7	-0.0569191			-0.128978		-0.137307			-0.106062	-0.103669			-0.0972408	0.00741183			-0.0889663	0.0460285
114.8	-0.057195			-0.127357		-0.136213			-0.107057	-0.103215			-0.0969703	0.00732475			-0.088669	0.0456403
114.9	-0.0575555			-0.125778		-0.135194			-0.108217	-0.1026			-0.0967126	0.0071791			-0.088411	0.0452563
115	-0.0579867			-0.124377		-0.134348			-0.109543	-0.101837			-0.0965404	0.00701193			-0.0882314	0.0449247
115.1	-0.0583861			-0.123169		-0.133676			-0.111034	-0.100969			-0.0964633	0.00683086			-0.0881239	0.0446628
115.2	-0.0587031			-0.122153		-0.133253			-0.112636	-0.100043			-0.0965494	0.00669832			-0.0880912	0.0445057
115.3	-0.0588907			-0.121343		-0.13313			-0.1142	-0.0991032			-0.0967987	0.00652648			-0.0881342	0.0444299
115.4	-0.0589259			-0.120751		-0.133293			-0.115726	-0.0981506			-0.0972112	0.00631532			-0.088249	0.0444345
115.5	-0.0588087			-0.120303		-0.133585			-0.117215	-0.0971968			-0.0977901	0.00606484			-0.0884048	0.0444885
115.6	-0.0586804			-0.119955		-0.134005			-0.118667	-0.096303			-0.0985411	0.00580891			-0.0886205	0.0445857
115.7	-0.0586095			-0.119734		-0.134553			-0.119861	-0.0954691			-0.0994407	0.00556391			-0.0888721	0.0447034
115.8	-0.058596			-0.119716		-0.135223			-0.120799	-0.0946951			-0.100348	0.00547147			-0.0891294	0.0448834
115.9	-0.0586398			-0.119902		-0.135856			-0.121556	-0.0939942			-0.101231	0.00555905			-0.0893742	0.0451141
116	-0.0587212			-0.120242		-0.136342			-0.122132	-0.0934411			-0.102016	0.00565407			-0.0896058	0.0453208
116.1	-0.0588623			-0.12064		-0.136626			-0.122632	-0.0930872			-0.102635	0.00576748			-0.0898164	0.0454934
116.2	-0.0590454			-0.121097		-0.13662			-0.123103	-0.0929325			-0.103086	0.00597725			-0.0899868	0.0456477
116.3	-0.0592593			-0.121612		-0.136505			-0.123545	-0.092977			-0.103371	0.00628337			-0.0901409	0.0458106
116.4	-0.0594917			-0.122136		-0.13628			-0.123959	-0.0932079			-0.103516	0.00668585			-0.090272	0.04598
116.5	-0.0595833			-0.122458		-0.135946			-0.124343	-0.0934965			-0.103585	0.00712047			-0.0903273	0.0461327
116.6	-0.0595342			-0.122539		-0.135501			-0.124698	-0.0938428			-0.103599	0.00744128			-0.0903247	0.0462216
116.7	-0.0593443			-0.122448		-0.134943			-0.125068	-0.0942471			-0.103529	0.00763567			-0.0902778	0.0462533
116.8	-0.059017			-0.122413		-0.134643			-0.125358	-0.0947112			-0.103359	0.00772902			-0.0902532	0.0462986
116.9	-0.0585641			-0.122432		-0.134626			-0.125508	-0.0951667			-0.103088	0.00772238			-0.0902375	0.0463521
117	-0.058058			-0.122506		-0.13486			-0.12572	-0.0956137			-0.102717	0.00761572			-0.0902656	0.0464248
117.1	-0.0575594			-0.122636		-0.135244			-0.125993	-0.0960521			-0.102245	0.00748373			-0.0903208	0.0465203
117.2	-0.0570685			-0.122821		-0.135769			-0.126327	-0.0964819			-0.101668	0.00733057			-0.0904008	0.0466391
117.3	-0.0565853					-0.136434			-0.126724	-0.0969038				0.00715624			-0.081898	0.0524977
117.4	-0.0560087					-0.137239			-0.127182	-0.097336				0.00693813			-0.0821654	0.052751
117.5						-0.138126			-0.127701	-0.0977783				0.00671116			-0.0892235	0.0573336
117.6						-0.13894			-0.128238	-0.0981269				0.00662319			-0.0896705	0.0575737
117.7						-0.13957			-0.128839	-0.0983296				0.00668234			-0.0900142	0.0578414
117.8						-0.139956			-0.129607	-0.0984477				0.0068886			-0.0902805	0.0581437
117.9						-0.14007			-0.13044	-0.0984864				0.00724199			-0.0904386	0.0584586
118						-0.139937			-0.131337	-0.0984458				0.00763683			-0.0905206	0.0587486
118.1						-0.139594			-0.132299	-0.0983257				0.00804282			-0.090544	0.0590112
118.2						-0.139042			-0.133329	-0.0981263				0.00847499			-0.0905057	0.0592556
118.3						-0.138277			-0.134439	-0.0978912				0.0089351			-0.0904178	0.0594877
118.4						-0.137296			-0.135627	-0.0977851				0.00925721			-0.0903625	0.0596463
118.5						-0.1361			-0.136893	-0.097829				0.00942761			-0.0903486	0.0597303
118.6						-0.134787			-0.138239	-0.0980211				0.0094463			-0.0904001	0.0597623
118.7						-0.133506			-0.139559	-0.0983365				0.00931327			-0.090522	0.0597502
118.8						-0.132257			-0.140518	-0.0987621				0.00902851			-0.0906271	0.0596229
118.9						-0.13104			-0.141109	-0.0992977				0.0086221			-0.0907061	0.0593868
119						-0.130174			-0.141331	-0.0999435				0.00810685			-0.0908355	0.0590971
119.1						-0.129697			-0.141186	-0.100699				0.00748278			-0.0910249	0.0587559
119.2						-0.129609			-0.140672	-0.101499				0.00690041			-0.0912201	0.0584221
119.3						-0.129911			-0.140944	-0.102362				0.00636102			-0.091714	0.0583411
119.4										-0.103313				0.00585048			-0.0487311	0.0545816
119.5										-0.104352				0.0053688			-0.0494917	0.0548605
119.6										-0.105469				0.00491596			-0.0502765	0.0551924
119.7										-0.106644				0.00449157			-0.0510761	0.0555677
119.8										-0.107877				0.0040614			-0.0519077	0.0559691
119.9										-0.109168				0.00361277			-0.0527775	0.0563903
120										-0.110401				0.00310866			-0.0536462	0.0567548
120.1										-0.111457				0.00254329			-0.0544567	0.057
120.2										-0.112313				0.00198548			-0.0551637	0.0571492
120.3										-0.11297				0.00152307			-0.0557233	0.0572463
120.4										-0.113427				0.00116853			-0.0561291	0.0572976
120.5										-0.113672				0.000988568			-0.0563418	0.0573303
120.6										-0.113645				0.0009832			-0.0563309	0.0573141
120.7										-0.113345				0.00114998			-0.0560975	0.0572475
120.8										-0.112872				0.00133434			-0.0557687	0.057103
120.9										-0.11224				0.00150881			-0.0553655	0.0568743
121										-0.111483							-0.111483
121.1										-0.110605							-0.110605
121.2										-0.109605							-0.109605
121.3										-0.108485							-0.108485
121.4										-0.107257							-0.107257
121.5										-0.106049							-0.106049
121.6										-0.105							-0.105
121.7										-0.104116							-0.104116
121.8										-0.103389							-0.103389
121.9										-0.102807							-0.102807
122										-0.10237							-0.10237
122.1										-0.102078							-0.102078
122.2										-0.101931							-0.101931
122.3										-0.101923							-0.101923
122.4										-0.101962							-0.101962
122.5										-0.102047							-0.102047
122.6										-0.102266							-0.102266
122.7										-0.102566							-0.102566
122.8										-0.102949							-0.102949
122.9										-0.103415							-0.103415
123										-0.103962							-0.103962
123.1										-0.104583							-0.104583
123.2										-0.105278							-0.105278

## Sheet: Lateral_Longitudinal_Strain
	Longitudinal Strain in %
Axial Height [mm]	small_trial_1	standard_1	standard_2	small_trial_2	small_trial_3	standard_3	small_trial_4	standard_4	standard_5	small_trial_5	standard_6	small_trial_6	standard_7	small_trial_7	small_trial_8	standard_8	Mean value	Standard deviation
2.5	0.371587	0.29018	0.225712	0.375221	0.0588	0.230197		0.243793	0.341398	0.126237	0.271782	0.261085		0.81886	0.347	0.0648814	0.287624	0.17756
2.6	0.373807	0.290932	0.233264	0.376209	0.0596151	0.22843		0.239374	0.341421	0.128129	0.271344	0.263257		0.820668	0.359961	0.0654777	0.289421	0.17807
2.7	0.375145	0.291822	0.241272	0.376976	0.0612083	0.226599		0.235368	0.341433	0.129737	0.2716	0.265311		0.822217	0.368066	0.0658897	0.290903	0.178362
2.8	0.375785	0.292823	0.249735	0.377525	0.0629266	0.224813		0.231748	0.341454	0.131059	0.27255	0.267242		0.82352	0.37494	0.0661176	0.292303	0.178584
2.9	0.376429	0.293862	0.258655	0.377982	0.0644864	0.22307		0.2285	0.341559	0.132096	0.273849	0.269035		0.824576	0.380595	0.0661635	0.293633	0.178789
3	0.376987	0.294935	0.268032	0.378404	0.0658829	0.221372		0.225719	0.341736	0.132854	0.275401	0.270691		0.825394	0.385032	0.0660312	0.294891	0.17897
3.1	0.37744	0.29604	0.277877	0.37879	0.0671001	0.219719		0.223479	0.341962	0.133402	0.277247	0.272208	0.261238	0.825979	0.388159	0.0657299	0.293758	0.17326
3.2	0.377788	0.297479	0.288259	0.379141	0.0680286	0.218111		0.2218	0.342227	0.133767	0.279323	0.273588	0.260969	0.826329	0.389706	0.0652974	0.294788	0.173379
3.3	0.378032	0.299577	0.298612	0.379469	0.0686825	0.216592		0.220679	0.342527	0.134015	0.281473	0.274889	0.260702	0.826444	0.390414	0.0647338	0.295789	0.173483
3.4	0.378181	0.302334	0.308303	0.379817	0.0691455	0.21523		0.220119	0.342875	0.134282	0.283513	0.276138	0.260436	0.826225	0.390762	0.0639887	0.296757	0.173555
3.5	0.378427	0.304726	0.31781	0.380263	0.0695983	0.214088		0.219959	0.343273	0.134594	0.285445	0.277333	0.26017	0.825628	0.390756	0.0630728	0.297676	0.173575
3.6	0.378767	0.305608	0.327132	0.380801	0.0700346	0.213167		0.220148	0.343725	0.13495	0.287256	0.278479	0.260012	0.824656	0.390397	0.0620523	0.298479	0.173532
3.7	0.379173	0.306224	0.336269	0.381274	0.0704544	0.212314		0.220686	0.344243	0.135349	0.288923	0.279586	0.260018	0.823312	0.389267	0.0609623	0.299204	0.173408
3.8	0.379645	0.306573	0.345222	0.381668	0.0708576	0.2115		0.221415	0.344828	0.135792	0.290445	0.28065	0.26017	0.821601	0.388148	0.0598029	0.299888	0.173238
3.9	0.380046	0.306663	0.35399	0.381985	0.0712443	0.210711		0.222323	0.345363	0.136279	0.291833	0.28167	0.260398	0.819749	0.38704	0.0585951	0.300526	0.173059
4	0.380234	0.306542	0.362574	0.382224	0.0716145	0.210013		0.223408	0.345801	0.136757	0.293028	0.282767	0.260701	0.817755	0.385942	0.0573393	0.301113	0.172866
4.1	0.380375	0.306232	0.370835	0.382439	0.0719682	0.209526		0.224671	0.346116	0.137303	0.294008	0.284019	0.261074	0.815621	0.384884	0.0560308	0.301673	0.172651
4.2	0.380471	0.305742	0.378599	0.382657	0.0721674	0.20925	0.139769	0.226112	0.346253	0.138004	0.294857	0.285441	0.261422	0.813454	0.383885	0.0548212	0.292057	0.171515
4.3	0.38052	0.305072	0.385852	0.382877	0.0719727	0.209185	0.137508	0.227731	0.346219	0.138623	0.295583	0.287034	0.261744	0.811338	0.382944	0.0537569	0.292372	0.171482
4.4	0.380524	0.304223	0.392608	0.383012	0.0714734	0.209328	0.136523	0.22953	0.346049	0.139158	0.296184	0.288766	0.26204	0.809271	0.381975	0.052876	0.292721	0.171387
4.5	0.380474	0.303224	0.398679	0.383077	0.0706853	0.209678	0.136431	0.231476	0.345743	0.13961	0.29666	0.290567	0.262311	0.807254	0.380979	0.052278	0.29307	0.171231
4.6	0.380353	0.302097	0.404009	0.383108	0.0696083	0.210166	0.137233	0.233394	0.345301	0.139982	0.297013	0.292449	0.262556	0.805287	0.379955	0.0519527	0.293404	0.171014
4.7	0.380151	0.300819	0.408598	0.383104	0.0682425	0.210651	0.1388	0.235291	0.344723	0.14028	0.297241	0.294314	0.262775	0.803342	0.378902	0.0518711	0.293694	0.170741
4.8	0.379932	0.299388	0.412485	0.383065	0.0665878	0.211094	0.141126	0.237177	0.344009	0.140544	0.297345	0.29613	0.262972	0.801406	0.377833	0.0520332	0.293945	0.170411
4.9	0.37979	0.297806	0.415963	0.383077	0.0646442	0.211486	0.144211	0.239081	0.343309	0.140849	0.297367	0.297895	0.26315	0.799475	0.376757	0.0524389	0.294206	0.17004
5	0.379718	0.296071	0.418935	0.383169	0.0626593	0.211828	0.14809	0.241006	0.342757	0.141019	0.297339	0.299611	0.263308	0.797563	0.375674	0.053033	0.294486	0.169623
5.1	0.379714	0.294184	0.421282	0.383376	0.0610664	0.212119	0.151556	0.242954	0.342378	0.141025	0.297262	0.301279	0.263413	0.795664	0.374545	0.0538057	0.294726	0.169185
5.2	0.379779	0.292145	0.423004	0.383801	0.0598926	0.212359	0.154606	0.244917	0.342165	0.140876	0.297125	0.302875	0.263411	0.793774	0.373363	0.0547393	0.294927	0.168722
5.3	0.379912	0.290007	0.424101	0.384446	0.0593494	0.212548	0.157242	0.246819	0.342109	0.140575	0.296957	0.304293	0.263303	0.791893	0.372128	0.0557975	0.295092	0.168219
5.4	0.380108	0.287929	0.424569	0.385319	0.0594823	0.21267	0.159462	0.248684	0.342208	0.140121	0.296892	0.305535	0.263071	0.790021	0.370848	0.0569802	0.295244	0.167668
5.5	0.380364	0.285914	0.424406	0.386416	0.0602915	0.212835	0.16127	0.250519	0.342466	0.139514	0.296928	0.306593	0.262713	0.788158	0.369522	0.0582768	0.295387	0.167066
5.6	0.380786	0.28396	0.423612	0.387712	0.0617769	0.213037	0.162698	0.25229	0.34288	0.138755	0.297066	0.307467	0.26223	0.78629	0.36815	0.059673	0.295524	0.166412
5.7	0.381451	0.282089	0.422316	0.389064	0.0639384	0.213269	0.163751	0.253988	0.343452	0.138093	0.297305	0.308158	0.26162	0.784316	0.366732	0.0611688	0.29567	0.165677
5.8	0.382359	0.280369	0.420916	0.390432	0.0666157	0.213523	0.164734	0.255612	0.344178	0.137551	0.297674	0.308665	0.260886	0.78211	0.365306	0.0625287	0.295841	0.164875
5.9	0.383294	0.2788	0.419413	0.391721	0.069522	0.213792	0.165594	0.257175	0.344937	0.137137	0.298178	0.30899	0.260025	0.779851	0.363872	0.0637098	0.296001	0.16406
6	0.384168	0.277381	0.417808	0.392836	0.0726258	0.214069	0.166148	0.258714	0.345565	0.136892	0.298817	0.309143	0.259203	0.777639	0.36248	0.064709	0.296137	0.163247
6.1	0.384981	0.276068	0.416101	0.393778	0.0759037	0.214356	0.166396	0.26023	0.346023	0.136867	0.299623	0.309158	0.258445	0.775475	0.361161	0.0655222	0.296256	0.162436
6.2	0.385732	0.274828	0.414291	0.394562	0.0788024	0.214651	0.166338	0.261667	0.346312	0.137057	0.300661	0.309056	0.257804	0.773359	0.359917	0.0661496	0.296324	0.161675
6.3	0.386421	0.273665	0.412532	0.395187	0.0813219	0.214955	0.166023	0.262994	0.346431	0.13746	0.301862	0.308859	0.257314	0.77129	0.358701	0.0665632	0.296349	0.160969
6.4	0.387128	0.272576	0.410944	0.395629	0.0834621	0.215267	0.165495	0.264213	0.346381	0.138078	0.303137	0.308565	0.256976	0.769275	0.357505	0.0667489	0.296336	0.160324
6.5	0.387849	0.271542	0.409537	0.395801	0.0852231	0.215568	0.165021	0.265329	0.346161	0.138765	0.3044	0.308198	0.25679	0.767313	0.356355	0.066691	0.296284	0.159733
6.6	0.388587	0.270561	0.408434	0.395669	0.0865465	0.215852	0.164968	0.266343	0.345855	0.139248	0.30565	0.307895	0.256754	0.765462	0.355279	0.0665518	0.296228	0.159202
6.7	0.389345	0.269634	0.407708	0.395285	0.0871393	0.216117	0.165336	0.26729	0.345508	0.139476	0.30689	0.307656	0.25687	0.763803	0.354277	0.0663534	0.296168	0.158776
6.8	0.390164	0.268806	0.407385	0.394685	0.0869295	0.216365	0.166037	0.26817	0.345178	0.139393	0.30813	0.307518	0.257105	0.762392	0.35333	0.0661129	0.296106	0.158481
6.9	0.391044	0.26812	0.407467	0.393869	0.0861283	0.216594	0.167062	0.268888	0.344896	0.139	0.309368	0.307555	0.257362	0.761229	0.352435	0.0658373	0.296053	0.158305
7	0.391981	0.267568	0.407953	0.392836	0.085005	0.216807	0.168424	0.269467	0.344631	0.138249	0.310605	0.307769	0.257661	0.760315	0.351592	0.0655923	0.296028	0.158221
7.1	0.392971	0.267126	0.408843	0.391587	0.0835599	0.216987	0.170147	0.269949	0.344382	0.137193	0.311886	0.30816	0.258001	0.759648	0.350801	0.0653777	0.296039	0.158225
7.2	0.393905	0.266731	0.410096	0.390121	0.0817927	0.217092	0.172232	0.270333	0.344148	0.135862	0.313302	0.308722	0.258384	0.75923	0.350063	0.0651936	0.296075	0.158316
7.3	0.394679	0.266383	0.411584	0.388612	0.0797036	0.2171	0.174139	0.270621	0.343932	0.134256	0.314853	0.309439	0.258808	0.759059	0.349377	0.0650415	0.296099	0.158518
7.4	0.395296	0.266081	0.413173	0.387082	0.0772926	0.216982	0.17561	0.270812	0.343775	0.13273	0.316537	0.31031	0.259274	0.759137	0.348744	0.0649611	0.296112	0.158815
7.5	0.395756	0.265826	0.414736	0.385635	0.0746908	0.216813	0.176647	0.270906	0.343677	0.131398	0.318275	0.311337	0.259748	0.759469	0.348121	0.0649522	0.296124	0.159184
7.6	0.396094	0.265618	0.41625	0.384339	0.0722614	0.216592	0.177411	0.270903	0.34364	0.130317	0.319895	0.312466	0.260037	0.759955	0.347487	0.0650258	0.296143	0.159565
7.7	0.396353	0.265473	0.417644	0.383194	0.0701349	0.216319	0.177908	0.270875	0.343665	0.129495	0.321417	0.313646	0.260185	0.76047	0.346952	0.0651861	0.296182	0.159918
7.8	0.396533	0.265287	0.418918	0.382194	0.0683471	0.215994	0.178145	0.270875	0.343732	0.12893	0.322843	0.314874	0.260222	0.76099	0.346505	0.0654332	0.296239	0.160236
7.9	0.396633	0.265066	0.42007	0.381339	0.0669099	0.215669	0.178167	0.270912	0.343765	0.128622	0.324171	0.316128	0.260148	0.761514	0.346134	0.0657334	0.296311	0.160513
8	0.396744	0.264815	0.421102	0.380631	0.0658234	0.215419	0.177974	0.270987	0.343764	0.128551	0.325344	0.317408	0.259963	0.762044	0.345838	0.0660777	0.296405	0.160749
8.1	0.396826	0.264533	0.422001	0.380024	0.0650875	0.215243	0.177566	0.27106	0.343795	0.128647	0.326319	0.318714	0.259667	0.762578	0.345616	0.0664562	0.296508	0.160949
8.2	0.396875	0.264221	0.422685	0.379512	0.0647022	0.215142	0.177417	0.271107	0.343864	0.128884	0.327161	0.320046	0.25926	0.763117	0.345485	0.0668254	0.296644	0.161091
8.3	0.396892	0.263875	0.423192	0.379085	0.0646354	0.215116	0.17708	0.271129	0.343891	0.129143	0.327992	0.321392	0.258742	0.76366	0.345515	0.0671851	0.296783	0.16121
8.4	0.39686	0.263498	0.423534	0.378735	0.0646797	0.215051	0.176555	0.271125	0.343789	0.129474	0.328812	0.322717	0.258112	0.764209	0.345628	0.0675858	0.296898	0.161317
8.5	0.39675	0.263088	0.42374	0.378483	0.0646545	0.214875	0.175842	0.271081	0.343561	0.129963	0.32962	0.323995	0.257524	0.764804	0.34575	0.0680419	0.296986	0.161428
8.6	0.39656	0.262732	0.423871	0.378335	0.0645652	0.214587	0.175082	0.270978	0.343205	0.130611	0.330417	0.325217	0.256964	0.765429	0.345882	0.0685532	0.297062	0.161535
8.7	0.396291	0.262525	0.423926	0.378368	0.0643803	0.214192	0.174414	0.270788	0.342721	0.131418	0.331203	0.326318	0.256428	0.766079	0.345917	0.0691346	0.297131	0.161631
8.8	0.395942	0.262466	0.423904	0.378592	0.0641	0.21371	0.17375	0.27053	0.342111	0.132384	0.331977	0.327299	0.255931	0.76675	0.3458	0.0697942	0.29719	0.161718
8.9	0.395654	0.262548	0.423807	0.378906	0.0637242	0.213158	0.173091	0.270216	0.34147	0.133503	0.33274	0.32816	0.255546	0.767442	0.345531	0.0705192	0.297251	0.161799
9	0.395544	0.262724	0.423634	0.379298	0.0632528	0.212534	0.172039	0.269847	0.340825	0.134758	0.333603	0.328901	0.255273	0.768156	0.34511	0.0713446	0.297303	0.161899
9.1	0.395441	0.262993	0.423385	0.379714	0.0626859	0.211838	0.1709	0.269424	0.34018	0.13602	0.334573	0.329521	0.255112	0.768892	0.344694	0.0722747	0.297353	0.162007
9.2	0.395347	0.263354	0.423138	0.380127	0.062328	0.211072	0.169965	0.268979	0.339601	0.137178	0.335466	0.330062	0.255048	0.769624	0.344315	0.0731582	0.297423	0.162097
9.3	0.395262	0.263806	0.422969	0.380538	0.0625143	0.210239	0.169233	0.26853	0.339086	0.138184	0.336277	0.330556	0.255064	0.77026	0.343975	0.0739488	0.297528	0.162134
9.4	0.395246	0.264354	0.422864	0.380947	0.0631554	0.209455	0.168704	0.268096	0.338636	0.139026	0.337006	0.331033	0.255159	0.770774	0.34376	0.0746249	0.297677	0.162123
9.5	0.395312	0.26496	0.422832	0.381313	0.0640105	0.208724	0.168475	0.267666	0.338252	0.139705	0.337652	0.331564	0.255333	0.771165	0.343669	0.0751864	0.297864	0.16208
9.6	0.395461	0.265584	0.42288	0.381599	0.0649688	0.208019	0.168356	0.267238	0.337932	0.140218	0.338215	0.332138	0.255588	0.771412	0.343703	0.0756334	0.298059	0.162021
9.7	0.395692	0.266224	0.423008	0.381782	0.0660303	0.207473	0.168475	0.266815	0.337678	0.140558	0.338696	0.332798	0.255921	0.771544	0.343862	0.0759426	0.298281	0.161943
9.8	0.395849	0.266881	0.423217	0.381808	0.067195	0.207087	0.168838	0.266395	0.337464	0.140724	0.339094	0.33357	0.256335	0.771565	0.344151	0.0760437	0.298514	0.161845
9.9	0.395795	0.267555	0.423506	0.381593	0.0684628	0.206859	0.169445	0.265953	0.337212	0.140752	0.339453	0.334455	0.256828	0.771475	0.344557	0.0759366	0.29874	0.161716
10	0.395534	0.268239	0.423973	0.381107	0.0697778	0.206791	0.170129	0.265485	0.336946	0.140828	0.339826	0.335442	0.2574	0.771273	0.345003	0.0756765	0.298964	0.161558
10.1	0.395069	0.268931	0.424624	0.38035	0.0707652	0.206883	0.170781	0.26499	0.336654	0.140956	0.340214	0.336526	0.258052	0.770978	0.345538	0.0752733	0.299162	0.161413
10.2	0.394401	0.269627	0.425375	0.379323	0.0713891	0.207133	0.171402	0.264484	0.336336	0.141067	0.340627	0.337734	0.258718	0.770601	0.346175	0.0747332	0.29932	0.161289
10.3	0.393581	0.270262	0.426227	0.378025	0.0715178	0.207546	0.17199	0.264058	0.335993	0.141159	0.341055	0.339169	0.259197	0.770142	0.346913	0.0740965	0.299433	0.1612
10.4	0.392609	0.270807	0.427175	0.376456	0.0713183	0.208016	0.172196	0.26371	0.335623	0.141234	0.341377	0.340832	0.259508	0.769602	0.347745	0.0733635	0.299473	0.161151
10.5	0.391485	0.271263	0.428152	0.374659	0.0707908	0.208407	0.171951	0.263441	0.335226	0.141291	0.341593	0.342719	0.259651	0.768975	0.348671	0.0725079	0.299424	0.161152
10.6	0.390231	0.271628	0.42916	0.372661	0.0699352	0.208711	0.171249	0.263251	0.334801	0.14133	0.341703	0.344829	0.259628	0.768264	0.349692	0.0714652	0.299284	0.161211
10.7	0.388817	0.271904	0.430076	0.370602	0.0687515	0.208934	0.17009	0.26314	0.33438	0.141351	0.341886	0.347162	0.259438	0.767569	0.350699	0.0702353	0.299065	0.161348
10.8	0.387243	0.27209	0.430889	0.368703	0.0672739	0.209084	0.168473	0.263107	0.333971	0.141353	0.342049	0.349552	0.25908	0.766891	0.351601	0.0690294	0.298774	0.16154
10.9	0.385724	0.272187	0.431712	0.366962	0.0656439	0.209161	0.166612	0.263108	0.333609	0.141376	0.342191	0.351939	0.258556	0.766173	0.3524	0.0678781	0.298452	0.161763
11	0.384386	0.272193	0.432546	0.36538	0.0637944	0.209166	0.16469	0.263045	0.333375	0.141386	0.342311	0.35431	0.257865	0.765344	0.353046	0.0667816	0.298101	0.162006
11.1	0.383233	0.272232	0.43339	0.363954	0.0617488	0.209098	0.162706	0.262917	0.333247	0.141334	0.342411	0.356632	0.257094	0.764424	0.353422	0.0657418	0.297724	0.162269
11.2	0.382264	0.272172	0.434245	0.362672	0.060127	0.209064	0.16066	0.262726	0.333223	0.141221	0.342488	0.358906	0.256277	0.763411	0.353486	0.0647604	0.297356	0.162489
11.3	0.381449	0.272001	0.435111	0.361548	0.0589404	0.209108	0.15876	0.262481	0.333303	0.141045	0.34255	0.36113	0.255376	0.762306	0.353238	0.0639003	0.297015	0.162647
11.4	0.380739	0.271722	0.435987	0.360581	0.0581889	0.209129	0.157169	0.262186	0.333488	0.140807	0.342585	0.363307	0.254394	0.761109	0.352677	0.0632407	0.296707	0.162728
11.5	0.38012	0.271357	0.436851	0.35985	0.0578726	0.209109	0.155938	0.261835	0.333688	0.140507	0.342597	0.365418	0.253329	0.759846	0.351809	0.0628042	0.296433	0.162729
11.6	0.37959	0.270907	0.437647	0.359389	0.0579914	0.209047	0.155067	0.261426	0.333787	0.140145	0.342587	0.367446	0.252181	0.758471	0.35065	0.0624269	0.296172	0.162654
11.7	0.379143	0.270371	0.438241	0.359199	0.0584753	0.208944	0.154556	0.260971	0.33375	0.13977	0.342555	0.369429	0.250951	0.756877	0.349199	0.0620868	0.295907	0.162481
11.8	0.378741	0.269749	0.438587	0.35928	0.0594317	0.208799	0.154494	0.260495	0.333577	0.139421	0.342501	0.371349	0.249639	0.755086	0.347691	0.0617769	0.295664	0.162198
11.9	0.378383	0.269063	0.438684	0.359631	0.0606495	0.208613	0.15489	0.260092	0.333271	0.139	0.342425	0.373181	0.248215	0.7532	0.346129	0.0614973	0.295433	0.161847
12	0.377971	0.268314	0.438504	0.360246	0.0618358	0.208398	0.155509	0.259773	0.332842	0.138555	0.342326	0.374924	0.246695	0.751219	0.344513	0.061248	0.29518	0.161459
12.1	0.377499	0.267511	0.437958	0.361091	0.0629611	0.208179	0.156428	0.259533	0.332247	0.138114	0.342152	0.37658	0.245135	0.749143	0.342842	0.0610689	0.294903	0.161018
12.2	0.376966	0.266717	0.437128	0.362166	0.0640254	0.207968	0.157699	0.259373	0.331485	0.137677	0.341771	0.378147	0.243596	0.746972	0.341117	0.0610061	0.294613	0.160518
12.3	0.376379	0.265932	0.4361	0.363297	0.0650286	0.207782	0.159322	0.25929	0.330591	0.137245	0.341245	0.379625	0.24208	0.744706	0.339337	0.0610581	0.294314	0.15996
12.4	0.375796	0.265153	0.434983	0.364456	0.0659709	0.20767	0.161297	0.259275	0.329527	0.136817	0.340591	0.381056	0.240588	0.742345	0.337503	0.0611852	0.294013	0.159356
12.5	0.375216	0.264302	0.433776	0.365644	0.0668431	0.207642	0.163625	0.259332	0.328296	0.136393	0.339824	0.382449	0.239155	0.739936	0.335657	0.0613875	0.293717	0.158716
12.6	0.374604	0.263379	0.4325	0.36686	0.0676016	0.207698	0.166142	0.259483	0.326895	0.135917	0.339098	0.383858	0.237972	0.737597	0.333921	0.0616376	0.293448	0.158084
12.7	0.373917	0.262369	0.431229	0.368103	0.0682464	0.207838	0.168843	0.259664	0.325326	0.135467	0.338392	0.385332	0.237039	0.735337	0.332427	0.0619061	0.293215	0.157465
12.8	0.373155	0.261378	0.429962	0.36926	0.0687732	0.208043	0.171721	0.259854	0.323588	0.135103	0.337705	0.386872	0.236356	0.733126	0.331308	0.0621931	0.293025	0.156851
12.9	0.372294	0.260471	0.428698	0.370199	0.069119	0.208227	0.174731	0.260054	0.321681	0.134822	0.337037	0.38846	0.235922	0.730964	0.330619	0.0624906	0.292862	0.156248
13	0.37132	0.259651	0.427439	0.37091	0.0692633	0.208312	0.177759	0.260262	0.319666	0.134638	0.336307	0.390079	0.235685	0.728852	0.33036	0.0627677	0.292704	0.155667
13.1	0.370286	0.258917	0.426184	0.371438	0.0692059	0.208298	0.180727	0.260508	0.317607	0.134551	0.335485	0.39173	0.235633	0.726789	0.33053	0.0630253	0.292557	0.155114
13.2	0.369288	0.25827	0.424946	0.371789	0.068947	0.208187	0.183598	0.260805	0.315498	0.134561	0.334558	0.393348	0.235766	0.724775	0.331115	0.0632689	0.29242	0.154592
13.3	0.36836	0.257711	0.423736	0.371962	0.0685187	0.208001	0.186372	0.261142	0.313417	0.134669	0.333524	0.394924	0.236084	0.722811	0.332038	0.0634986	0.292298	0.154097
13.4	0.36752	0.25724	0.422566	0.371958	0.0680421	0.207851	0.189048	0.261441	0.311432	0.134825	0.332383	0.396479	0.236587	0.720858	0.333087	0.0637143	0.292189	0.153611
13.5	0.366798	0.256863	0.421618	0.371776	0.0675173	0.207748	0.191627	0.261731	0.309544	0.134942	0.331136	0.398038	0.237121	0.71879	0.334171	0.0639194	0.292084	0.153131
13.6	0.366193	0.256644	0.420752	0.371437	0.0669449	0.207682	0.193967	0.262022	0.307752	0.13501	0.329782	0.399608	0.237619	0.716717	0.335074	0.0641176	0.291958	0.152672
13.7	0.365707	0.256478	0.419966	0.370962	0.0663566	0.207613	0.19593	0.262314	0.306058	0.135036	0.328426	0.401241	0.238068	0.714643	0.335797	0.0642924	0.291806	0.152244
13.8	0.365336	0.256361	0.419261	0.370339	0.0657703	0.207526	0.197493	0.262608	0.304459	0.135053	0.327089	0.402939	0.238371	0.712567	0.336338	0.0644876	0.291625	0.151842
13.9	0.365082	0.256293	0.418637	0.369727	0.0651937	0.20742	0.198621	0.262902	0.302942	0.135068	0.325755	0.4047	0.238492	0.71049	0.3367	0.0647223	0.291422	0.151469
14	0.364957	0.256275	0.418094	0.369141	0.0646268	0.207296	0.199261	0.263198	0.301491	0.135093	0.324412	0.406511	0.238432	0.70841	0.33688	0.0649578	0.29119	0.15113
14.1	0.364925	0.256307	0.417632	0.368582	0.0640696	0.207153	0.199402	0.263491	0.300295	0.135129	0.323073	0.408369	0.23819	0.706327	0.336711	0.0651896	0.290928	0.150821
14.2	0.364986	0.256387	0.4172	0.368049	0.063388	0.206992	0.199042	0.263752	0.299344	0.135174	0.321838	0.410233	0.237767	0.704226	0.336251	0.0654175	0.290628	0.150549
14.3	0.36514	0.256519	0.416737	0.367542	0.0625698	0.206768	0.198183	0.263963	0.298637	0.135279	0.320707	0.412071	0.237147	0.702132	0.335547	0.0656416	0.290286	0.150315
14.4	0.365326	0.2566	0.416244	0.367061	0.0616151	0.206365	0.196824	0.2641	0.298175	0.135371	0.319679	0.413882	0.236327	0.700192	0.3346	0.0658618	0.289889	0.150155
14.5	0.36553	0.256582	0.415767	0.366608	0.060749	0.205823	0.194869	0.264185	0.297958	0.135404	0.318756	0.415668	0.235306	0.698438	0.33341	0.0660406	0.289443	0.150062
14.6	0.365766	0.256426	0.415372	0.366184	0.0600385	0.205184	0.192507	0.264221	0.29798	0.135379	0.317937	0.417428	0.234085	0.696888	0.331976	0.0661622	0.288971	0.150033
14.7	0.366051	0.256116	0.415057	0.365813	0.0594666	0.204451	0.19014	0.264207	0.298112	0.135323	0.317221	0.419118	0.232662	0.695543	0.330299	0.0662497	0.288489	0.150047
14.8	0.366331	0.255654	0.414822	0.365549	0.0590332	0.203622	0.187999	0.264143	0.298378	0.135243	0.316675	0.420618	0.23104	0.694402	0.328373	0.0663737	0.288016	0.150084
14.9	0.366631	0.255038	0.414668	0.365408	0.0587384	0.202698	0.186072	0.264028	0.298793	0.135106	0.316256	0.421929	0.229216	0.693465	0.326212	0.0665341	0.287549	0.150145
15	0.366952	0.254276	0.414595	0.365407	0.0586684	0.20168	0.184268	0.263895	0.299294	0.134899	0.31589	0.423073	0.227192	0.692734	0.323891	0.0666836	0.287087	0.150235
15.1	0.367292	0.253369	0.414822	0.365546	0.0589329	0.200567	0.182588	0.263746	0.299792	0.134649	0.315534	0.424097	0.224967	0.692206	0.321424	0.0668161	0.286647	0.150354
15.2	0.367651	0.252301	0.415261	0.365831	0.0595321	0.19936	0.181031	0.263571	0.300254	0.134432	0.315189	0.425001	0.222608	0.691869	0.318898	0.0669253	0.286232	0.150493
15.3	0.367978	0.25111	0.415897	0.366282	0.0603863	0.198137	0.179598	0.263358	0.30068	0.134263	0.314855	0.425785	0.220367	0.69172	0.316417	0.0669331	0.28586	0.150656
15.4	0.368272	0.249821	0.416735	0.366899	0.0612799	0.197023	0.178638	0.263108	0.301071	0.134142	0.314531	0.426448	0.218448	0.691651	0.314021	0.0668291	0.285557	0.150819
15.5	0.368533	0.248435	0.417841	0.367646	0.0622078	0.196066	0.178217	0.262804	0.301425	0.134071	0.314217	0.426994	0.216896	0.691656	0.311711	0.06665	0.285336	0.150975
15.6	0.368673	0.246977	0.419215	0.36852	0.0631702	0.195265	0.178254	0.262404	0.301693	0.134025	0.313914	0.427461	0.215712	0.691746	0.309485	0.0664749	0.285187	0.151121
15.7	0.36861	0.245623	0.420856	0.369522	0.064167	0.194621	0.178597	0.261909	0.301773	0.13396	0.313442	0.427848	0.214895	0.691919	0.307452	0.0663035	0.285094	0.15126
15.8	0.368342	0.244372	0.422699	0.370475	0.0651467	0.194133	0.179244	0.261392	0.301656	0.133874	0.312734	0.42832	0.214447	0.692177	0.305664	0.066136	0.285051	0.151394
15.9	0.36787	0.243224	0.424627	0.371383	0.0659332	0.1938	0.180196	0.260891	0.301342	0.133719	0.311692	0.42894	0.214367	0.69252	0.304121	0.0659784	0.285038	0.151539
16	0.367156	0.24221	0.426529	0.37228	0.0665267	0.193624	0.18142	0.260463	0.300832	0.133487	0.310347	0.429706	0.214655	0.692916	0.302823	0.0658378	0.285051	0.151683
16.1	0.366197	0.241331	0.428333	0.373132	0.066927	0.193548	0.182896	0.260109	0.300094	0.133255	0.308732	0.430628	0.215223	0.693337	0.301853	0.0657152	0.285082	0.151818
16.2	0.364994	0.240579	0.43004	0.37394	0.0670675	0.193481	0.184624	0.259829	0.299128	0.133052	0.306849	0.431708	0.215987	0.693782	0.301199	0.0656834	0.285122	0.151949
16.3	0.363578	0.239953	0.431651	0.3747	0.0669598	0.193457	0.186345	0.259612	0.298005	0.132879	0.304757	0.432946	0.216948	0.694254	0.300778	0.0657073	0.285158	0.15209
16.4	0.361996	0.239451	0.432924	0.375415	0.0666391	0.193546	0.187856	0.259455	0.296879	0.132735	0.302596	0.434334	0.21807	0.694761	0.300567	0.0657218	0.285184	0.152241
16.5	0.36041	0.239073	0.433656	0.376087	0.0661054	0.19375	0.189035	0.259353	0.295838	0.13262	0.300553	0.435871	0.21922	0.695277	0.300565	0.0657043	0.285195	0.152403
16.6	0.358922	0.238818	0.43386	0.376713	0.0653587	0.194068	0.18987	0.259273	0.294917	0.132585	0.298626	0.437445	0.220395	0.695788	0.300773	0.0656549	0.285192	0.152567
16.7	0.35753	0.238634	0.433634	0.377295	0.0646264	0.1945	0.19036	0.259206	0.294116	0.132638	0.296815	0.439018	0.221596	0.696294	0.301193	0.0655736	0.285189	0.152715
16.8	0.356236	0.238458	0.43312	0.377784	0.0639372	0.195046	0.19042	0.259125	0.293434	0.132796	0.295167	0.44057	0.222822	0.696777	0.301609	0.0654605	0.285172	0.152849
16.9	0.355038	0.238115	0.432592	0.37809	0.0632913	0.195592	0.189891	0.259031	0.292872	0.133136	0.293685	0.442051	0.224074	0.69712	0.30202	0.0653993	0.285125	0.152962
17	0.354035	0.237592	0.432081	0.378179	0.0627119	0.196077	0.189199	0.258924	0.292452	0.133597	0.29237	0.443462	0.225316	0.697317	0.302427	0.065396	0.285071	0.153041
17.1	0.353235	0.23689	0.431843	0.378069	0.0622286	0.196487	0.188348	0.258805	0.29217	0.134176	0.291233	0.444808	0.226494	0.697368	0.3027	0.0654108	0.285017	0.153106
17.2	0.352636	0.236009	0.431871	0.377761	0.061805	0.196799	0.187287	0.258672	0.292015	0.134873	0.290297	0.4461	0.227546	0.697272	0.30275	0.0653976	0.284943	0.153168
17.3	0.352146	0.234958	0.432088	0.377254	0.0614249	0.196961	0.186017	0.258529	0.291953	0.135689	0.289454	0.447339	0.228586	0.697068	0.302549	0.0653366	0.284835	0.153226
17.4	0.351641	0.233762	0.432493	0.376548	0.0610884	0.196959	0.184536	0.258334	0.291979	0.136624	0.288601	0.448483	0.229565	0.696782	0.302098	0.065168	0.284666	0.153287
17.5	0.351123	0.232499	0.433087	0.375644	0.0607674	0.19679	0.183069	0.25808	0.292093	0.137658	0.287737	0.449523	0.230483	0.696367	0.301583	0.0648916	0.284462	0.153338
17.6	0.35059	0.23117	0.43387	0.374591	0.0604512	0.196457	0.18162	0.257742	0.292295	0.138765	0.286863	0.450458	0.231341	0.69582	0.301014	0.0645351	0.284224	0.153379
17.7	0.350044	0.229842	0.434809	0.373465	0.0601397	0.196035	0.180188	0.257316	0.292585	0.139859	0.285913	0.451289	0.232138	0.695226	0.300262	0.0641401	0.283953	0.153424
17.8	0.349484	0.228615	0.435858	0.372382	0.0598329	0.1956	0.178734	0.256802	0.292962	0.140882	0.284868	0.452016	0.232874	0.694566	0.299241	0.0637066	0.283651	0.153469
17.9	0.348934	0.227492	0.437002	0.37147	0.059582	0.195189	0.177199	0.256199	0.293416	0.141836	0.283729	0.452675	0.23355	0.693841	0.29797	0.0632762	0.283335	0.153516
18	0.348409	0.226473	0.43821	0.370736	0.0594133	0.194802	0.175695	0.255509	0.293808	0.142721	0.282578	0.453329	0.234218	0.69305	0.29645	0.0628889	0.283018	0.153554
18.1	0.347918	0.225556	0.43948	0.370172	0.0594101	0.19444	0.174301	0.25473	0.294008	0.143537	0.281386	0.453978	0.23489	0.692193	0.294679	0.0625446	0.282701	0.153571
18.2	0.347464	0.224743	0.440813	0.369775	0.0595722	0.194117	0.173054	0.25392	0.294016	0.144284	0.280148	0.45468	0.235382	0.691271	0.292658	0.0622433	0.282384	0.153574
18.3	0.347013	0.224033	0.442209	0.369547	0.0598996	0.193819	0.171955	0.253094	0.29386	0.144963	0.278864	0.455435	0.23548	0.690311	0.290394	0.0619853	0.282054	0.153569
18.4	0.346564	0.223426	0.443656	0.369519	0.0602769	0.193535	0.171008	0.252332	0.293616	0.145572	0.277535	0.456244	0.235168	0.689358	0.288175	0.06177	0.281735	0.153578
18.5	0.346118	0.222877	0.444943	0.369729	0.0606654	0.193267	0.170211	0.251619	0.293284	0.146091	0.276221	0.457106	0.234447	0.688495	0.286161	0.0616018	0.281427	0.153606
18.6	0.345674	0.222227	0.445899	0.370156	0.0610652	0.193024	0.169566	0.250955	0.292863	0.146551	0.274967	0.458022	0.233317	0.68765	0.284587	0.061532	0.281128	0.153626
18.7	0.345233	0.221493	0.446487	0.370705	0.0614764	0.192843	0.169071	0.250329	0.292354	0.146982	0.273668	0.458963	0.231789	0.686825	0.283378	0.0615625	0.280822	0.153627
18.8	0.344796	0.220685	0.446653	0.371374	0.0618808	0.192724	0.168951	0.249729	0.291756	0.147351	0.272304	0.459882	0.229962	0.686019	0.282497	0.0616411	0.280513	0.153596
18.9	0.344363	0.219815	0.446473	0.372108	0.0622565	0.192666	0.169264	0.249156	0.291235	0.147659	0.27089	0.460782	0.227869	0.685234	0.281941	0.0617405	0.280216	0.15354
19	0.343944	0.218884	0.446336	0.372903	0.0625709	0.192671	0.170063	0.248624	0.290953	0.147906	0.269504	0.461674	0.225461	0.684469	0.281711	0.0618608	0.279971	0.153488
19.1	0.343556	0.217891	0.446243	0.373802	0.0628238	0.192737	0.171359	0.248135	0.290698	0.14809	0.268234	0.462563	0.22337	0.683724	0.28179	0.0620019	0.279814	0.153427
19.2	0.343099	0.216837	0.446194	0.374699	0.063018	0.192766	0.173153	0.247691	0.290281	0.148213	0.26708	0.463448	0.221627	0.68302	0.282068	0.0621534	0.279709	0.153358
19.3	0.342573	0.215618	0.446189	0.375463	0.0631814	0.192843	0.175445	0.247291	0.289701	0.148275	0.266043	0.464296	0.220267	0.682363	0.282497	0.0622326	0.279642	0.153276
19.4	0.341978	0.214301	0.446227	0.376094	0.0633139	0.193081	0.178192	0.246935	0.28896	0.148363	0.265112	0.465096	0.219294	0.681657	0.283071	0.0622395	0.27962	0.153158
19.5	0.341315	0.212926	0.446254	0.376593	0.0634156	0.19344	0.181161	0.246603	0.288058	0.148508	0.264263	0.465831	0.218708	0.680899	0.283629	0.0622116	0.279613	0.153005
19.6	0.340571	0.211531	0.446197	0.37696	0.0635302	0.19392	0.184307	0.246291	0.286998	0.148706	0.263495	0.466478	0.21861	0.680089	0.284132	0.0621647	0.279624	0.152803
19.7	0.339729	0.210133	0.446059	0.377197	0.0636747	0.194521	0.187231	0.246	0.285721	0.148931	0.26275	0.467036	0.218806	0.679228	0.284578	0.0620639	0.279604	0.152576
19.8	0.338847	0.20873	0.44589	0.377303	0.0637767	0.195244	0.189699	0.245747	0.284171	0.149175	0.261914	0.467602	0.219235	0.678315	0.284969	0.0618845	0.279531	0.152354
19.9	0.337949	0.207384	0.445689	0.377261	0.0638261	0.196088	0.191725	0.245531	0.282348	0.149436	0.260984	0.468173	0.219898	0.67735	0.285303	0.0616263	0.279411	0.152137
20	0.337021	0.206104	0.44544	0.377069	0.0637929	0.197037	0.193398	0.245316	0.280252	0.149716	0.259983	0.468736	0.220795	0.676333	0.285582	0.0613429	0.279245	0.151915
20.1	0.336107	0.204982	0.444982	0.376758	0.0637141	0.198071	0.19472	0.245102	0.277958	0.150013	0.258951	0.46925	0.221926	0.675265	0.285791	0.061066	0.279041	0.151669
20.2	0.335242	0.204086	0.444482	0.376356	0.0635998	0.199164	0.19569	0.244889	0.275598	0.150325	0.257691	0.469719	0.22329	0.674156	0.285845	0.0607956	0.278808	0.151414
20.3	0.334425	0.203442	0.443956	0.375845	0.0634499	0.200238	0.196309	0.244678	0.273172	0.150609	0.256147	0.470148	0.224833	0.672899	0.285643	0.0605692	0.278523	0.151136
20.4	0.333656	0.203049	0.443406	0.375224	0.0632673	0.201289	0.196584	0.244467	0.27068	0.150894	0.254603	0.470617	0.226355	0.6716	0.285396	0.0603972	0.278218	0.150857
20.5	0.332936	0.202908	0.44283	0.374494	0.0630569	0.202317	0.196517	0.244274	0.268212	0.151184	0.253057	0.471126	0.227806	0.670274	0.285099	0.0602798	0.277898	0.15058
20.6	0.332331	0.202993	0.442229	0.373654	0.0628918	0.203321	0.196185	0.244108	0.26594	0.151503	0.251509	0.471635	0.229085	0.668923	0.284754	0.0602168	0.27758	0.150295
20.7	0.331896	0.203128	0.441603	0.372704	0.0627872	0.204301	0.195743	0.243953	0.263937	0.151897	0.249961	0.472146	0.230174	0.667549	0.284361	0.0602108	0.277272	0.149999
20.8	0.331683	0.203323	0.440961	0.37174	0.06276	0.205258	0.19519	0.243741	0.262204	0.152366	0.248571	0.472658	0.231073	0.666152	0.283919	0.0602535	0.276991	0.149696
20.9	0.331697	0.203558	0.440338	0.370827	0.0627202	0.206169	0.194528	0.243486	0.260738	0.152909	0.247507	0.473172	0.231782	0.664732	0.283428	0.0603367	0.276745	0.149396
21	0.331932	0.203767	0.439787	0.369933	0.0626678	0.206904	0.193788	0.243186	0.259537	0.153527	0.246738	0.473686	0.2323	0.66329	0.282888	0.0604608	0.276525	0.149107
21.1	0.332388	0.203872	0.439289	0.369091	0.0626028	0.207484	0.192992	0.242842	0.258606	0.154138	0.246229	0.474164	0.232629	0.661952	0.2823	0.0606231	0.276325	0.148851
21.2	0.333065	0.203872	0.438843	0.368242	0.0625251	0.207765	0.192194	0.242454	0.257936	0.154673	0.24598	0.474581	0.232768	0.660727	0.281719	0.060749	0.276131	0.148638
21.3	0.333963	0.203767	0.43845	0.367369	0.062412	0.207672	0.191701	0.242023	0.257354	0.155098	0.245876	0.474938	0.232716	0.659611	0.281228	0.0608386	0.275939	0.148464
21.4	0.335083	0.203559	0.438351	0.366471	0.0622282	0.207204	0.191514	0.241561	0.256704	0.15537	0.245809	0.475245	0.23251	0.658595	0.280763	0.0608919	0.275741	0.148352
21.5	0.33626	0.203245	0.438761	0.365546	0.0619475	0.206361	0.191701	0.241081	0.255987	0.155489	0.245588	0.475505	0.232298	0.657679	0.280339	0.0609089	0.275544	0.148313
21.6	0.337387	0.202827	0.439681	0.364547	0.0615658	0.205144	0.192274	0.240615	0.255203	0.155404	0.245214	0.475718	0.232085	0.656863	0.279955	0.0609292	0.275338	0.148341
21.7	0.338438	0.202319	0.44111	0.363447	0.0610997	0.203552	0.193234	0.240163	0.254352	0.155107	0.244687	0.475884	0.231869	0.656148	0.279612	0.0610092	0.275127	0.148429
21.8	0.339386	0.20175	0.442866	0.362297	0.0606059	0.20182	0.194664	0.239724	0.253433	0.154598	0.243968	0.476003	0.231652	0.655533	0.279309	0.0611489	0.274922	0.148554
21.9	0.340231	0.201271	0.444729	0.361188	0.0600846	0.200072	0.196455	0.239298	0.252447	0.153897	0.2431	0.476081	0.231432	0.655004	0.279047	0.0612644	0.274725	0.148703
22	0.340973	0.200898	0.44673	0.360157	0.0595357	0.198356	0.198367	0.238886	0.251394	0.153125	0.242083	0.476121	0.231211	0.654497	0.278825	0.0613494	0.274532	0.148871
22.1	0.341611	0.200633	0.448699	0.359222	0.0589592	0.19671	0.200294	0.238487	0.250286	0.15234	0.240916	0.476118	0.230987	0.653988	0.27877	0.0613889	0.274338	0.149043
22.2	0.342146	0.200478	0.450563	0.358365	0.0583915	0.195219	0.202233	0.238079	0.249072	0.151543	0.2396	0.47606	0.230761	0.653406	0.279025	0.0613829	0.274145	0.149197
22.3	0.342659	0.200421	0.452322	0.357567	0.0578741	0.193913	0.204186	0.237651	0.24782	0.150741	0.2382	0.475948	0.230418	0.652714	0.279654	0.0613511	0.273965	0.149321
22.4	0.343202	0.200443	0.453976	0.35692	0.0574471	0.192792	0.206153	0.237255	0.24653	0.149933	0.236839	0.475781	0.229916	0.651884	0.280659	0.0613832	0.27382	0.149404
22.5	0.343734	0.200528	0.455525	0.356466	0.0571068	0.191858	0.20791	0.236893	0.245201	0.14914	0.235519	0.475577	0.229235	0.650916	0.281851	0.0615112	0.273686	0.14945
22.6	0.344255	0.200664	0.456969	0.356156	0.0568311	0.191178	0.209423	0.236567	0.243833	0.148388	0.234238	0.475344	0.228401	0.649812	0.283126	0.0617348	0.273557	0.149456
22.7	0.344701	0.200795	0.45834	0.355915	0.0566198	0.190689	0.210591	0.236283	0.242426	0.147676	0.233063	0.475079	0.227413	0.648596	0.284485	0.0620417	0.27342	0.149431
22.8	0.344983	0.200847	0.459686	0.355743	0.0564728	0.190335	0.211453	0.236039	0.240982	0.147003	0.232012	0.474782	0.226271	0.647388	0.285884	0.0624318	0.27327	0.149396
22.9	0.3451	0.200819	0.461019	0.35564	0.0563901	0.190116	0.212071	0.23584	0.239511	0.146342	0.231128	0.474435	0.224975	0.646194	0.287248	0.0629052	0.273108	0.14935
23	0.345052	0.200709	0.462374	0.355597	0.0563659	0.190031	0.212444	0.235705	0.238172	0.145693	0.230468	0.47399	0.223526	0.645015	0.288578	0.0634618	0.272949	0.149288
23.1	0.34483	0.200515	0.463749	0.355624	0.0563171	0.190161	0.212572	0.235633	0.236975	0.145056	0.229937	0.473449	0.221923	0.643924	0.289852	0.0640966	0.272788	0.149229
23.2	0.344337	0.200236	0.465145	0.355709	0.0561915	0.190543	0.212455	0.235569	0.235957	0.144481	0.229555	0.47282	0.220351	0.642961	0.291008	0.0647128	0.272627	0.149179
23.3	0.343744	0.199918	0.466562	0.355861	0.0559872	0.191169	0.212093	0.235507	0.235115	0.143998	0.229321	0.472121	0.219095	0.642098	0.292047	0.0652537	0.272493	0.149138
23.4	0.343055	0.199621	0.467896	0.356053	0.0557596	0.191903	0.211482	0.235446	0.234374	0.143608	0.229237	0.471352	0.218242	0.641329	0.292969	0.0657198	0.272378	0.149092
23.5	0.342271	0.199387	0.469146	0.356243	0.0555123	0.192673	0.210651	0.235387	0.233734	0.143334	0.229241	0.470502	0.2178	0.640654	0.293775	0.0661035	0.272276	0.149038
23.6	0.341442	0.19922	0.470566	0.356432	0.0552452	0.193475	0.20979	0.23533	0.233195	0.143152	0.229289	0.469575	0.217772	0.640036	0.294444	0.0663497	0.272207	0.148995
23.7	0.340604	0.199121	0.472191	0.356621	0.0549583	0.194311	0.209066	0.235287	0.232794	0.143043	0.229314	0.4686	0.218158	0.639458	0.295051	0.0664584	0.27219	0.148965
23.8	0.339759	0.199081	0.474073	0.356808	0.0546516	0.19518	0.208367	0.235231	0.232626	0.143016	0.229334	0.467622	0.218958	0.638921	0.295635	0.0664296	0.272231	0.148958
23.9	0.338907	0.199088	0.476104	0.356995	0.0543395	0.196082	0.207668	0.235153	0.232542	0.143071	0.229431	0.466641	0.220171	0.638423	0.296197	0.0662633	0.272317	0.148965
24	0.338046	0.199143	0.477896	0.357045	0.0540546	0.197018	0.206906	0.235009	0.232372	0.143208	0.229539	0.465657	0.22185	0.637966	0.296726	0.0660232	0.272404	0.148948
24.1	0.3372	0.199289	0.479447	0.356856	0.0538991	0.197797	0.206023	0.234778	0.232167	0.143424	0.229571	0.46467	0.223361	0.637558	0.296913	0.0657384	0.272418	0.14891
24.2	0.336493	0.199508	0.480759	0.356533	0.0538587	0.198453	0.205019	0.234462	0.232115	0.143706	0.229526	0.463681	0.224686	0.637197	0.296704	0.0654195	0.272383	0.148853
24.3	0.335937	0.199943	0.481831	0.356217	0.0539244	0.198921	0.203893	0.23406	0.232201	0.144054	0.229405	0.462688	0.226022	0.636873	0.2961	0.0651491	0.272326	0.14877
24.4	0.33553	0.200624	0.482662	0.355929	0.0541278	0.199091	0.202689	0.233572	0.232407	0.144463	0.229232	0.4617	0.227205	0.636555	0.295105	0.0648963	0.272237	0.14866
24.5	0.3353	0.201553	0.483254	0.355668	0.0544688	0.198963	0.20164	0.232998	0.232606	0.144942	0.229043	0.460735	0.228233	0.636192	0.293881	0.0646274	0.272132	0.148517
24.6	0.335285	0.20273	0.483892	0.355434	0.0549474	0.198538	0.200855	0.232351	0.232751	0.145477	0.22887	0.4598	0.229007	0.635782	0.292468	0.0643423	0.272033	0.148368
24.7	0.335486	0.204153	0.484484	0.355226	0.0555636	0.197815	0.200363	0.231633	0.233032	0.146069	0.228771	0.458854	0.229719	0.635326	0.290911	0.064076	0.271968	0.14819
24.8	0.335903	0.205824	0.484923	0.355033	0.05639	0.196795	0.200164	0.230826	0.233504	0.146716	0.228796	0.457898	0.23043	0.634824	0.289491	0.0638222	0.271959	0.147967
24.9	0.336535	0.207586	0.485209	0.354853	0.0573604	0.195488	0.200256	0.229932	0.234168	0.14742	0.228944	0.456932	0.231128	0.634276	0.288208	0.0635737	0.271992	0.147712
25	0.337299	0.209203	0.485358	0.354669	0.0583719	0.193936	0.200509	0.228959	0.235024	0.14818	0.229215	0.455953	0.231544	0.633669	0.287061	0.0633241	0.272017	0.147445
25.1	0.338051	0.210579	0.485427	0.354453	0.0593323	0.192431	0.200723	0.227962	0.236071	0.148951	0.229578	0.454919	0.231769	0.632993	0.286051	0.0630482	0.272021	0.147171
25.2	0.338757	0.21166	0.485417	0.354167	0.0602011	0.190995	0.2009	0.22694	0.237209	0.149719	0.230167	0.453825	0.231806	0.632239	0.285178	0.0627458	0.271995	0.146889
25.3	0.339418	0.212445	0.485328	0.353812	0.0609785	0.189627	0.201037	0.225892	0.238436	0.150506	0.230975	0.452667	0.231653	0.631587	0.284436	0.062417	0.271951	0.146627
25.4	0.339914	0.212935	0.485159	0.353409	0.0616644	0.188327	0.201038	0.224807	0.239663	0.151261	0.231718	0.451364	0.231311	0.631046	0.283576	0.0620618	0.271828	0.146387
25.5	0.340192	0.213129	0.484932	0.352963	0.0622588	0.187096	0.200869	0.223682	0.2408	0.151972	0.232398	0.449914	0.230781	0.630616	0.28264	0.0616834	0.27162	0.146171
25.6	0.340251	0.213027	0.484695	0.352532	0.0626887	0.185933	0.200529	0.22255	0.241725	0.152638	0.233015	0.448317	0.230165	0.630294	0.281789	0.0613459	0.271343	0.145987
25.7	0.34009	0.212672	0.484426	0.352137	0.0629282	0.184838	0.20002	0.221426	0.242438	0.153261	0.233567	0.446635	0.22949	0.630078	0.281024	0.0610636	0.271006	0.145835
25.8	0.339659	0.212204	0.484041	0.351682	0.0629255	0.183781	0.19934	0.220306	0.242939	0.153839	0.234056	0.444896	0.228819	0.629967	0.280343	0.0608447	0.270603	0.145705
25.9	0.33905	0.211641	0.483508	0.351098	0.0628125	0.182663	0.19859	0.219173	0.243228	0.154372	0.234414	0.443114	0.228205	0.629963	0.279748	0.0606916	0.270142	0.145585
26	0.338276	0.21102	0.482883	0.350383	0.0626594	0.181627	0.19803	0.218027	0.24331	0.154829	0.234641	0.441287	0.227648	0.630013	0.279239	0.0605964	0.269654	0.145453
26.1	0.337336	0.210341	0.482257	0.349538	0.0624661	0.180745	0.19766	0.216852	0.243229	0.15517	0.234737	0.439448	0.227148	0.629945	0.278737	0.0605591	0.269136	0.145291
26.2	0.336277	0.209674	0.48163	0.348624	0.0622327	0.180145	0.197425	0.215695	0.242937	0.155463	0.234702	0.437614	0.226705	0.629698	0.27814	0.0605797	0.268596	0.145086
26.3	0.33519	0.209053	0.480993	0.347658	0.0619591	0.179828	0.197095	0.214563	0.242581	0.155782	0.234652	0.435781	0.226319	0.629274	0.277448	0.0606597	0.268052	0.144838
26.4	0.334074	0.208478	0.480322	0.346763	0.0616454	0.179793	0.196672	0.21351	0.242192	0.156173	0.234605	0.433944	0.22599	0.628672	0.276747	0.0608257	0.267525	0.144542
26.5	0.33293	0.207938	0.479617	0.345951	0.0613182	0.18004	0.196157	0.212566	0.241771	0.156634	0.234561	0.432101	0.225703	0.627892	0.276023	0.0610777	0.267017	0.144197
26.6	0.331767	0.207376	0.478878	0.345267	0.0611486	0.180575	0.195549	0.21173	0.241316	0.157167	0.234519	0.430266	0.225455	0.626936	0.275276	0.0613759	0.266538	0.143795
26.7	0.330601	0.206829	0.478156	0.34474	0.0611196	0.18151	0.194848	0.211002	0.240828	0.157771	0.234479	0.42848	0.225253	0.625802	0.274507	0.0616641	0.266099	0.143346
26.8	0.329459	0.206333	0.477659	0.344369	0.061076	0.182609	0.194059	0.210382	0.240308	0.158445	0.234435	0.426711	0.225115	0.62449	0.273715	0.0619072	0.265692	0.142893
26.9	0.328342	0.205887	0.477325	0.344155	0.0610177	0.183865	0.193445	0.209871	0.239746	0.159201	0.234246	0.424952	0.224808	0.623046	0.272901	0.0621043	0.265307	0.142436
27	0.32725	0.205478	0.476995	0.344098	0.0609448	0.185201	0.193046	0.209363	0.239123	0.16009	0.234083	0.4232	0.224333	0.621572	0.27208	0.0622556	0.264945	0.141974
27.1	0.326183	0.205102	0.47667	0.344197	0.0608572	0.186478	0.192882	0.208854	0.238479	0.161019	0.233946	0.421457	0.22369	0.620099	0.27132	0.0623748	0.264601	0.141522
27.2	0.325141	0.204748	0.476349	0.344369	0.060755	0.187636	0.192965	0.208554	0.237872	0.161988	0.233836	0.419721	0.222879	0.618698	0.270565	0.0624533	0.264283	0.141084
27.3	0.324125	0.20435	0.476034	0.344612	0.0606128	0.188677	0.193293	0.208474	0.237275	0.162988	0.233721	0.417992	0.2219	0.617369	0.269779	0.0624912	0.263981	0.140664
27.4	0.323144	0.203817	0.475722	0.344836	0.06039	0.1896	0.193813	0.208613	0.236713	0.16402	0.233565	0.416293	0.220839	0.616111	0.268961	0.0624586	0.263681	0.140271
27.5	0.322241	0.203164	0.475416	0.345037	0.0600844	0.190461	0.194382	0.208972	0.236186	0.165084	0.233367	0.41464	0.21972	0.614925	0.268112	0.0623237	0.263382	0.139911
27.6	0.321394	0.202403	0.475113	0.345223	0.0597165	0.191198	0.195029	0.20955	0.235692	0.16618	0.233127	0.413024	0.218635	0.613811	0.267232	0.0620865	0.263088	0.139582
27.7	0.320638	0.201532	0.474682	0.345392	0.0593193	0.191794	0.195855	0.210347	0.235249	0.167307	0.23286	0.411449	0.217723	0.612768	0.26632	0.061747	0.262811	0.139263
27.8	0.320063	0.200543	0.474142	0.345546	0.0588928	0.19225	0.19686	0.2112	0.234926	0.168468	0.232572	0.409859	0.217017	0.611785	0.265376	0.0613053	0.26255	0.138956
27.9	0.319671	0.199438	0.47353	0.345683	0.058437	0.192565	0.198022	0.212077	0.234724	0.169645	0.232219	0.408224	0.216516	0.610826	0.264401	0.0607641	0.262296	0.138659
28	0.319459	0.198216	0.472847	0.345743	0.0579519	0.19275	0.199335	0.212959	0.23456	0.170806	0.231745	0.406543	0.216221	0.609856	0.263395	0.0601391	0.262033	0.138368
28.1	0.319429	0.196881	0.472093	0.345717	0.0574375	0.19273	0.200799	0.213846	0.234424	0.171951	0.231301	0.404817	0.216131	0.608801	0.262382	0.0594355	0.261761	0.138069
28.2	0.31953	0.19566	0.471267	0.345619	0.0569458	0.192451	0.202412	0.214739	0.23428	0.173028	0.230919	0.403068	0.216247	0.607622	0.261409	0.05875	0.261497	0.137743
28.3	0.31957	0.194545	0.47037	0.345438	0.0564521	0.1919	0.204176	0.215648	0.234101	0.174009	0.23065	0.401312	0.216496	0.606318	0.260479	0.0581391	0.261225	0.137384
28.4	0.319545	0.193483	0.469489	0.345173	0.0560061	0.191211	0.20609	0.216574	0.233853	0.174892	0.230494	0.39955	0.216773	0.604891	0.259589	0.0576029	0.260951	0.136996
28.5	0.319493	0.192476	0.468623	0.344853	0.0556972	0.190454	0.208001	0.217517	0.233534	0.175679	0.230451	0.39779	0.216984	0.603339	0.258741	0.0571412	0.260673	0.136578
28.6	0.319406	0.191522	0.467883	0.344507	0.0555272	0.189631	0.209702	0.218316	0.233096	0.176368	0.230521	0.396031	0.217129	0.60172	0.257934	0.0567541	0.260378	0.136156
28.7	0.319245	0.190622	0.467399	0.344135	0.0554964	0.188741	0.211106	0.218941	0.232504	0.176944	0.23077	0.394271	0.217207	0.60012	0.257169	0.0564167	0.260068	0.135761
28.8	0.319011	0.189776	0.46714	0.343793	0.0556046	0.187785	0.212213	0.219431	0.231662	0.177401	0.23118	0.392508	0.217218	0.598539	0.256445	0.0560911	0.259737	0.135395
28.9	0.31883	0.188984	0.467034	0.343483	0.0558519	0.186762	0.213023	0.219795	0.23057	0.177717	0.23167	0.390737	0.21718	0.597155	0.255668	0.0557774	0.25939	0.135083
29	0.318762	0.188279	0.467081	0.343339	0.0562382	0.185679	0.213599	0.220063	0.229228	0.177893	0.232152	0.388923	0.217092	0.595985	0.254795	0.0554118	0.259033	0.134837
29.1	0.318807	0.18763	0.467274	0.343423	0.0566458	0.184689	0.214159	0.220253	0.227636	0.177933	0.232491	0.387046	0.216955	0.59502	0.254137	0.0549906	0.258693	0.134659
29.2	0.31887	0.187053	0.467611	0.343733	0.057015	0.183844	0.214796	0.220362	0.225794	0.177848	0.232688	0.385107	0.216769	0.594261	0.253747	0.0545385	0.258377	0.134547
29.3	0.318933	0.186503	0.468094	0.344259	0.0572029	0.18316	0.215387	0.220514	0.223724	0.177638	0.23274	0.38314	0.216335	0.593707	0.253625	0.0540557	0.258064	0.134519
29.4	0.318995	0.185932	0.468721	0.344983	0.0571361	0.182639	0.215871	0.220765	0.221516	0.177304	0.232635	0.381148	0.215819	0.593366	0.253771	0.0535729	0.257761	0.134578
29.5	0.319031	0.185341	0.469494	0.345888	0.0568144	0.182279	0.216247	0.221121	0.219303	0.176851	0.232361	0.379116	0.215202	0.593206	0.254185	0.0531822	0.257476	0.134707
29.6	0.319	0.18473	0.470124	0.346832	0.0562379	0.18208	0.216448	0.22157	0.217132	0.176334	0.231886	0.377055	0.214348	0.593227	0.254867	0.0529277	0.257175	0.134869
29.7	0.318903	0.184099	0.470703	0.347813	0.0554066	0.182034	0.216449	0.222103	0.215004	0.175773	0.231211	0.375003	0.213284	0.593429	0.255788	0.0528094	0.256863	0.135076
29.8	0.318689	0.183335	0.471288	0.348842	0.0543205	0.182138	0.216249	0.222714	0.212918	0.175173	0.230356	0.372986	0.21201	0.593818	0.256689	0.0528585	0.256524	0.135335
29.9	0.318267	0.182464	0.471878	0.349923	0.0530559	0.182443	0.215848	0.223402	0.210874	0.174536	0.229372	0.371012	0.210539	0.594407	0.257569	0.0530821	0.256167	0.135636
30	0.317728	0.181712	0.472488	0.351057	0.0517225	0.183054	0.215369	0.224159	0.208873	0.173862	0.228265	0.369085	0.209139	0.595207	0.258427	0.0534804	0.255852	0.135957
30.1	0.317116	0.181084	0.473103	0.352243	0.0504818	0.183702	0.21501	0.224931	0.206914	0.173197	0.227065	0.367247	0.207719	0.596231	0.259265	0.0540532	0.255585	0.136293
30.2	0.316431	0.180587	0.473692	0.353481	0.0493888	0.184386	0.21477	0.225784	0.205006	0.172555	0.225837	0.3655	0.206277	0.59748	0.260081	0.0548005	0.255378	0.136633
30.3	0.315674	0.180221	0.474255	0.354769	0.0484676	0.185106	0.214649	0.226705	0.203158	0.171936	0.224643	0.363841	0.204826	0.598698	0.260876	0.0555421	0.25521	0.136951
30.4	0.314962	0.179998	0.474793	0.356045	0.0477182	0.185863	0.214753	0.227666	0.201497	0.171363	0.223484	0.362273	0.203455	0.59978	0.261649	0.0562115	0.255094	0.137227
30.5	0.31435	0.179927	0.475284	0.357305	0.0471406	0.186656	0.215173	0.228668	0.200101	0.170833	0.22236	0.360794	0.202172	0.600727	0.262363	0.0568054	0.255041	0.137458
30.6	0.313839	0.180015	0.47568	0.358491	0.0467348	0.187485	0.215906	0.229711	0.198969	0.170347	0.22129	0.359368	0.200979	0.601537	0.262825	0.0572596	0.255027	0.137636
30.7	0.313429	0.18023	0.476003	0.359582	0.0465116	0.188333	0.216955	0.230795	0.198101	0.169911	0.220267	0.357931	0.199864	0.602213	0.263037	0.0575575	0.255045	0.137762
30.8	0.313112	0.180424	0.476323	0.360577	0.0465227	0.189208	0.218318	0.231921	0.197499	0.16954	0.219291	0.356456	0.198765	0.602618	0.262998	0.0576991	0.255079	0.13782
30.9	0.312797	0.180596	0.476639	0.361478	0.0467241	0.190187	0.219896	0.233087	0.19716	0.169234	0.218362	0.354927	0.19763	0.60271	0.262707	0.0576844	0.255114	0.137805
31	0.312576	0.180747	0.47695	0.362283	0.0470164	0.191168	0.221374	0.234233	0.197031	0.169027	0.217479	0.353345	0.196457	0.60254	0.262166	0.0575133	0.255119	0.137747
31.1	0.31245	0.180876	0.477252	0.363009	0.047366	0.192111	0.222704	0.235367	0.197057	0.168956	0.216643	0.35171	0.195248	0.602186	0.261451	0.0573312	0.255107	0.13765
31.2	0.312372	0.180913	0.477402	0.363772	0.0477732	0.193015	0.223887	0.236443	0.197295	0.168995	0.21586	0.35002	0.194184	0.601755	0.260665	0.0571646	0.255095	0.137515
31.3	0.31225	0.180823	0.477403	0.364563	0.0482377	0.193883	0.224845	0.237454	0.197702	0.169077	0.215152	0.348286	0.193164	0.601245	0.259871	0.0570118	0.25506	0.13735
31.4	0.312086	0.180626	0.477281	0.365255	0.0487597	0.194712	0.225576	0.238291	0.198249	0.169196	0.214545	0.346531	0.192187	0.600656	0.259169	0.0568493	0.254998	0.137152
31.5	0.31188	0.180377	0.477037	0.365841	0.0493388	0.195482	0.225927	0.238914	0.198859	0.169354	0.21405	0.344754	0.191253	0.59999	0.258573	0.0567045	0.254896	0.136923
31.6	0.311645	0.180135	0.476669	0.366318	0.0498078	0.196142	0.225897	0.239322	0.199504	0.16955	0.213667	0.342941	0.190363	0.599244	0.258081	0.0565775	0.254741	0.136677
31.7	0.311476	0.1799	0.476126	0.366671	0.0501705	0.19658	0.225486	0.239516	0.200186	0.169755	0.213396	0.34105	0.189509	0.598424	0.257695	0.0564683	0.254526	0.136412
31.8	0.311339	0.179671	0.475265	0.3669	0.0504391	0.196796	0.224693	0.239534	0.200904	0.169966	0.213237	0.339116	0.188676	0.597593	0.257415	0.056412	0.254247	0.13612
31.9	0.311235	0.179449	0.474111	0.367002	0.0506123	0.196775	0.223518	0.239382	0.201697	0.170173	0.213283	0.337137	0.188095	0.596734	0.257239	0.0564384	0.25393	0.135789
32	0.311164	0.179234	0.472896	0.366955	0.0507215	0.19658	0.222127	0.239164	0.202582	0.170265	0.213363	0.335214	0.187765	0.59597	0.257152	0.0565475	0.253606	0.135466
32.1	0.311124	0.179025	0.47177	0.366759	0.0507668	0.196311	0.220526	0.238885	0.203561	0.170277	0.213477	0.333365	0.187646	0.595312	0.257091	0.0567407	0.25329	0.135164
32.2	0.311117	0.178823	0.470737	0.366515	0.050748	0.195969	0.219137	0.238357	0.204634	0.170208	0.213624	0.331586	0.18768	0.594762	0.257057	0.0570266	0.252999	0.134885
32.3	0.311141	0.178656	0.469797	0.366245	0.0506652	0.195582	0.218006	0.23758	0.205758	0.170061	0.21376	0.329876	0.187865	0.59432	0.256995	0.0574051	0.252732	0.13463
32.4	0.311196	0.178615	0.46895	0.365947	0.050519	0.195286	0.217186	0.236572	0.206911	0.169833	0.21384	0.328214	0.188202	0.593984	0.256871	0.0578761	0.2525	0.134392
32.5	0.31128	0.178657	0.468196	0.365581	0.0503115	0.195022	0.216821	0.235372	0.208046	0.169526	0.213798	0.326566	0.18869	0.593756	0.256681	0.0584398	0.252296	0.134168
32.6	0.311419	0.17875	0.467535	0.36514	0.050137	0.194788	0.216911	0.233988	0.209203	0.169148	0.213633	0.324943	0.189211	0.593635	0.256425	0.0590439	0.252119	0.133961
32.7	0.311609	0.178899	0.467101	0.364656	0.0499766	0.194584	0.217455	0.232423	0.210494	0.168708	0.213332	0.323359	0.189626	0.593626	0.256104	0.0595192	0.251967	0.133804
32.8	0.311739	0.17911	0.466856	0.364096	0.049816	0.194409	0.218367	0.230841	0.211851	0.168207	0.212889	0.321866	0.189902	0.593664	0.255717	0.0598444	0.251823	0.133687
32.9	0.31181	0.179384	0.466758	0.363474	0.049655	0.194347	0.21928	0.229269	0.213274	0.16769	0.21232	0.320439	0.190039	0.593751	0.255264	0.0600167	0.251673	0.133608
33	0.31182	0.179743	0.466676	0.362865	0.0494938	0.194413	0.220069	0.227713	0.214762	0.167221	0.211667	0.318896	0.190006	0.593923	0.254663	0.0600202	0.251497	0.133557
33.1	0.31177	0.180363	0.46656	0.362276	0.0493324	0.194599	0.220735	0.226177	0.216316	0.1668	0.21093	0.317095	0.18986	0.59418	0.253934	0.059855	0.251299	0.133519
33.2	0.31171	0.181015	0.466412	0.361708	0.0491706	0.194802	0.221277	0.224655	0.217935	0.166427	0.210127	0.31501	0.189602	0.594522	0.253159	0.0595211	0.251066	0.133504
33.3	0.311662	0.181665	0.46623	0.36116	0.0490355	0.195034	0.221696	0.223135	0.219621	0.166101	0.209207	0.312619	0.189231	0.594949	0.25234	0.0590184	0.250794	0.133514
33.4	0.311625	0.182301	0.466032	0.360632	0.0489399	0.1953	0.22199	0.221647	0.221397	0.165824	0.208172	0.309921	0.188784	0.595455	0.251475	0.0583975	0.250493	0.133542
33.5	0.311625	0.182929	0.46582	0.36008	0.0487848	0.195597	0.222287	0.220237	0.223122	0.165604	0.207021	0.306917	0.188344	0.596042	0.250565	0.0577565	0.250171	0.133587
33.6	0.311712	0.18358	0.465481	0.359435	0.0486547	0.195927	0.222602	0.219073	0.224801	0.165516	0.205753	0.303605	0.187909	0.59666	0.249611	0.0570954	0.249838	0.133614
33.7	0.311884	0.184257	0.464926	0.358703	0.0485525	0.19629	0.222854	0.218181	0.226434	0.165559	0.20437	0.300032	0.187481	0.597181	0.248611	0.0564391	0.249484	0.133593
33.8	0.312142	0.184954	0.464192	0.357861	0.0484783	0.196684	0.223144	0.217563	0.228021	0.165686	0.20287	0.29624	0.187058	0.597609	0.24775	0.0558538	0.249132	0.133525
33.9	0.312375	0.185568	0.463382	0.35691	0.0484319	0.197052	0.223548	0.217219	0.229563	0.16589	0.201255	0.292237	0.186624	0.597767	0.246997	0.0553495	0.24876	0.133392
34	0.312536	0.186065	0.462494	0.355849	0.0484135	0.197334	0.224049	0.217147	0.231059	0.16617	0.199621	0.288056	0.186182	0.597638	0.246389	0.0549263	0.248371	0.133192
34.1	0.312622	0.186435	0.461599	0.354679	0.0484387	0.197562	0.224485	0.217335	0.232509	0.166526	0.198103	0.284051	0.185713	0.597221	0.245925	0.0545589	0.247985	0.132938
34.2	0.312705	0.186678	0.460728	0.353399	0.0485601	0.19775	0.224767	0.217729	0.233914	0.166959	0.196701	0.280238	0.185205	0.596516	0.245605	0.0542544	0.247607	0.13263
34.3	0.312791	0.1868	0.459881	0.352034	0.0488502	0.197899	0.225015	0.218207	0.23519	0.167468	0.195377	0.276617	0.184659	0.595524	0.245429	0.0540419	0.247236	0.132261
34.4	0.31288	0.186849	0.459058	0.350637	0.0492508	0.198009	0.225292	0.218711	0.236246	0.168053	0.194127	0.273188	0.184073	0.594243	0.245397	0.0539215	0.246871	0.131836
34.5	0.312928	0.186823	0.458258	0.349221	0.0497618	0.198082	0.225663	0.219223	0.237104	0.168664	0.192948	0.270193	0.183468	0.592837	0.245509	0.0538351	0.246532	0.13139
34.6	0.312891	0.186701	0.457483	0.347931	0.0503832	0.19812	0.226217	0.219729	0.237822	0.169253	0.191843	0.267746	0.182979	0.591335	0.245724	0.0537385	0.246244	0.130934
34.7	0.312771	0.186411	0.456731	0.346768	0.051115	0.198135	0.226894	0.220235	0.2384	0.169812	0.190811	0.265847	0.182578	0.589653	0.24601	0.0536317	0.245988	0.130456
34.8	0.312619	0.186061	0.456135	0.345734	0.0519572	0.198168	0.227695	0.220748	0.238838	0.170338	0.18983	0.264471	0.182236	0.587786	0.246341	0.0535146	0.24578	0.129965
34.9	0.312525	0.185687	0.455719	0.344835	0.0529098	0.198225	0.228618	0.221245	0.239136	0.170829	0.188891	0.26361	0.181941	0.585721	0.246643	0.053383	0.24562	0.129465
35	0.312494	0.185291	0.455471	0.344068	0.0539657	0.198174	0.229672	0.221683	0.239293	0.171284	0.188005	0.263262	0.181805	0.583458	0.246916	0.053107	0.245497	0.128966
35.1	0.312582	0.184872	0.455346	0.343378	0.0549153	0.198015	0.230859	0.22206	0.239456	0.171704	0.187138	0.263443	0.181827	0.580996	0.247161	0.0526586	0.245401	0.128488
35.2	0.312789	0.184429	0.455372	0.342661	0.0555794	0.197747	0.232179	0.222312	0.239802	0.172088	0.186291	0.26416	0.182007	0.578337	0.247376	0.0520382	0.245323	0.128045
35.3	0.313096	0.183964	0.455548	0.341921	0.0559507	0.197372	0.233632	0.222451	0.240323	0.172437	0.185464	0.264774	0.182333	0.575652	0.247563	0.051426	0.245244	0.127644
35.4	0.313454	0.183464	0.455874	0.341196	0.0560291	0.196888	0.234949	0.222519	0.240982	0.172754	0.184655	0.265161	0.182715	0.573014	0.24772	0.0508887	0.245141	0.127296
35.5	0.313883	0.18309	0.456351	0.340486	0.0558146	0.196296	0.235985	0.222519	0.241633	0.173142	0.183866	0.265322	0.183146	0.570424	0.24785	0.0504262	0.245015	0.126992
35.6	0.314384	0.182836	0.45671	0.339793	0.0553074	0.195565	0.236819	0.2225	0.242239	0.17362	0.183025	0.265293	0.183711	0.567914	0.247836	0.0500385	0.24485	0.12671
35.7	0.314956	0.182675	0.456949	0.339115	0.0545072	0.194696	0.237453	0.222434	0.2428	0.174182	0.182099	0.265076	0.184357	0.565547	0.247773	0.0497256	0.244647	0.126463
35.8	0.315607	0.182608	0.457123	0.338452	0.0534143	0.193711	0.237884	0.222285	0.243315	0.174812	0.181088	0.264672	0.185002	0.563455	0.247662	0.0495378	0.244414	0.126276
35.9	0.316329	0.182634	0.457245	0.337802	0.0520605	0.192658	0.238115	0.222052	0.243821	0.175509	0.179993	0.264122	0.185648	0.561683	0.247502	0.049482	0.244166	0.126153
36	0.317025	0.182753	0.457317	0.337191	0.0506509	0.191627	0.238198	0.221798	0.244381	0.176273	0.178812	0.263456	0.186294	0.56023	0.247294	0.0495582	0.243929	0.126068
36.1	0.317694	0.182966	0.457343	0.336606	0.0494125	0.190619	0.238182	0.221529	0.245056	0.177103	0.1776	0.262572	0.18694	0.559069	0.247038	0.0496343	0.24371	0.126006
36.2	0.318391	0.183272	0.457466	0.335938	0.0483565	0.189635	0.238415	0.221253	0.245846	0.178	0.176387	0.261427	0.187404	0.55803	0.246733	0.0497026	0.243516	0.125954
36.3	0.319092	0.183815	0.457691	0.335185	0.0474828	0.188673	0.239143	0.220986	0.246752	0.178948	0.17515	0.260018	0.187787	0.557111	0.246347	0.049763	0.243371	0.125905
36.4	0.319701	0.184602	0.458015	0.334349	0.0467915	0.187737	0.240197	0.220767	0.247773	0.17984	0.173866	0.258325	0.188083	0.556313	0.245846	0.0498128	0.243251	0.125862
36.5	0.320219	0.185587	0.458475	0.333429	0.0462825	0.186852	0.241649	0.220641	0.248968	0.180677	0.172521	0.256347	0.188289	0.555636	0.245216	0.0498371	0.243164	0.125831
36.6	0.320631	0.18677	0.459085	0.332426	0.0459559	0.186063	0.243501	0.22063	0.250346	0.18146	0.171117	0.254085	0.188405	0.55502	0.24457	0.0500249	0.243131	0.125787
36.7	0.320852	0.188075	0.459847	0.331443	0.0458117	0.185371	0.245752	0.220731	0.251822	0.182215	0.169665	0.251537	0.188431	0.554438	0.243916	0.0503761	0.243143	0.12573
36.8	0.320914	0.189454	0.460722	0.330576	0.0459377	0.184737	0.248403	0.220907	0.253346	0.182949	0.168172	0.24879	0.188338	0.553827	0.243254	0.0508906	0.243201	0.12565
36.9	0.320819	0.190906	0.461682	0.329855	0.04619	0.184163	0.251453	0.221151	0.254887	0.183659	0.166638	0.246189	0.188106	0.553186	0.242585	0.0515396	0.243313	0.125566
37	0.320472	0.192433	0.462619	0.329318	0.0465713	0.183662	0.254973	0.221465	0.256446	0.184347	0.165119	0.243634	0.187737	0.552396	0.241907	0.0523232	0.243464	0.125443
37.1	0.319825	0.194022	0.463351	0.328965	0.0470815	0.183233	0.258966	0.221847	0.258022	0.185009	0.163676	0.241126	0.18727	0.551453	0.241222	0.0532412	0.243644	0.12526
37.2	0.319013	0.195683	0.463874	0.328796	0.0477208	0.182885	0.262827	0.222298	0.259615	0.185609	0.162311	0.238775	0.186764	0.550357	0.240536	0.0542938	0.243835	0.125017
37.3	0.318133	0.19745	0.464187	0.328811	0.0484889	0.182604	0.265987	0.222869	0.261225	0.186171	0.161068	0.236582	0.186261	0.549109	0.239911	0.0553568	0.244013	0.124716
37.4	0.317185	0.199325	0.464291	0.329011	0.0493861	0.182254	0.268449	0.223564	0.262842	0.186705	0.160009	0.234547	0.185865	0.547707	0.239382	0.0561842	0.244169	0.124375
37.5	0.316169	0.201349	0.464186	0.329353	0.0504123	0.181836	0.270211	0.224344	0.264495	0.18721	0.159197	0.23267	0.185576	0.546161	0.238973	0.0567579	0.244306	0.123989
37.6	0.315084	0.203553	0.463872	0.329799	0.0514554	0.18135	0.271273	0.225193	0.266154	0.187678	0.158635	0.230868	0.185396	0.544571	0.238683	0.05713	0.244418	0.123576
37.7	0.313959	0.205941	0.463348	0.330316	0.0523826	0.180795	0.271636	0.226085	0.267689	0.188099	0.158284	0.229003	0.185322	0.542933	0.238513	0.0574697	0.244486	0.123133
37.8	0.312906	0.208535	0.462667	0.330938	0.0530926	0.180186	0.271145	0.227019	0.269099	0.188473	0.158096	0.227076	0.185357	0.541318	0.238462	0.0577983	0.24451	0.122688
37.9	0.311925	0.211187	0.461893	0.33165	0.0535855	0.17944	0.269628	0.227996	0.270383	0.1888	0.158052	0.225145	0.185499	0.539866	0.238529	0.0581159	0.244481	0.122273
38	0.311141	0.213742	0.461161	0.332415	0.0538612	0.178551	0.267217	0.22901	0.271543	0.189083	0.158112	0.223391	0.185781	0.538578	0.238671	0.0584225	0.244418	0.121913
38.1	0.310598	0.216025	0.460518	0.333232	0.0539198	0.177618	0.263912	0.229988	0.272579	0.189337	0.158212	0.221956	0.186144	0.537453	0.238611	0.0587279	0.244302	0.121618
38.2	0.310269	0.218036	0.459963	0.334102	0.0537611	0.176743	0.261092	0.230909	0.273489	0.189561	0.158243	0.220828	0.18659	0.536491	0.238432	0.0590452	0.244222	0.121401
38.3	0.310116	0.219775	0.459498	0.334971	0.0533854	0.175926	0.258762	0.231773	0.274276	0.189752	0.158206	0.220001	0.18705	0.535693	0.238134	0.0593745	0.244168	0.121257
38.4	0.310139	0.221241	0.459121	0.335793	0.0527924	0.175167	0.25692	0.232552	0.275149	0.18991	0.158101	0.219454	0.187462	0.535063	0.237718	0.059664	0.24414	0.121192
38.5	0.310272	0.222418	0.458833	0.336582	0.0520269	0.174465	0.255567	0.233198	0.276252	0.190027	0.157927	0.219167	0.187824	0.534553	0.237182	0.0598025	0.244131	0.121205
38.6	0.310428	0.223269	0.458633	0.337377	0.0510789	0.173822	0.254699	0.233705	0.277613	0.190027	0.157685	0.219139	0.188136	0.534104	0.236528	0.0597902	0.244127	0.121289
38.7	0.310606	0.223822	0.458483	0.338174	0.0500488	0.173225	0.254317	0.234082	0.279233	0.18991	0.157272	0.219327	0.188399	0.5337	0.235755	0.0596271	0.244124	0.12143
38.8	0.310746	0.224152	0.458386	0.338937	0.0489369	0.172631	0.254318	0.234333	0.281112	0.189698	0.156678	0.219687	0.188612	0.533332	0.234679	0.0592848	0.244095	0.121628
38.9	0.310795	0.224377	0.458428	0.339666	0.047743	0.171919	0.254629	0.234444	0.283248	0.189378	0.155903	0.220221	0.188776	0.533001	0.233487	0.0588864	0.244056	0.121885
39	0.310743	0.224495	0.45869	0.340365	0.0464672	0.17114	0.255201	0.234411	0.285644	0.18895	0.154937	0.220925	0.188927	0.532707	0.232396	0.0585253	0.244033	0.122196
39.1	0.31052	0.224507	0.459112	0.341015	0.0451094	0.1703	0.255898	0.234248	0.288257	0.188424	0.15388	0.221459	0.189083	0.532449	0.231405	0.0582017	0.243992	0.122549
39.2	0.310116	0.224413	0.459662	0.341586	0.0436697	0.169399	0.256718	0.234009	0.290973	0.187871	0.152749	0.221788	0.189257	0.532229	0.230529	0.0578833	0.243928	0.122937
39.3	0.309532	0.224212	0.46034	0.342057	0.0421438	0.168437	0.257662	0.233694	0.293866	0.187291	0.151581	0.221849	0.189433	0.532045	0.229766	0.0575411	0.243841	0.123365
39.4	0.308768	0.223906	0.461146	0.342382	0.0407328	0.167415	0.25873	0.233303	0.296957	0.186683	0.150381	0.221642	0.189607	0.531898	0.229117	0.057175	0.24374	0.123811
39.5	0.307878	0.223518	0.46208	0.342562	0.0395256	0.16633	0.259856	0.232847	0.300148	0.186098	0.14915	0.220939	0.18978	0.531697	0.228582	0.056785	0.243611	0.124253
39.6	0.306967	0.223202	0.463142	0.342597	0.0385222	0.165178	0.260951	0.232337	0.303314	0.185547	0.147888	0.219632	0.189952	0.531409	0.228202	0.056389	0.243452	0.124683
39.7	0.306035	0.223029	0.464318	0.342488	0.0377227	0.16413	0.262125	0.231778	0.306455	0.185054	0.146644	0.217722	0.190123	0.531111	0.228009	0.0559798	0.243295	0.125104
39.8	0.305082	0.222999	0.465279	0.342228	0.037127	0.163222	0.263416	0.231174	0.30957	0.184621	0.145432	0.215207	0.190323	0.530804	0.227975	0.0555411	0.243125	0.125478
39.9	0.304169	0.223089	0.465992	0.341835	0.0367351	0.16239	0.264823	0.230548	0.312652	0.184249	0.14421	0.212089	0.190564	0.530486	0.228063	0.055071	0.242935	0.125813
40	0.303321	0.223299	0.466459	0.341326	0.036547	0.161632	0.266347	0.229943	0.315693	0.183938	0.142993	0.20855	0.190677	0.530158	0.228273	0.0546991	0.242741	0.1261
40.1	0.302536	0.223629	0.466738	0.340768	0.0366257	0.160951	0.267509	0.22936	0.318547	0.183693	0.141925	0.204598	0.190687	0.52982	0.228606	0.0544536	0.242528	0.126322
40.2	0.301816	0.22408	0.466833	0.340269	0.0371254	0.160344	0.267956	0.228799	0.321031	0.183517	0.141005	0.20023	0.190604	0.529472	0.229061	0.054334	0.24228	0.12646
40.3	0.301178	0.224651	0.466743	0.33983	0.0379572	0.159813	0.268192	0.228259	0.323143	0.18341	0.140234	0.196095	0.190429	0.52915	0.229639	0.0543404	0.242066	0.126518
40.4	0.300671	0.225309	0.466468	0.33945	0.0390402	0.159358	0.268636	0.227741	0.324885	0.183369	0.139612	0.192321	0.190161	0.528919	0.230339	0.0544727	0.241922	0.126518
40.5	0.300238	0.225886	0.466009	0.339129	0.0403744	0.158927	0.269379	0.227288	0.326324	0.183291	0.139139	0.188911	0.189801	0.52875	0.231161	0.054632	0.241827	0.12647
40.6	0.299854	0.226378	0.465669	0.338868	0.0419599	0.158534	0.270342	0.226862	0.327508	0.183148	0.13887	0.185862	0.189263	0.528609	0.232194	0.0548103	0.241796	0.126403
40.7	0.29952	0.226803	0.465475	0.338698	0.0437965	0.15812	0.271525	0.226492	0.328435	0.182942	0.138746	0.183175	0.188599	0.528437	0.23331	0.0550075	0.241818	0.126314
40.8	0.299235	0.22716	0.465247	0.338641	0.0458843	0.15766	0.272947	0.226216	0.329144	0.182672	0.138718	0.180827	0.187891	0.528232	0.23451	0.0551331	0.241882	0.126197
40.9	0.29889	0.227489	0.464972	0.338698	0.0482234	0.15715	0.274644	0.226033	0.329604	0.182337	0.138784	0.178774	0.187187	0.527995	0.23579	0.0551662	0.241984	0.126049
41	0.298484	0.227819	0.464651	0.338844	0.0506379	0.156591	0.276615	0.225944	0.329807	0.181893	0.138946	0.176991	0.186556	0.527726	0.237141	0.0551067	0.242109	0.125884
41.1	0.298016	0.228149	0.464283	0.33908	0.0529126	0.155983	0.27886	0.225949	0.329752	0.181301	0.13915	0.175578	0.185997	0.52743	0.238564	0.0549414	0.242247	0.125727
41.2	0.297433	0.228433	0.463868	0.339411	0.0548517	0.155327	0.281067	0.22604	0.32944	0.18056	0.13936	0.174579	0.185511	0.52724	0.240058	0.0546632	0.242365	0.125608
41.3	0.296758	0.228509	0.463406	0.339839	0.0564552	0.15465	0.283048	0.226156	0.328871	0.179734	0.139582	0.173997	0.185097	0.527154	0.241594	0.0543575	0.24245	0.125514
41.4	0.29614	0.228349	0.462897	0.340364	0.0577232	0.153969	0.28497	0.22629	0.328043	0.179027	0.139838	0.173849	0.184764	0.527146	0.243106	0.0540243	0.242531	0.125438
41.5	0.295618	0.227955	0.462311	0.34093	0.0586556	0.153279	0.286915	0.226404	0.326975	0.178437	0.140128	0.174082	0.184514	0.527194	0.244594	0.0536508	0.242603	0.125377
41.6	0.29519	0.227324	0.461636	0.341509	0.0592524	0.152584	0.288883	0.226475	0.325907	0.177966	0.140437	0.174519	0.184345	0.527359	0.245946	0.0530482	0.242649	0.125372
41.7	0.294857	0.226535	0.460923	0.342013	0.0595137	0.151952	0.290874	0.226505	0.32502	0.177613	0.140753	0.175157	0.184259	0.527665	0.247121	0.0522165	0.242686	0.125433
41.8	0.294612	0.225635	0.46025	0.342347	0.0594394	0.151421	0.292887	0.226504	0.324338	0.177377	0.141069	0.175914	0.184486	0.528111	0.248105	0.0511556	0.242728	0.125556
41.9	0.294445	0.22462	0.459624	0.342485	0.0591835	0.151005	0.294742	0.226501	0.323862	0.17729	0.141386	0.176442	0.184844	0.528698	0.248899	0.0498683	0.242744	0.125738
42	0.294451	0.223471	0.459049	0.342409	0.0587224	0.150704	0.296207	0.226497	0.323589	0.177414	0.141648	0.176741	0.185332	0.529336	0.249503	0.0484102	0.242718	0.125958
42.1	0.294653	0.222253	0.458558	0.342119	0.0580563	0.150515	0.297235	0.22649	0.323522	0.177753	0.141793	0.176797	0.18595	0.529974	0.249917	0.0468606	0.242653	0.126207
42.2	0.294912	0.220971	0.458151	0.341633	0.0571852	0.150428	0.297683	0.22648	0.32366	0.178351	0.141821	0.176506	0.1867	0.530614	0.250134	0.0452292	0.242529	0.12648
42.3	0.295132	0.219623	0.457827	0.340985	0.056109	0.150426	0.298074	0.226418	0.324002	0.179183	0.141717	0.175901	0.187539	0.531255	0.250147	0.0436454	0.242374	0.12678
42.4	0.295313	0.218209	0.457554	0.340185	0.0548277	0.150511	0.298408	0.226281	0.324499	0.180242	0.141428	0.175054	0.188364	0.531956	0.249952	0.0423549	0.242196	0.127091
42.5	0.295454	0.216731	0.457197	0.339274	0.0533413	0.150683	0.298684	0.226068	0.325138	0.181527	0.140798	0.173978	0.189173	0.532712	0.249533	0.0413762	0.241979	0.127405
42.6	0.295556	0.215187	0.456755	0.3383	0.0516499	0.150908	0.298902	0.225787	0.325895	0.183039	0.139825	0.172745	0.189967	0.533423	0.24896	0.0407092	0.241725	0.127711
42.7	0.295638	0.213575	0.456319	0.337263	0.0498724	0.151115	0.299062	0.225463	0.326751	0.184776	0.138545	0.171481	0.190652	0.534089	0.248311	0.040354	0.241454	0.128008
42.8	0.295717	0.211833	0.455915	0.336164	0.0481326	0.15129	0.299406	0.225093	0.327706	0.186737	0.137009	0.170184	0.191228	0.534676	0.247608	0.0401874	0.24118	0.128302
42.9	0.295794	0.209894	0.45548	0.335003	0.0467426	0.151434	0.300494	0.224665	0.328761	0.188871	0.135217	0.168855	0.191695	0.535124	0.246895	0.040101	0.240939	0.128579
43	0.295742	0.207975	0.455015	0.333816	0.0457046	0.151529	0.302444	0.224176	0.329914	0.191044	0.133168	0.167495	0.192052	0.535434	0.246299	0.0400947	0.240744	0.128845
43.1	0.295519	0.206144	0.45452	0.332622	0.0450184	0.15148	0.30546	0.223694	0.331167	0.193138	0.130928	0.166105	0.192301	0.535605	0.246073	0.0401598	0.240621	0.129112
43.2	0.295222	0.204401	0.454025	0.331425	0.0446842	0.151287	0.308212	0.223238	0.332514	0.195153	0.12856	0.164699	0.19244	0.535638	0.246063	0.0402839	0.24049	0.129344
43.3	0.294911	0.202746	0.453719	0.330256	0.0447018	0.150951	0.310709	0.222808	0.333876	0.197092	0.126167	0.163284	0.192536	0.535525	0.24627	0.040467	0.240376	0.129549
43.4	0.294587	0.20118	0.453601	0.329164	0.0450713	0.15047	0.312951	0.222406	0.335051	0.198954	0.123902	0.161879	0.192654	0.535247	0.246693	0.0407104	0.240283	0.129706
43.5	0.294249	0.199717	0.453672	0.328148	0.0457927	0.149847	0.314937	0.222031	0.336043	0.200739	0.121845	0.160492	0.192694	0.534851	0.247332	0.0410271	0.240214	0.129817
43.6	0.293896	0.198368	0.453834	0.327209	0.0467895	0.149131	0.316672	0.22169	0.33677	0.202448	0.119998	0.159122	0.192422	0.534408	0.248189	0.0414623	0.240151	0.129882
43.7	0.293574	0.197308	0.454023	0.326347	0.0478457	0.148351	0.318154	0.221403	0.337128	0.204081	0.118462	0.157769	0.19184	0.534053	0.249266	0.0420302	0.240102	0.129916
43.8	0.293357	0.196463	0.454232	0.325561	0.0489176	0.147478	0.319386	0.221167	0.337118	0.205623	0.117247	0.156434	0.191043	0.533792	0.25056	0.0427308	0.240069	0.129926
43.9	0.293155	0.19582	0.454375	0.324832	0.050005	0.146693	0.320366	0.220971	0.336739	0.207183	0.116354	0.155172	0.19026	0.533626	0.251879	0.043431	0.240054	0.129891
44	0.292946	0.195359	0.454363	0.324152	0.051108	0.145997	0.321158	0.22079	0.335991	0.208761	0.115782	0.154005	0.189443	0.533555	0.253024	0.0440372	0.240029	0.129812
44.1	0.292801	0.194872	0.454189	0.323538	0.0522268	0.145389	0.321782	0.220622	0.33491	0.210344	0.115445	0.152941	0.188579	0.533578	0.253994	0.0445495	0.239985	0.129702
44.2	0.292729	0.194358	0.453851	0.32302	0.0533632	0.144869	0.322544	0.220469	0.333611	0.211865	0.115317	0.151996	0.18767	0.533695	0.254776	0.0449678	0.239944	0.129582
44.3	0.292729	0.193819	0.45335	0.322617	0.0545172	0.144437	0.32364	0.220329	0.332094	0.213319	0.1154	0.151234	0.186731	0.533898	0.255364	0.0452723	0.239922	0.129456
44.4	0.292801	0.193253	0.452687	0.32234	0.0555881	0.144092	0.325068	0.220216	0.330359	0.214705	0.115693	0.150655	0.185765	0.53418	0.255644	0.0453918	0.239902	0.12934
44.5	0.292904	0.192822	0.451876	0.322188	0.056487	0.143834	0.326828	0.220156	0.328474	0.216021	0.116197	0.150285	0.184772	0.534471	0.255614	0.0453263	0.239891	0.129231
44.6	0.292976	0.1924	0.450933	0.322163	0.0571919	0.143751	0.328562	0.220153	0.32671	0.217268	0.11691	0.150156	0.183753	0.53474	0.255361	0.0450913	0.239882	0.129121
44.7	0.293011	0.191988	0.44987	0.322163	0.0577034	0.143674	0.330127	0.220201	0.325098	0.218382	0.117784	0.150176	0.182707	0.534993	0.254906	0.0446939	0.239842	0.129016
44.8	0.292942	0.191592	0.448888	0.322171	0.0580215	0.143525	0.331221	0.220297	0.323637	0.219332	0.118805	0.150339	0.181651	0.535229	0.254286	0.0441504	0.239755	0.128924
44.9	0.292706	0.191266	0.447933	0.322165	0.0581462	0.143303	0.33154	0.220439	0.322334	0.220118	0.119939	0.150646	0.180683	0.53545	0.253611	0.0434671	0.239609	0.12882
45	0.292281	0.191011	0.446993	0.32213	0.0580775	0.143008	0.331084	0.220641	0.321196	0.220739	0.121061	0.150913	0.179874	0.535653	0.252882	0.0426441	0.239387	0.128715
45.1	0.291667	0.190856	0.446067	0.322055	0.0578155	0.142641	0.330253	0.220903	0.320225	0.22119	0.122052	0.151113	0.179242	0.535841	0.252097	0.0417079	0.239108	0.12863
45.2	0.290896	0.190813	0.445155	0.321935	0.05736	0.142201	0.329367	0.221189	0.319419	0.22147	0.122911	0.151245	0.178775	0.536019	0.251325	0.0407658	0.238803	0.128571
45.3	0.290081	0.190735	0.444259	0.321769	0.0567835	0.141688	0.327924	0.221454	0.318779	0.221577	0.12364	0.151296	0.178474	0.536267	0.250592	0.0398177	0.238446	0.128528
45.4	0.289222	0.190636	0.443377	0.321531	0.056139	0.141097	0.325754	0.221698	0.318305	0.221513	0.124237	0.151251	0.178338	0.53664	0.24989	0.0389098	0.238034	0.128493
45.5	0.288381	0.190517	0.442625	0.321316	0.0553563	0.140464	0.323164	0.221874	0.317996	0.2213	0.124701	0.151019	0.178367	0.537166	0.249197	0.0382445	0.237606	0.128489
45.6	0.287587	0.190378	0.44198	0.321149	0.0544354	0.139723	0.320474	0.22197	0.317861	0.220989	0.12503	0.150551	0.178562	0.537844	0.248567	0.0378301	0.237183	0.128537
45.7	0.28684	0.19022	0.441416	0.320998	0.0533762	0.138951	0.317683	0.221987	0.317837	0.22055	0.125322	0.14984	0.178904	0.538676	0.248035	0.0376663	0.236769	0.128621
45.8	0.28614	0.190042	0.440972	0.320843	0.0521788	0.13817	0.314773	0.221923	0.317887	0.219973	0.125632	0.148909	0.179338	0.539659	0.247599	0.0377936	0.236365	0.128736
45.9	0.285599	0.18978	0.440591	0.320684	0.0508431	0.137382	0.311708	0.221778	0.318004	0.219258	0.125886	0.147758	0.179816	0.540784	0.247262	0.0382347	0.235961	0.128883
46	0.285216	0.189405	0.440273	0.320522	0.0493692	0.136587	0.308488	0.221593	0.318189	0.21845	0.126078	0.146387	0.180268	0.542052	0.247007	0.0390011	0.235555	0.129063
46.1	0.284988	0.188917	0.440017	0.320351	0.0477788	0.135783	0.305113	0.221397	0.318446	0.217591	0.126206	0.144795	0.180697	0.543463	0.246766	0.0400928	0.23515	0.129277
46.2	0.284773	0.188409	0.439823	0.320156	0.0462692	0.134961	0.301548	0.221189	0.318781	0.216679	0.126272	0.143039	0.181131	0.544824	0.246541	0.0414983	0.234743	0.12947
46.3	0.284574	0.187901	0.439693	0.319957	0.0449586	0.134086	0.298174	0.221018	0.319192	0.21569	0.126269	0.141251	0.18157	0.54607	0.246278	0.0431322	0.234363	0.12964
46.4	0.284352	0.187393	0.439605	0.31975	0.0438471	0.133142	0.294944	0.220887	0.319681	0.214562	0.126176	0.139416	0.182014	0.547228	0.245959	0.0449943	0.233997	0.129789
46.5	0.28407	0.186885	0.439551	0.319581	0.0429347	0.132143	0.291793	0.220798	0.32029	0.213305	0.125996	0.137587	0.182463	0.548318	0.245583	0.0470848	0.233649	0.129917
46.6	0.283728	0.186377	0.439575	0.319478	0.0422216	0.131108	0.28872	0.220751	0.320696	0.211944	0.125742	0.135951	0.182916	0.54934	0.24515	0.0493797	0.233317	0.130007
46.7	0.283327	0.18587	0.439702	0.319442	0.0417075	0.129969	0.285727	0.220746	0.320802	0.210604	0.125486	0.134543	0.183362	0.550295	0.244693	0.0516149	0.232993	0.13008
46.8	0.282873	0.185362	0.439894	0.319472	0.0413926	0.128725	0.282815	0.220716	0.320635	0.209286	0.125279	0.133362	0.183552	0.551182	0.244225	0.0536415	0.232651	0.130147
46.9	0.282375	0.184834	0.440149	0.319568	0.0412683	0.127377	0.280162	0.220609	0.320195	0.20796	0.125123	0.132409	0.183686	0.552002	0.243741	0.0554582	0.232307	0.130208
47	0.281833	0.184295	0.440468	0.319731	0.0413237	0.126031	0.277768	0.220418	0.319481	0.206562	0.125016	0.13169	0.183774	0.552813	0.243236	0.0570106	0.231966	0.130272
47.1	0.281277	0.183692	0.44085	0.319927	0.0415691	0.124744	0.275644	0.220116	0.318495	0.205092	0.124959	0.131209	0.183837	0.55365	0.242711	0.0582197	0.231624	0.130345
47.2	0.280752	0.18294	0.441297	0.320139	0.0419258	0.123518	0.27391	0.219703	0.317235	0.203534	0.124951	0.130962	0.183875	0.554464	0.242298	0.0590756	0.231286	0.130433
47.3	0.280281	0.182016	0.441721	0.320333	0.0423778	0.122354	0.272198	0.219179	0.315724	0.20187	0.125008	0.130917	0.183888	0.555246	0.242012	0.0595733	0.230919	0.130521
47.4	0.279884	0.180921	0.442083	0.320498	0.042925	0.121252	0.270723	0.218544	0.314027	0.200103	0.125166	0.131001	0.183876	0.555938	0.241855	0.0597126	0.230532	0.130605
47.5	0.279563	0.179654	0.442482	0.320645	0.0435676	0.120202	0.269536	0.217798	0.312174	0.198231	0.125582	0.131201	0.183765	0.556536	0.241826	0.0595643	0.230145	0.130685
47.6	0.279316	0.178216	0.442919	0.320768	0.0443054	0.11923	0.268637	0.217013	0.310105	0.196235	0.126242	0.131517	0.183553	0.55704	0.241853	0.0591397	0.229755	0.130759
47.7	0.279125	0.176646	0.443303	0.320865	0.0451385	0.118411	0.268025	0.216211	0.307815	0.194107	0.127054	0.131903	0.183333	0.55745	0.241858	0.0584396	0.229355	0.130817
47.8	0.278972	0.175006	0.443574	0.320935	0.0460589	0.117677	0.267702	0.215396	0.305304	0.191853	0.128002	0.132257	0.183104	0.557746	0.241879	0.0575935	0.228941	0.130848
47.9	0.278857	0.173509	0.443732	0.32097	0.0467543	0.116974	0.26765	0.21458	0.302572	0.18952	0.129087	0.132538	0.182755	0.557871	0.24193	0.0567098	0.228501	0.130862
48	0.278803	0.17207	0.443778	0.320972	0.0471865	0.1163	0.267751	0.213765	0.299619	0.187208	0.130308	0.132747	0.182207	0.557826	0.242012	0.0557886	0.228021	0.130865
48.1	0.278828	0.17062	0.443711	0.320922	0.0474652	0.115654	0.267861	0.212975	0.296465	0.184971	0.131665	0.132889	0.181492	0.557626	0.242089	0.054829	0.227504	0.130847
48.2	0.27881	0.169175	0.4435	0.320817	0.0475905	0.115037	0.267976	0.212217	0.293156	0.182807	0.133152	0.132964	0.180864	0.557307	0.242145	0.0538552	0.226961	0.130801
48.3	0.278726	0.167759	0.442959	0.320677	0.0475624	0.114449	0.268085	0.211492	0.289769	0.180718	0.134667	0.132972	0.18032	0.556879	0.242179	0.0532176	0.226402	0.130687
48.4	0.278577	0.166373	0.44214	0.320503	0.0473808	0.113888	0.268189	0.210755	0.286304	0.178703	0.136045	0.132913	0.179842	0.556358	0.242191	0.0529162	0.225817	0.130521
48.5	0.278363	0.165137	0.441124	0.320305	0.0470458	0.113335	0.268287	0.209999	0.282761	0.17675	0.137184	0.132802	0.179529	0.555747	0.242183	0.052951	0.225219	0.13031
48.6	0.278082	0.164158	0.440008	0.320081	0.0465574	0.112712	0.268387	0.209216	0.279415	0.174819	0.138134	0.1326	0.179616	0.555048	0.242151	0.0532766	0.224641	0.130073
48.7	0.277693	0.163235	0.438857	0.319769	0.0460279	0.111968	0.268533	0.208379	0.276415	0.172909	0.138895	0.132302	0.180101	0.554421	0.242095	0.0538789	0.224092	0.129843
48.8	0.277178	0.162368	0.437671	0.319369	0.0455167	0.111174	0.268726	0.207488	0.273761	0.171055	0.139469	0.131925	0.180887	0.553864	0.242001	0.0547578	0.223576	0.129608
48.9	0.276647	0.161558	0.436449	0.3189	0.0450954	0.11033	0.268941	0.206565	0.271447	0.169214	0.139854	0.131415	0.181748	0.553375	0.24198	0.0558727	0.223087	0.129378
49	0.276154	0.160825	0.435204	0.318366	0.0447593	0.109436	0.268835	0.205642	0.269442	0.167404	0.14005	0.130751	0.182691	0.552954	0.242031	0.057176	0.222608	0.12915
49.1	0.275698	0.160378	0.433943	0.317755	0.0445085	0.108493	0.268525	0.204735	0.267752	0.165625	0.140046	0.129935	0.183729	0.552645	0.242155	0.0586567	0.222161	0.128928
49.2	0.27528	0.160215	0.432684	0.317068	0.044341	0.1075	0.267705	0.203875	0.266377	0.163876	0.139849	0.128966	0.18486	0.552464	0.242351	0.0603148	0.221733	0.128711
49.3	0.274899	0.1602	0.431543	0.316284	0.0442568	0.106457	0.266181	0.203063	0.265318	0.162161	0.13946	0.127848	0.18605	0.552422	0.242461	0.0621306	0.221296	0.128512
49.4	0.274558	0.160216	0.430516	0.315411	0.0442559	0.105437	0.263953	0.202286	0.264574	0.160482	0.138921	0.126668	0.18728	0.552524	0.242595	0.0641644	0.220865	0.128323
49.5	0.274286	0.160081	0.429585	0.314567	0.0443383	0.104573	0.261021	0.201519	0.26414	0.158818	0.138298	0.125399	0.188551	0.552707	0.242752	0.0664162	0.220441	0.128139
49.6	0.274083	0.159793	0.428738	0.313755	0.044526	0.103776	0.257803	0.200762	0.263751	0.157155	0.137619	0.124009	0.189862	0.55296	0.242849	0.0688528	0.220018	0.127968
49.7	0.273956	0.159351	0.427974	0.313073	0.0447405	0.103045	0.254437	0.200015	0.263334	0.155529	0.136885	0.122589	0.191214	0.553284	0.242843	0.0714742	0.219609	0.127819
49.8	0.273964	0.158755	0.427293	0.312541	0.0448965	0.10238	0.251187	0.199278	0.262769	0.154064	0.136095	0.121161	0.192544	0.553678	0.242709	0.0740317	0.219209	0.127718
49.9	0.274128	0.158006	0.426752	0.31216	0.0449823	0.10178	0.24844	0.198573	0.262055	0.15276	0.135285	0.119772	0.193747	0.554142	0.242358	0.0762639	0.218825	0.127691
50	0.274448	0.157103	0.426259	0.31193	0.044998	0.101246	0.246417	0.198023	0.261194	0.151617	0.134547	0.118422	0.194806	0.554669	0.242055	0.0781705	0.218494	0.127726
50.1	0.274924	0.156005	0.425663	0.311851	0.0449437	0.100777	0.245194	0.197626	0.260186	0.150634	0.133893	0.117126	0.195682	0.555174	0.241801	0.0796946	0.218198	0.127795
50.2	0.275516	0.154645	0.424983	0.311913	0.0448193	0.100368	0.244805	0.197293	0.25903	0.149812	0.133262	0.115926	0.196374	0.555649	0.241528	0.0807248	0.217915	0.127907
50.3	0.276113	0.153205	0.424219	0.312093	0.0446247	0.100003	0.24525	0.197068	0.257726	0.149151	0.132621	0.114824	0.196881	0.555944	0.24121	0.0812612	0.217637	0.128028
50.4	0.276712	0.15174	0.423371	0.31242	0.0443878	0.0996926	0.246504	0.196952	0.256275	0.148664	0.131971	0.113828	0.197205	0.555888	0.240854	0.0812576	0.217358	0.128127
50.5	0.277294	0.150249	0.422323	0.312797	0.0441705	0.0994544	0.248124	0.196944	0.254673	0.148373	0.131311	0.113031	0.197057	0.555483	0.240484	0.0806103	0.217024	0.128181
50.6	0.27785	0.148732	0.421064	0.313173	0.043984	0.0993725	0.24979	0.197044	0.253	0.148227	0.130645	0.11248	0.196774	0.554727	0.240099	0.079562	0.216658	0.128159
50.7	0.278326	0.147188	0.419594	0.313493	0.0438789	0.099447	0.251502	0.197243	0.251316	0.148251	0.130011	0.112185	0.196373	0.553621	0.2397	0.0782067	0.216271	0.128045
50.8	0.278664	0.145619	0.41804	0.313759	0.0438553	0.0996779	0.253259	0.19752	0.249623	0.148457	0.129405	0.112144	0.19591	0.552167	0.239231	0.0765444	0.215867	0.127849
50.9	0.278863	0.144009	0.416544	0.313969	0.0439131	0.100065	0.255062	0.197874	0.247919	0.148843	0.128902	0.11231	0.195384	0.550373	0.238687	0.0745665	0.215455	0.127591
51	0.278923	0.142075	0.415106	0.314113	0.0440524	0.100617	0.257123	0.198263	0.246206	0.14941	0.128507	0.112601	0.194795	0.548248	0.238096	0.0722613	0.215025	0.12729
51.1	0.27885	0.139817	0.413727	0.314169	0.0442731	0.101379	0.259586	0.198659	0.244479	0.150159	0.12822	0.113019	0.194142	0.545809	0.237525	0.0696288	0.21459	0.126955
51.2	0.278781	0.137189	0.412395	0.314139	0.0445625	0.102364	0.262115	0.199056	0.242732	0.151088	0.128042	0.113508	0.193473	0.5433	0.236867	0.0667154	0.214145	0.126625
51.3	0.278718	0.134209	0.411099	0.314001	0.0448098	0.103575	0.264254	0.199451	0.240967	0.1522	0.127956	0.113929	0.192821	0.540786	0.236326	0.063635	0.213671	0.12631
51.4	0.278643	0.131114	0.409858	0.31376	0.0450279	0.104908	0.266051	0.199843	0.239146	0.153482	0.127955	0.114283	0.192187	0.538268	0.23592	0.0605695	0.213188	0.125996
51.5	0.278573	0.127905	0.408679	0.313424	0.0452167	0.106342	0.267569	0.200165	0.237215	0.154899	0.127956	0.11457	0.191531	0.535746	0.235649	0.05753	0.212686	0.125692
51.6	0.278551	0.124581	0.407511	0.312996	0.0453761	0.107855	0.26881	0.200325	0.235343	0.156423	0.127899	0.114779	0.190837	0.533219	0.235514	0.0545522	0.212161	0.125399
51.7	0.278586	0.121165	0.406278	0.312456	0.0455063	0.109447	0.269774	0.200326	0.233607	0.157931	0.127713	0.114901	0.190119	0.530688	0.235514	0.0519516	0.211623	0.12509
51.8	0.278678	0.118193	0.40498	0.311861	0.0456071	0.111106	0.270459	0.200223	0.232007	0.15942	0.127347	0.114954	0.189424	0.528153	0.235678	0.0498772	0.211123	0.124731
51.9	0.278826	0.115691	0.403616	0.311288	0.0456786	0.11267	0.270534	0.20004	0.230542	0.160893	0.1268	0.114937	0.188753	0.525614	0.236077	0.0483278	0.210643	0.124319
52	0.27903	0.113666	0.402265	0.310738	0.0457207	0.114032	0.270188	0.199784	0.229213	0.162352	0.126072	0.114842	0.188095	0.523179	0.236715	0.0473016	0.2102	0.123887
52.1	0.279286	0.112119	0.400936	0.310242	0.0457826	0.11514	0.269538	0.199483	0.22802	0.163798	0.125201	0.114659	0.187429	0.520891	0.237592	0.0467337	0.209803	0.123447
52.2	0.279552	0.111135	0.399606	0.309796	0.045945	0.115993	0.26878	0.199162	0.226956	0.165238	0.124276	0.11439	0.186756	0.518802	0.238498	0.046349	0.209452	0.123013
52.3	0.279805	0.110737	0.398354	0.309388	0.046171	0.116597	0.268283	0.198908	0.225933	0.166529	0.123298	0.114033	0.186076	0.516918	0.23941	0.0461475	0.209162	0.122604
52.4	0.280002	0.110787	0.397257	0.309017	0.0464603	0.116969	0.267832	0.198729	0.224945	0.167632	0.12224	0.113589	0.185389	0.51524	0.240329	0.0460553	0.208904	0.122233
52.5	0.280133	0.111209	0.396349	0.308671	0.0468132	0.117119	0.267376	0.198637	0.223991	0.168548	0.121058	0.112964	0.184748	0.513767	0.241254	0.0459745	0.208663	0.121918
52.6	0.280212	0.11195	0.395629	0.308347	0.0472294	0.117051	0.266915	0.198572	0.223099	0.169296	0.119768	0.112127	0.184078	0.512501	0.242186	0.0458937	0.208428	0.121664
52.7	0.280269	0.11296	0.395098	0.308037	0.0477091	0.116831	0.266449	0.198511	0.222273	0.169884	0.118461	0.111124	0.183378	0.511439	0.243025	0.0458122	0.208204	0.121463
52.8	0.280302	0.114219	0.394688	0.30774	0.0482523	0.116526	0.265813	0.198453	0.221513	0.17031	0.117152	0.110059	0.182671	0.510529	0.243681	0.0457235	0.207977	0.121286
52.9	0.280313	0.115728	0.394335	0.307463	0.0488589	0.116191	0.264923	0.198398	0.22082	0.170576	0.115841	0.108971	0.182071	0.509703	0.244096	0.045749	0.207752	0.121097
53	0.280278	0.117485	0.394039	0.307204	0.0495306	0.115823	0.26378	0.198347	0.220195	0.170681	0.114629	0.107846	0.181654	0.509021	0.244269	0.046061	0.207553	0.120887
53.1	0.280179	0.119491	0.393867	0.306965	0.050111	0.115425	0.262326	0.198275	0.21963	0.170624	0.113606	0.106617	0.18139	0.50847	0.244233	0.0466593	0.207367	0.120669
53.2	0.280068	0.121732	0.393849	0.306745	0.0505775	0.114996	0.260511	0.198175	0.219083	0.170414	0.112774	0.10528	0.181025	0.50801	0.244003	0.0475189	0.207173	0.120452
53.3	0.27984	0.124224	0.393986	0.306544	0.0509302	0.114547	0.258337	0.198096	0.218556	0.170098	0.112141	0.10409	0.18056	0.507644	0.243581	0.0482892	0.206967	0.120246
53.4	0.279471	0.126751	0.394222	0.306331	0.051169	0.11409	0.255804	0.198091	0.218048	0.169675	0.111718	0.10305	0.180016	0.507369	0.242965	0.0489705	0.206734	0.120053
53.5	0.278993	0.128943	0.394479	0.306077	0.0512941	0.113767	0.25291	0.198167	0.217521	0.169158	0.111527	0.102158	0.179391	0.507186	0.242156	0.0495546	0.206455	0.119872
53.6	0.278405	0.130684	0.394629	0.305786	0.0513053	0.113622	0.25015	0.198323	0.216722	0.168586	0.111517	0.101454	0.178686	0.507087	0.241214	0.0499897	0.206135	0.119707
53.7	0.277708	0.131974	0.39465	0.305518	0.0512026	0.113689	0.247682	0.198561	0.215607	0.16796	0.111688	0.100943	0.177901	0.506798	0.240141	0.0501975	0.205764	0.119523
53.8	0.2769	0.132813	0.394545	0.305271	0.0509705	0.113969	0.245496	0.198878	0.21437	0.16728	0.112039	0.100605	0.177036	0.50632	0.23895	0.0501324	0.205348	0.119324
53.9	0.276001	0.133202	0.394386	0.305045	0.0505568	0.114461	0.243615	0.19921	0.213092	0.166567	0.112571	0.10043	0.175985	0.505639	0.237716	0.0498353	0.204895	0.119122
54	0.274977	0.13314	0.394168	0.304844	0.0500103	0.115165	0.242385	0.199542	0.211803	0.165897	0.113284	0.100403	0.174944	0.504744	0.236501	0.0493164	0.204445	0.118911
54.1	0.273987	0.132626	0.393889	0.304677	0.0494437	0.116081	0.241804	0.199857	0.210503	0.165271	0.114096	0.100512	0.173914	0.503594	0.235304	0.0485557	0.204007	0.118688
54.2	0.273042	0.13169	0.393535	0.304536	0.0488568	0.11721	0.241874	0.200122	0.209192	0.164758	0.114962	0.100775	0.172895	0.502169	0.234125	0.0475535	0.203581	0.118448
54.3	0.272142	0.130513	0.392987	0.304418	0.0482497	0.118351	0.242594	0.200341	0.207869	0.164366	0.115882	0.101188	0.171921	0.50047	0.233128	0.0463491	0.203173	0.118183
54.4	0.271266	0.129211	0.392257	0.304296	0.0476225	0.119383	0.243772	0.200515	0.206535	0.164094	0.116828	0.101664	0.17108	0.498497	0.232279	0.0449535	0.202766	0.117893
54.5	0.270405	0.127959	0.391355	0.304053	0.046975	0.120176	0.245244	0.200643	0.205245	0.163964	0.117763	0.102204	0.170479	0.496388	0.23158	0.043245	0.202355	0.1176
54.6	0.26956	0.12682	0.390283	0.303686	0.0463073	0.120729	0.246717	0.200726	0.204075	0.16399	0.118661	0.102808	0.170098	0.494196	0.231029	0.0412	0.20193	0.117309
54.7	0.268731	0.125793	0.389039	0.303195	0.0456973	0.121042	0.248147	0.200761	0.203043	0.164162	0.11952	0.103476	0.169816	0.491921	0.230621	0.0388503	0.201488	0.117011
54.8	0.267925	0.124878	0.387632	0.302578	0.0452111	0.121115	0.249532	0.200746	0.202268	0.16424	0.120338	0.10415	0.169677	0.489562	0.230299	0.0364733	0.201039	0.116685
54.9	0.267117	0.124074	0.386089	0.301832	0.0448275	0.120949	0.250789	0.200659	0.201752	0.16421	0.121064	0.104731	0.169691	0.487161	0.23015	0.0343307	0.200589	0.116323
55	0.266305	0.123403	0.384514	0.301016	0.0445009	0.120543	0.251699	0.200367	0.201525	0.164072	0.121696	0.105218	0.169858	0.484731	0.22991	0.0324225	0.200111	0.115932
55.1	0.265492	0.122918	0.383057	0.300145	0.0442312	0.119946	0.252263	0.199869	0.201602	0.163802	0.122235	0.105593	0.170179	0.482358	0.229577	0.0307791	0.199628	0.115534
55.2	0.264683	0.12267	0.38173	0.299227	0.0440184	0.119194	0.252481	0.19929	0.201983	0.163369	0.12274	0.105763	0.170491	0.480041	0.229178	0.029414	0.199142	0.11513
55.3	0.263885	0.122627	0.380681	0.298285	0.0438625	0.118352	0.252248	0.198632	0.202667	0.162773	0.123237	0.10573	0.17076	0.477829	0.228763	0.028594	0.198683	0.114713
55.4	0.263112	0.122753	0.379912	0.297319	0.0437635	0.117414	0.251512	0.197888	0.203618	0.162001	0.123728	0.105493	0.170907	0.475798	0.228331	0.0283191	0.198242	0.114297
55.5	0.262364	0.123033	0.379421	0.29633	0.0437298	0.116376	0.25041	0.197067	0.204612	0.161018	0.124212	0.105053	0.171155	0.473946	0.227883	0.0285894	0.197825	0.113883
55.6	0.26164	0.12344	0.379209	0.295346	0.0437361	0.115239	0.248943	0.196167	0.205499	0.159855	0.124707	0.104448	0.17121	0.472274	0.227427	0.0291622	0.197394	0.113499
55.7	0.260994	0.123972	0.379276	0.294419	0.0436758	0.114003	0.247109	0.195199	0.206213	0.158538	0.125214	0.103699	0.1712	0.470781	0.227005	0.0299436	0.196953	0.113166
55.8	0.260485	0.124595	0.379584	0.293572	0.0434951	0.112667	0.24491	0.194189	0.206755	0.157068	0.125734	0.102808	0.171125	0.469462	0.226673	0.0309335	0.196503	0.112892
55.9	0.260011	0.125215	0.379957	0.292852	0.0431796	0.111315	0.242345	0.193137	0.207125	0.155444	0.126266	0.101823	0.17098	0.468296	0.226436	0.0320746	0.196029	0.112661
56	0.259496	0.126115	0.380387	0.292271	0.0427294	0.109989	0.239201	0.192044	0.207323	0.153666	0.126786	0.100824	0.17074	0.467274	0.226289	0.0334161	0.195534	0.112444
56.1	0.258954	0.127296	0.380844	0.291849	0.0421444	0.108642	0.235623	0.19091	0.207348	0.151816	0.127225	0.0998101	0.170404	0.466388	0.226191	0.0351255	0.195036	0.112234
56.2	0.258431	0.128758	0.38126	0.291585	0.0414247	0.107236	0.232286	0.189742	0.2072	0.149896	0.127583	0.0987908	0.169897	0.46563	0.226249	0.0371565	0.19457	0.11205
56.3	0.257926	0.130482	0.381647	0.291481	0.0405627	0.105742	0.229205	0.188602	0.206863	0.147907	0.127874	0.0977704	0.169185	0.465	0.226311	0.039395	0.194122	0.111905
56.4	0.257439	0.132231	0.382004	0.291536	0.0395587	0.104262	0.226382	0.187526	0.206348	0.145834	0.128105	0.0967764	0.168267	0.464498	0.226379	0.0416194	0.193673	0.11182
56.5	0.256954	0.134006	0.382333	0.291745	0.0385781	0.102803	0.223816	0.186615	0.205668	0.143748	0.128347	0.0958125	0.167278	0.464124	0.226421	0.0438097	0.193254	0.111774
56.6	0.256447	0.13576	0.382632	0.291978	0.0376896	0.101365	0.22151	0.185958	0.204833	0.141648	0.128657	0.0948786	0.166319	0.463877	0.226437	0.0459537	0.192871	0.111751
56.7	0.255919	0.137586	0.382897	0.292254	0.0369406	0.0999433	0.21955	0.185555	0.203855	0.139535	0.129033	0.093951	0.165392	0.463758	0.226426	0.0480002	0.192537	0.111749
56.8	0.25537	0.13895	0.383128	0.292517	0.0363309	0.098545	0.217934	0.185406	0.202734	0.137408	0.129477	0.0930113	0.164494	0.463746	0.226357	0.0498562	0.192204	0.111786
56.9	0.254801	0.13985	0.383323	0.292676	0.0358606	0.0973318	0.216997	0.185511	0.201468	0.135267	0.130018	0.0920606	0.163627	0.463831	0.226127	0.0514143	0.191885	0.111853
57	0.254211	0.140277	0.383417	0.292719	0.0355297	0.0963036	0.216546	0.185856	0.20006	0.133049	0.130671	0.0911028	0.16279	0.46385	0.225737	0.0526448	0.191548	0.111916
57.1	0.253558	0.140229	0.383407	0.292645	0.0352791	0.0954604	0.216429	0.186333	0.198519	0.130705	0.1314	0.0901225	0.161984	0.463751	0.225186	0.0535512	0.19116	0.111972
57.2	0.252843	0.139705	0.383315	0.292458	0.0351064	0.0948443	0.216437	0.186915	0.196873	0.128236	0.132105	0.0890263	0.161209	0.463535	0.224553	0.0544084	0.190723	0.112008
57.3	0.252065	0.138706	0.383147	0.292179	0.0350266	0.0944554	0.216568	0.187515	0.195193	0.125784	0.132774	0.0878594	0.160463	0.4632	0.223883	0.0552165	0.190252	0.112018
57.4	0.251245	0.137368	0.382902	0.291866	0.0349818	0.0942767	0.216824	0.188124	0.193478	0.123379	0.133432	0.0866217	0.159814	0.462747	0.223182	0.0560495	0.189768	0.112001
57.5	0.250396	0.135868	0.38258	0.291518	0.0348765	0.0942379	0.217203	0.188687	0.191727	0.121023	0.134125	0.0854082	0.159235	0.462176	0.222448	0.0569345	0.189278	0.111956
57.6	0.249535	0.134307	0.382181	0.291142	0.0346936	0.0942702	0.217707	0.189195	0.189923	0.118714	0.134837	0.0842477	0.15874	0.461486	0.221682	0.0577969	0.188779	0.11189
57.7	0.248702	0.132733	0.381706	0.290742	0.0344331	0.0943083	0.218334	0.189648	0.18806	0.116453	0.135554	0.0831403	0.158327	0.460683	0.220979	0.0586059	0.188276	0.111812
57.8	0.247897	0.131146	0.381227	0.290322	0.034095	0.0943507	0.219251	0.190034	0.186139	0.11424	0.136274	0.0820859	0.157974	0.459783	0.220295	0.0593616	0.18778	0.111736
57.9	0.247117	0.129545	0.38074	0.289883	0.0336792	0.0943973	0.220556	0.190305	0.184299	0.112081	0.136994	0.0811628	0.15768	0.45881	0.219632	0.0599425	0.187302	0.11167
58	0.246345	0.127931	0.380203	0.289425	0.0332204	0.0944482	0.222249	0.190462	0.18271	0.110023	0.137532	0.0805138	0.157446	0.457707	0.21899	0.0601765	0.186836	0.111605
58.1	0.245582	0.126303	0.379549	0.288943	0.0327692	0.0945051	0.224135	0.190506	0.181364	0.108168	0.137797	0.0801979	0.157271	0.456475	0.218373	0.0600635	0.186375	0.111519
58.2	0.244826	0.124662	0.378747	0.288421	0.0323737	0.094574	0.22596	0.190437	0.180259	0.106593	0.137787	0.0802151	0.157156	0.455124	0.217766	0.0594705	0.185898	0.111404
58.3	0.244184	0.122911	0.377797	0.28786	0.0320657	0.0946676	0.227681	0.190204	0.179395	0.105253	0.137493	0.0803137	0.157097	0.453656	0.217134	0.0583493	0.185379	0.111282
58.4	0.243677	0.121258	0.376698	0.28729	0.0318741	0.0948091	0.229299	0.1898	0.178772	0.104147	0.136916	0.0804916	0.157088	0.452069	0.216478	0.0570167	0.184855	0.111122
58.5	0.243276	0.119953	0.375451	0.286728	0.0317988	0.0948748	0.230814	0.189205	0.178429	0.103276	0.136055	0.080749	0.157128	0.450363	0.215796	0.0554996	0.184337	0.110919
58.6	0.243027	0.118972	0.374182	0.286176	0.0318398	0.0948487	0.231726	0.188445	0.178393	0.102639	0.134911	0.0810857	0.157226	0.44859	0.215112	0.0538498	0.183814	0.110681
58.7	0.242935	0.118206	0.372889	0.285634	0.0319971	0.0947307	0.231831	0.187601	0.178654	0.102236	0.133556	0.0813852	0.157425	0.446928	0.214525	0.0521261	0.183291	0.110433
58.8	0.24299	0.117655	0.371625	0.285104	0.0322708	0.0945208	0.23114	0.186675	0.179038	0.102068	0.132064	0.0815771	0.157725	0.445408	0.214036	0.0503163	0.182763	0.110188
58.9	0.243184	0.117321	0.370321	0.284638	0.0326415	0.0942189	0.23007	0.185732	0.179469	0.102058	0.130436	0.0816738	0.158212	0.444042	0.213591	0.0484204	0.182252	0.10996
59	0.243517	0.117202	0.368977	0.28433	0.0330496	0.0938252	0.228757	0.184787	0.179949	0.101865	0.128745	0.0816896	0.15868	0.442842	0.213129	0.0464757	0.181739	0.109776
59.1	0.243829	0.117315	0.367594	0.284164	0.0333446	0.0932919	0.227333	0.18383	0.180476	0.101483	0.127193	0.0816352	0.159129	0.441807	0.21268	0.0446236	0.181233	0.109631
59.2	0.244078	0.117638	0.366163	0.284148	0.0335769	0.0925758	0.2258	0.182862	0.181052	0.100839	0.125825	0.0814935	0.15956	0.440938	0.212245	0.0433097	0.180757	0.109492
59.3	0.244265	0.118125	0.364679	0.284285	0.0337737	0.0918791	0.224156	0.181882	0.181676	0.0999275	0.12464	0.0812112	0.159973	0.440235	0.211824	0.0425282	0.180316	0.109348
59.4	0.244412	0.118777	0.363137	0.284574	0.0339351	0.0912493	0.222594	0.180912	0.182416	0.0987489	0.123624	0.0806613	0.160236	0.439696	0.211456	0.0422568	0.179918	0.109215
59.5	0.244525	0.119415	0.361545	0.285016	0.0340609	0.0906863	0.221279	0.179996	0.183114	0.0973051	0.122747	0.0799091	0.160208	0.439211	0.211141	0.042617	0.179548	0.109078
59.6	0.244606	0.119974	0.360105	0.285612	0.0341513	0.0901902	0.220444	0.179169	0.183587	0.0955963	0.122008	0.0789682	0.15991	0.438773	0.210846	0.0436324	0.179223	0.10896
59.7	0.244645	0.120473	0.358886	0.286265	0.0342061	0.089761	0.22009	0.178433	0.183858	0.0936225	0.121399	0.0778387	0.159458	0.438391	0.210572	0.0452714	0.178948	0.108865
59.8	0.244632	0.120915	0.357877	0.286803	0.0342448	0.0893986	0.220135	0.17779	0.183927	0.0916262	0.120885	0.0765614	0.15885	0.438066	0.210405	0.0475049	0.178726	0.108772
59.9	0.244572	0.121257	0.357054	0.287229	0.0343157	0.0890894	0.220274	0.17724	0.183795	0.0897661	0.120411	0.0751726	0.158087	0.437757	0.210343	0.0500081	0.178523	0.108681
60	0.244465	0.121464	0.356417	0.287484	0.0344756	0.0888082	0.220361	0.176782	0.18343	0.0880425	0.119977	0.0736694	0.157168	0.437458	0.210371	0.0523795	0.178297	0.10861
60.1	0.244266	0.121493	0.355966	0.287596	0.0346251	0.0886493	0.220345	0.176416	0.182818	0.0864793	0.119583	0.0720578	0.156095	0.437169	0.210395	0.0546193	0.178036	0.108558
60.2	0.243969	0.121347	0.355671	0.287579	0.0347607	0.0885971	0.220224	0.176153	0.181959	0.0851072	0.119232	0.070408	0.155028	0.43689	0.210391	0.0567182	0.177752	0.108517
60.3	0.243564	0.121023	0.355383	0.287433	0.0348823	0.0886038	0.220102	0.175996	0.180854	0.0839264	0.118928	0.0689895	0.154002	0.436542	0.210308	0.0584094	0.177434	0.108463
60.4	0.24304	0.120524	0.354993	0.287159	0.0349901	0.0886695	0.220057	0.175953	0.179546	0.0829367	0.118656	0.0678664	0.153095	0.436092	0.210126	0.0596928	0.177087	0.108374
60.5	0.242396	0.119862	0.35444	0.286772	0.0350839	0.088794	0.220087	0.176015	0.178265	0.0821382	0.11832	0.0670658	0.152373	0.435539	0.20984	0.0605902	0.176724	0.108242
60.6	0.241633	0.119064	0.353737	0.286302	0.0351779	0.0889775	0.220195	0.176122	0.177021	0.0815011	0.117899	0.0665483	0.151823	0.434873	0.20944	0.0611149	0.176339	0.10807
60.7	0.240752	0.118134	0.352896	0.285749	0.0353278	0.0892331	0.220378	0.176274	0.175821	0.0809736	0.117317	0.0662927	0.151346	0.434064	0.208885	0.0613476	0.175924	0.10785
60.8	0.239755	0.117121	0.351918	0.285089	0.0356242	0.0895948	0.221363	0.176465	0.174665	0.0805834	0.116571	0.0662989	0.150942	0.433118	0.208173	0.061328	0.175538	0.107587
60.9	0.238742	0.116158	0.350896	0.284276	0.036083	0.0899783	0.22331	0.176696	0.173555	0.0803425	0.115661	0.0665669	0.150615	0.432055	0.207307	0.0611134	0.17521	0.107295
61	0.237871	0.115245	0.349836	0.28331	0.0367047	0.090322	0.225939	0.176951	0.172489	0.0802509	0.114612	0.0670019	0.150392	0.430875	0.20635	0.0606547	0.174925	0.106989
61.1	0.23714	0.114383	0.348768	0.282193	0.0374893	0.0905879	0.228962	0.177227	0.171467	0.080227	0.113494	0.0673874	0.150272	0.429623	0.205382	0.0597438	0.174647	0.106706
61.2	0.236503	0.113572	0.347772	0.28094	0.0384367	0.0908129	0.232041	0.177523	0.170571	0.0802679	0.112306	0.0677147	0.150255	0.428323	0.20441	0.0583615	0.174363	0.106451
61.3	0.235959	0.112811	0.346823	0.279579	0.0395471	0.0910276	0.235173	0.17778	0.169841	0.0803735	0.111076	0.0679793	0.150341	0.426972	0.203434	0.0565077	0.174077	0.106221
61.4	0.23551	0.1121	0.345921	0.278137	0.0408072	0.0912319	0.238361	0.177962	0.1693	0.0805378	0.109885	0.0681556	0.15053	0.425573	0.202455	0.0542223	0.173793	0.106017
61.5	0.235142	0.11151	0.345061	0.276621	0.0420517	0.0914215	0.241318	0.178037	0.168946	0.0806019	0.108743	0.068265	0.150729	0.424124	0.201501	0.0520345	0.173507	0.10581
61.6	0.23482	0.111115	0.344226	0.275159	0.0431812	0.091579	0.243882	0.177967	0.168781	0.0805468	0.107703	0.0683075	0.15085	0.42263	0.200542	0.0499853	0.173205	0.1056
61.7	0.234532	0.110805	0.343423	0.273751	0.0441292	0.0917098	0.245969	0.17773	0.168742	0.0803449	0.106776	0.0682832	0.150894	0.42109	0.199569	0.0479131	0.172854	0.105403
61.8	0.234279	0.110621	0.342651	0.272409	0.0448496	0.0918182	0.24748	0.177311	0.16883	0.0799344	0.105961	0.0682004	0.150861	0.419527	0.198587	0.0459109	0.172452	0.105212
61.9	0.234061	0.110563	0.341912	0.271154	0.0453405	0.0919043	0.248414	0.17671	0.169044	0.0793154	0.105227	0.0680651	0.15075	0.417937	0.197653	0.0440861	0.172009	0.105019
62	0.23387	0.110643	0.341193	0.269999	0.0456017	0.0919361	0.248771	0.175939	0.169359	0.0785486	0.10456	0.0678766	0.150604	0.416286	0.196816	0.0424683	0.171529	0.104813
62.1	0.233731	0.110861	0.340489	0.268895	0.0456334	0.091893	0.248588	0.175108	0.169753	0.0776812	0.10396	0.0676515	0.150489	0.414581	0.196074	0.0411191	0.171032	0.104585
62.2	0.233643	0.111218	0.339813	0.267813	0.0454355	0.0917329	0.248076	0.174217	0.170203	0.0767133	0.103435	0.0674834	0.150405	0.412824	0.195427	0.0399864	0.170527	0.104344
62.3	0.233607	0.111669	0.339185	0.266767	0.0450462	0.0914631	0.246991	0.173238	0.17071	0.0757244	0.102999	0.0673271	0.150334	0.411013	0.194837	0.0388271	0.169984	0.104095
62.4	0.233678	0.112188	0.338596	0.2657	0.0445236	0.0911553	0.245297	0.172169	0.171272	0.0747788	0.102652	0.0671825	0.150208	0.409149	0.194297	0.0376413	0.169405	0.103826
62.5	0.233866	0.112677	0.338039	0.264612	0.0439015	0.0908798	0.242994	0.171071	0.171891	0.0738766	0.1024	0.0670186	0.150069	0.407258	0.193807	0.036429	0.168799	0.103542
62.6	0.234139	0.113085	0.337512	0.263503	0.0432257	0.0907053	0.240305	0.170016	0.172663	0.0730179	0.10229	0.0668759	0.149986	0.405459	0.193367	0.0352648	0.168213	0.103253
62.7	0.234374	0.113375	0.337017	0.262372	0.0426156	0.0906318	0.237348	0.16899	0.173611	0.0722937	0.102324	0.0667846	0.14996	0.403748	0.192982	0.0341796	0.167663	0.102945
62.8	0.234507	0.113538	0.336546	0.261221	0.0420712	0.0906593	0.234123	0.168004	0.17461	0.0717134	0.102498	0.0667369	0.14999	0.402272	0.192717	0.0332027	0.167151	0.102633
62.9	0.234543	0.113572	0.336168	0.260085	0.0415926	0.0907878	0.230631	0.167105	0.175446	0.0712717	0.102816	0.0666547	0.150077	0.401082	0.192547	0.0323585	0.166671	0.102337
63	0.234497	0.113476	0.335909	0.258989	0.0411796	0.0910272	0.226872	0.166294	0.175947	0.0709201	0.103362	0.0664095	0.150217	0.400178	0.192472	0.0317038	0.166216	0.102066
63.1	0.23437	0.113271	0.335755	0.257938	0.0408284	0.0913523	0.223073	0.16557	0.176113	0.0706186	0.104113	0.0660014	0.150357	0.399558	0.192491	0.0313103	0.165795	0.101823
63.2	0.234162	0.112979	0.335706	0.256948	0.0405132	0.0915309	0.2195	0.164934	0.175943	0.0703359	0.10492	0.0654304	0.150496	0.399211	0.19262	0.0313112	0.165409	0.101628
63.3	0.233874	0.112653	0.335762	0.256066	0.0402647	0.0915378	0.216194	0.164393	0.175438	0.0700719	0.105757	0.0646949	0.150641	0.399137	0.192893	0.0317548	0.165071	0.101478
63.4	0.233561	0.112302	0.335899	0.255302	0.0400919	0.0913407	0.213154	0.163957	0.174597	0.0698266	0.106624	0.063835	0.150802	0.399337	0.193289	0.0323239	0.164765	0.101395
63.5	0.233223	0.111925	0.336103	0.254655	0.039952	0.0909394	0.210711	0.163648	0.173421	0.0696	0.10752	0.0628508	0.15098	0.399701	0.193793	0.0329994	0.164501	0.101378
63.6	0.232811	0.111546	0.336375	0.254127	0.0398309	0.090334	0.208868	0.163438	0.171952	0.0693219	0.108445	0.061724	0.151164	0.400185	0.194323	0.0337812	0.164264	0.10142
63.7	0.232295	0.111274	0.336744	0.253705	0.0397286	0.0895246	0.207627	0.163247	0.170454	0.0689111	0.109327	0.0605642	0.151313	0.400667	0.194777	0.034689	0.164053	0.101501
63.8	0.231685	0.11107	0.337154	0.253385	0.0396451	0.088511	0.206988	0.163075	0.168916	0.0683678	0.110091	0.0594417	0.151426	0.401118	0.19513	0.0358755	0.163867	0.101594
63.9	0.230989	0.110863	0.337617	0.253114	0.0395804	0.0872933	0.206527	0.162921	0.167336	0.0677247	0.110739	0.0583565	0.15151	0.401536	0.195367	0.0373775	0.163678	0.101686
64	0.230206	0.110632	0.33813	0.252798	0.0395498	0.0860412	0.206105	0.162786	0.165722	0.0671987	0.111195	0.0573086	0.151557	0.401923	0.195488	0.0391746	0.163488	0.101751
64.1	0.22934	0.11036	0.338695	0.252454	0.0396005	0.0848046	0.205588	0.162664	0.164091	0.0667873	0.11143	0.0562983	0.151566	0.402278	0.195462	0.0411561	0.163286	0.101792
64.2	0.228419	0.110044	0.339321	0.252082	0.0396872	0.0836327	0.204975	0.162547	0.162442	0.0664903	0.111493	0.0553262	0.151544	0.402601	0.195292	0.0428765	0.163048	0.101842
64.3	0.227408	0.109692	0.340014	0.251672	0.0397677	0.0825242	0.204266	0.162434	0.160776	0.0663079	0.111384	0.0544455	0.151491	0.402895	0.194986	0.0443416	0.162775	0.1019
64.4	0.226293	0.109303	0.340775	0.251168	0.0398293	0.081479	0.203459	0.162301	0.159023	0.0662399	0.111103	0.0537833	0.151471	0.403089	0.194542	0.0455736	0.162464	0.101942
64.5	0.225093	0.108878	0.341582	0.250505	0.0398721	0.0804973	0.20212	0.162103	0.157275	0.0662843	0.110649	0.0532744	0.151515	0.403231	0.193962	0.0465727	0.162088	0.101963
64.6	0.223934	0.108416	0.34225	0.249654	0.0398959	0.079579	0.200298	0.161808	0.155664	0.066513	0.110024	0.0529058	0.151625	0.403321	0.19328	0.0468094	0.161624	0.10198
64.7	0.222825	0.107864	0.342733	0.248711	0.0399009	0.078724	0.198162	0.161441	0.154184	0.0669291	0.109235	0.0527095	0.151807	0.403351	0.192605	0.0462784	0.161091	0.101999
64.8	0.221777	0.107174	0.343031	0.24785	0.0398871	0.078098	0.195792	0.16101	0.152835	0.0674415	0.108322	0.0526855	0.152059	0.403319	0.191938	0.0449798	0.160512	0.10203
64.9	0.220789	0.10658	0.343144	0.247075	0.0398387	0.0777891	0.193494	0.160539	0.151617	0.0679187	0.107397	0.0528526	0.152371	0.403226	0.191279	0.0432384	0.159947	0.102047
65	0.219861	0.106097	0.343072	0.246396	0.0397337	0.0778469	0.191413	0.160032	0.15053	0.0683608	0.106466	0.053214	0.1527	0.403072	0.190645	0.0414556	0.159431	0.102026
65.1	0.219039	0.105726	0.342815	0.24577	0.0396419	0.0781284	0.189602	0.15949	0.149573	0.0687678	0.105529	0.0537697	0.153046	0.402857	0.190129	0.0396581	0.158971	0.101968
65.2	0.218302	0.105466	0.342372	0.245184	0.0395668	0.0786185	0.188061	0.158903	0.148748	0.0691397	0.104585	0.0544984	0.153249	0.40258	0.189725	0.0378753	0.158555	0.101871
65.3	0.217616	0.105317	0.341734	0.244635	0.0394996	0.0793173	0.186813	0.158265	0.147943	0.0694764	0.103635	0.0551305	0.153183	0.402322	0.189416	0.0361642	0.158154	0.101759
65.4	0.217001	0.105279	0.340977	0.244114	0.0394402	0.0802248	0.18586	0.157578	0.147087	0.0697779	0.102691	0.055602	0.152945	0.402081	0.189221	0.0347235	0.157788	0.10163
65.5	0.216521	0.105324	0.34016	0.243599	0.0393888	0.0813411	0.185229	0.156849	0.146193	0.0700457	0.101852	0.0558858	0.152654	0.401849	0.189113	0.0335313	0.157471	0.101489
65.6	0.216176	0.105412	0.339274	0.24306	0.0393451	0.082402	0.184931	0.15614	0.145345	0.0702867	0.101118	0.0559602	0.152279	0.40164	0.189059	0.0325742	0.157188	0.10135
65.7	0.215964	0.105536	0.338304	0.242499	0.0393094	0.0833382	0.184964	0.155424	0.144602	0.0704701	0.100524	0.0557694	0.15184	0.401481	0.189058	0.0317717	0.156928	0.101228
65.8	0.215886	0.105684	0.337241	0.241915	0.0392215	0.0841149	0.184603	0.154702	0.143963	0.0705683	0.100016	0.0552749	0.151353	0.401373	0.189111	0.0310852	0.156632	0.101124
65.9	0.21594	0.10577	0.336079	0.241307	0.0390425	0.0847214	0.183689	0.153973	0.143429	0.0705693	0.099536	0.0544767	0.150817	0.401317	0.189218	0.0305158	0.156275	0.101044
66	0.216046	0.105764	0.33482	0.240677	0.0387719	0.0851711	0.182502	0.153251	0.143	0.070473	0.0990846	0.0534697	0.150232	0.401311	0.189316	0.0300634	0.155872	0.100983
66.1	0.216193	0.105665	0.333462	0.240164	0.0384148	0.0855019	0.181041	0.152541	0.14273	0.0702795	0.0986617	0.0524704	0.149599	0.401339	0.189472	0.0299171	0.155466	0.100916
66.2	0.216363	0.105473	0.332008	0.239761	0.0379829	0.0857139	0.179306	0.151841	0.14256	0.0699887	0.0982673	0.0514788	0.148917	0.401324	0.189771	0.0302695	0.155064	0.100817
66.3	0.216543	0.105287	0.330832	0.239442	0.0374761	0.0858071	0.177298	0.151152	0.142468	0.0696007	0.0978737	0.050495	0.148248	0.40127	0.190215	0.0310948	0.154694	0.100728
66.4	0.216652	0.105257	0.329785	0.239186	0.0368946	0.0857505	0.175129	0.150473	0.142453	0.0691156	0.0974	0.0495171	0.14767	0.401207	0.190542	0.0323912	0.154339	0.10063
66.5	0.216685	0.105313	0.328859	0.239029	0.0362382	0.0855382	0.173161	0.149806	0.14251	0.0686871	0.0968462	0.0486139	0.147182	0.401136	0.190742	0.0336385	0.153999	0.100557
66.6	0.216661	0.105427	0.328068	0.238971	0.0356107	0.0851876	0.171449	0.149188	0.142553	0.0683506	0.096203	0.0477895	0.146733	0.401052	0.190849	0.0347956	0.153681	0.100507
66.7	0.216579	0.105594	0.327412	0.239013	0.0350836	0.0846989	0.169933	0.148627	0.142555	0.0681338	0.0956628	0.0470439	0.146302	0.400954	0.190871	0.0360243	0.153405	0.100452
66.8	0.21644	0.10577	0.326799	0.239136	0.0347029	0.0840979	0.168711	0.14808	0.142518	0.0680889	0.0952749	0.0463674	0.145888	0.400842	0.190808	0.0373245	0.153178	0.100375
66.9	0.216244	0.105938	0.326207	0.239216	0.0344006	0.0834192	0.167786	0.147549	0.142327	0.0682104	0.0950393	0.0457515	0.145492	0.400717	0.190628	0.0384991	0.152964	0.100286
67	0.215998	0.106069	0.325635	0.239253	0.0341757	0.0826947	0.167158	0.147033	0.141972	0.0684983	0.094956	0.0451963	0.145071	0.400655	0.190284	0.0394754	0.152758	0.100199
67.1	0.215771	0.106166	0.325076	0.239298	0.0340282	0.081945	0.166826	0.146533	0.14146	0.0689526	0.095025	0.0447018	0.144558	0.400656	0.189776	0.0402532	0.152564	0.100119
67.2	0.215545	0.106231	0.324482	0.239379	0.0339582	0.0812557	0.16679	0.146049	0.140793	0.0695733	0.0952463	0.0442664	0.14395	0.40072	0.189105	0.0408849	0.152389	0.100033
67.3	0.215296	0.106309	0.323832	0.239474	0.0339656	0.0806583	0.167294	0.145609	0.139971	0.0703186	0.0956199	0.0438842	0.143265	0.400861	0.188353	0.0416134	0.15227	0.099927
67.4	0.214969	0.106425	0.323135	0.239582	0.0340505	0.080081	0.168314	0.145219	0.138993	0.0711141	0.0960855	0.0435552	0.142557	0.401092	0.187591	0.0424021	0.152198	0.0998152
67.5	0.214553	0.106579	0.3224	0.239701	0.0342318	0.0795238	0.169704	0.144858	0.137793	0.0719212	0.0964705	0.0433104	0.14191	0.401388	0.186822	0.043197	0.152148	0.099702
67.6	0.214048	0.106771	0.321626	0.239827	0.0344641	0.0789866	0.170908	0.144455	0.136294	0.07274	0.0966887	0.0431093	0.141322	0.401629	0.186044	0.0439983	0.152057	0.099574
67.7	0.213508	0.107001	0.320814	0.239971	0.0346478	0.0784696	0.171805	0.144022	0.134766	0.0734791	0.0967527	0.0429218	0.140796	0.401814	0.185253	0.0447002	0.15192	0.0994496
67.8	0.213058	0.107279	0.319962	0.240132	0.0348876	0.0779187	0.172396	0.143626	0.133427	0.0741293	0.0966642	0.0427555	0.140329	0.401832	0.184442	0.0452722	0.151757	0.0993089
67.9	0.212648	0.107565	0.319072	0.240274	0.0351835	0.0773209	0.172681	0.143271	0.132348	0.0746905	0.0964233	0.0425896	0.139898	0.401673	0.183637	0.04569	0.15156	0.0991496
68	0.212247	0.10785	0.318124	0.240371	0.0355353	0.0766774	0.172843	0.142958	0.131529	0.0751629	0.0960299	0.042424	0.139483	0.401337	0.182936	0.0458967	0.151338	0.0989745
68.1	0.211856	0.108114	0.317133	0.240413	0.0359433	0.0760195	0.173461	0.142687	0.130971	0.0755374	0.0955069	0.0422794	0.139137	0.400824	0.182344	0.0458198	0.151128	0.0987941
68.2	0.211475	0.108333	0.316157	0.240399	0.0364072	0.0755734	0.174524	0.142457	0.130673	0.0757323	0.0950017	0.0421557	0.138813	0.400133	0.18186	0.0454177	0.150944	0.0986061
68.3	0.211101	0.10851	0.315195	0.24028	0.0368648	0.0753389	0.176032	0.142261	0.130636	0.0757429	0.0944974	0.0420418	0.138489	0.399233	0.181485	0.0446902	0.150775	0.0984098
68.4	0.210682	0.108643	0.314273	0.240056	0.037294	0.0753162	0.177984	0.142089	0.130859	0.0755564	0.0938956	0.0418866	0.138164	0.398119	0.181241	0.0437068	0.15061	0.0982121
68.5	0.210217	0.108732	0.313401	0.239752	0.0377491	0.0755053	0.180052	0.141939	0.13131	0.0751728	0.0931927	0.0416902	0.137836	0.396904	0.18114	0.042686	0.150455	0.0980119
68.6	0.209707	0.108778	0.312582	0.239356	0.0382443	0.0759061	0.182229	0.141813	0.131941	0.0746623	0.0923859	0.0414707	0.137505	0.39563	0.181156	0.0417025	0.150317	0.0978053
68.7	0.209139	0.108779	0.311813	0.238879	0.0387795	0.0765172	0.184518	0.141694	0.132496	0.074106	0.0914752	0.0412353	0.137173	0.394287	0.181284	0.0407662	0.150184	0.0975902
68.8	0.208601	0.108762	0.311088	0.238326	0.0393295	0.0773067	0.186916	0.141623	0.132969	0.0735039	0.0904606	0.0410073	0.136838	0.392875	0.18155	0.0397819	0.150059	0.0973786
68.9	0.208103	0.108802	0.310398	0.237698	0.0398639	0.0782534	0.190136	0.141619	0.133359	0.072856	0.089342	0.0407999	0.136515	0.391394	0.181969	0.038713	0.149989	0.0971925
69	0.207644	0.108841	0.309743	0.236995	0.0403827	0.0791875	0.192991	0.141684	0.13366	0.07221	0.088119	0.0406002	0.13622	0.389844	0.182432	0.0375798	0.149883	0.0970088
69.1	0.207223	0.108856	0.309147	0.236216	0.0408767	0.0801091	0.195479	0.141832	0.133854	0.0715851	0.0869655	0.0404021	0.135953	0.388225	0.182929	0.0363823	0.149752	0.0968219
69.2	0.206842	0.108845	0.308706	0.235354	0.0413405	0.0810185	0.197602	0.142071	0.133941	0.0709814	0.0858877	0.0402047	0.135685	0.386513	0.183457	0.0350849	0.149596	0.0966389
69.3	0.206537	0.108801	0.308421	0.23441	0.0417917	0.0819155	0.199359	0.142402	0.133923	0.0704056	0.0849625	0.0400081	0.135309	0.384658	0.184008	0.0336556	0.14941	0.0964507
69.4	0.206321	0.108723	0.30829	0.233438	0.0422482	0.0828003	0.200752	0.142823	0.133671	0.0698585	0.0841899	0.0398122	0.134825	0.382733	0.184582	0.0320943	0.149198	0.0962713
69.5	0.206184	0.108617	0.308314	0.232503	0.0426968	0.0836727	0.202217	0.14334	0.133173	0.06934	0.0835701	0.0396171	0.134193	0.380779	0.185142	0.030401	0.148985	0.0961253
69.6	0.206096	0.108528	0.308477	0.231634	0.0430633	0.0845559	0.203702	0.143961	0.13249	0.0687781	0.0831029	0.039374	0.133336	0.378798	0.185648	0.0291053	0.148791	0.0959787
69.7	0.206082	0.108492	0.308755	0.230832	0.0433478	0.0854744	0.205041	0.14466	0.131638	0.0681696	0.0827883	0.0390447	0.132253	0.376788	0.185991	0.0281387	0.148593	0.0958269
69.8	0.206142	0.108551	0.309145	0.230097	0.0435503	0.0862634	0.206234	0.145374	0.130617	0.0675292	0.0826407	0.0386291	0.130944	0.374751	0.186165	0.0273671	0.148375	0.0956845
69.9	0.206276	0.108517	0.309648	0.229425	0.0436706	0.0868485	0.20728	0.146019	0.129427	0.0668897	0.0827361	0.0381272	0.129453	0.372685	0.186171	0.0267906	0.148123	0.0955538
70	0.206484	0.108394	0.310152	0.22882	0.0437198	0.0872053	0.20818	0.146592	0.128068	0.0662512	0.0830703	0.0375384	0.127916	0.370592	0.186009	0.0264583	0.147841	0.0954179
70.1	0.206765	0.108188	0.310485	0.2283	0.0436889	0.0873337	0.208528	0.147093	0.126541	0.0656138	0.0835227	0.0368304	0.126334	0.368471	0.185678	0.0263565	0.147483	0.0952518
70.2	0.207149	0.1079	0.310647	0.227862	0.0434951	0.0872338	0.208566	0.147521	0.12493	0.0649661	0.083925	0.0359972	0.124957	0.366407	0.185183	0.0264555	0.147075	0.0950896
70.3	0.207667	0.107559	0.310648	0.227511	0.0431472	0.0869056	0.208273	0.147869	0.123451	0.0642985	0.0842771	0.0350553	0.124064	0.364434	0.184543	0.0266986	0.14665	0.0949323
70.4	0.208251	0.107355	0.310521	0.227254	0.0427002	0.0863251	0.207645	0.148131	0.122165	0.063611	0.0845791	0.0341184	0.123558	0.362594	0.183821	0.026887	0.14622	0.0947876
70.5	0.208645	0.107315	0.310266	0.227097	0.0421863	0.0854679	0.206657	0.1483	0.121026	0.0629022	0.0848309	0.0331867	0.123328	0.360891	0.183068	0.026985	0.145759	0.0946487
70.6	0.208849	0.107483	0.309882	0.227039	0.0416055	0.0845982	0.205298	0.148372	0.119923	0.0621725	0.0850325	0.0322817	0.123385	0.359325	0.182379	0.026962	0.145287	0.0945082
70.7	0.208864	0.107859	0.309525	0.22702	0.0409577	0.0837954	0.203567	0.148377	0.118854	0.0615041	0.0850658	0.0314592	0.123681	0.357898	0.181783	0.0268449	0.144816	0.0943723
70.8	0.208688	0.108444	0.309219	0.227066	0.0402664	0.0830612	0.201466	0.148318	0.11782	0.0608971	0.0849117	0.0307577	0.124163	0.356607	0.181283	0.0269656	0.144371	0.0942166
70.9	0.208305	0.109322	0.308965	0.227199	0.039587	0.0824064	0.199612	0.148213	0.116821	0.0603514	0.0846273	0.0301772	0.124788	0.355454	0.180878	0.0273585	0.144004	0.0940556
71	0.207716	0.110512	0.308763	0.227418	0.0389952	0.0818309	0.198069	0.14806	0.115974	0.0598671	0.0844138	0.0297183	0.125558	0.354401	0.180567	0.028029	0.143743	0.0938703
71.1	0.20692	0.111879	0.308614	0.22758	0.0384859	0.0813347	0.196835	0.147874	0.115248	0.0594388	0.0843328	0.0293437	0.126471	0.353362	0.180248	0.0288287	0.14355	0.0936547
71.2	0.205936	0.113244	0.308516	0.227668	0.0380709	0.080906	0.195909	0.147658	0.114623	0.0590284	0.0843845	0.0290251	0.127528	0.35241	0.179847	0.029584	0.143396	0.0934379
71.3	0.204776	0.114507	0.308119	0.227675	0.0378177	0.0805316	0.195292	0.147411	0.114098	0.0586359	0.0845687	0.028763	0.128668	0.35154	0.17937	0.0303209	0.143256	0.0931769
71.4	0.203713	0.115518	0.307571	0.227591	0.0377261	0.0802425	0.194871	0.147133	0.113674	0.058261	0.0848855	0.0285574	0.129728	0.350722	0.179065	0.0310412	0.143144	0.0928992
71.5	0.20279	0.116269	0.306887	0.227381	0.0377962	0.0800489	0.194569	0.146824	0.113355	0.0578311	0.0853844	0.0283143	0.130687	0.349957	0.17889	0.0316932	0.143042	0.0926141
71.6	0.202007	0.116759	0.306071	0.227022	0.0379548	0.079965	0.194489	0.146485	0.113122	0.0573113	0.0861056	0.0280297	0.131597	0.349244	0.178846	0.0321931	0.14295	0.0923355
71.7	0.201362	0.116989	0.30516	0.226509	0.0381498	0.0800163	0.194692	0.146128	0.112975	0.0567014	0.0868464	0.0277035	0.132439	0.348584	0.178932	0.032541	0.142858	0.0920796
71.8	0.200858	0.116959	0.304252	0.225851	0.0383745	0.0801769	0.195176	0.145825	0.112877	0.056011	0.0874653	0.0273371	0.133203	0.347975	0.179148	0.0327368	0.142764	0.091865
71.9	0.200492	0.116735	0.303442	0.225165	0.038697	0.0804124	0.195944	0.14575	0.112816	0.0552454	0.0878989	0.0269803	0.133892	0.34743	0.179504	0.0329776	0.142711	0.0916905
72	0.200266	0.11647	0.30273	0.22445	0.039118	0.0807314	0.196993	0.145903	0.11283	0.0544047	0.0881473	0.0266629	0.134504	0.346956	0.179998	0.0333191	0.142718	0.091547
72.1	0.200128	0.116194	0.302123	0.223705	0.0395638	0.0811455	0.198325	0.146285	0.11292	0.053519	0.0882105	0.0263848	0.13504	0.346453	0.180632	0.0337332	0.142773	0.0914249
72.2	0.199984	0.115911	0.301656	0.222932	0.0400122	0.0815694	0.199939	0.146894	0.113085	0.0526082	0.0880884	0.0261441	0.135503	0.345882	0.181404	0.0342198	0.142864	0.0913238
72.3	0.199811	0.115621	0.301316	0.22213	0.040463	0.0819584	0.201836	0.14773	0.113326	0.0516556	0.0877554	0.0258938	0.135894	0.345228	0.182153	0.0346407	0.142963	0.0912544
72.4	0.19961	0.115324	0.30097	0.22137	0.0409164	0.0823126	0.203855	0.148792	0.113642	0.0506857	0.0872282	0.0256339	0.136161	0.344477	0.182795	0.0349628	0.143046	0.0911978
72.5	0.199381	0.11502	0.300619	0.220673	0.0414148	0.082632	0.205787	0.15008	0.114111	0.0497373	0.0866717	0.0253643	0.136222	0.343631	0.183321	0.0352401	0.143119	0.0911299
72.6	0.199125	0.114709	0.300262	0.22004	0.0419751	0.0829044	0.207709	0.151542	0.1148	0.0488104	0.0861406	0.025085	0.136072	0.342688	0.183731	0.0354726	0.143192	0.0910503
72.7	0.19884	0.114391	0.299899	0.219464	0.042556	0.0831256	0.209361	0.15306	0.115408	0.047905	0.0856784	0.0247095	0.135714	0.34169	0.184031	0.0357658	0.143225	0.0909584
72.8	0.198464	0.114063	0.299531	0.218891	0.0430441	0.0833471	0.210743	0.154569	0.115846	0.0470209	0.0852961	0.0242242	0.135168	0.340641	0.184233	0.0361208	0.1432	0.0908572
72.9	0.19805	0.113769	0.299157	0.218317	0.0434392	0.083578	0.211855	0.155989	0.116115	0.0461584	0.0849938	0.02365	0.134511	0.339542	0.184376	0.0365369	0.143127	0.0907445
73	0.197625	0.113516	0.298815	0.21774	0.0437265	0.0838069	0.212512	0.157289	0.116215	0.0453269	0.0847715	0.0229869	0.133766	0.338399	0.184415	0.0370141	0.142995	0.0906154
73.1	0.197222	0.11326	0.298503	0.217171	0.043903	0.0840263	0.212129	0.15847	0.116143	0.0445994	0.0846187	0.0222144	0.132932	0.337232	0.184411	0.0376049	0.142778	0.0904414
73.2	0.19689	0.112963	0.298163	0.216645	0.0439686	0.0842362	0.210993	0.159531	0.1159	0.0439943	0.0845166	0.0213323	0.132059	0.336042	0.184373	0.0382663	0.142492	0.0902371
73.3	0.196648	0.112624	0.297825	0.216163	0.0439233	0.0844365	0.209102	0.160472	0.115485	0.0435154	0.0845097	0.0203599	0.131163	0.33486	0.184303	0.0389883	0.142149	0.0900084
73.4	0.196494	0.112243	0.29754	0.215718	0.0437516	0.0846272	0.206458	0.16125	0.114899	0.0431755	0.0846964	0.0193597	0.130261	0.333692	0.1842	0.0397014	0.141754	0.0897585
73.5	0.196429	0.11184	0.297308	0.215283	0.0434927	0.0848106	0.203355	0.161819	0.114315	0.0429747	0.0850804	0.018456	0.129361	0.332522	0.184063	0.0401877	0.141331	0.0894974
73.6	0.196454	0.111454	0.297129	0.21487	0.0431731	0.0849559	0.199946	0.162177	0.1138	0.042913	0.0856649	0.0176487	0.128464	0.331307	0.183923	0.0403724	0.140891	0.0892313
73.7	0.196606	0.111086	0.297057	0.21448	0.0427927	0.0849786	0.19623	0.162341	0.113353	0.0429904	0.0864599	0.0169313	0.127542	0.330045	0.183783	0.0402456	0.140433	0.0889741
73.8	0.196798	0.110745	0.297124	0.214122	0.0423702	0.0849108	0.192206	0.162268	0.112975	0.0432068	0.0874654	0.0162725	0.126576	0.328737	0.183558	0.0398062	0.139946	0.0887261
73.9	0.197021	0.110431	0.297331	0.213805	0.04193	0.0847737	0.187332	0.161995	0.112665	0.0435623	0.0886813	0.0156592	0.125566	0.327382	0.183169	0.0390516	0.139397	0.0884689
74	0.197258	0.11022	0.297677	0.213449	0.0414722	0.0845677	0.1829	0.161611	0.112424	0.04395	0.0901078	0.015104	0.124513	0.326061	0.18266	0.0379816	0.138872	0.0882647
74.1	0.197491	0.110143	0.298109	0.213055	0.0409968	0.084296	0.178909	0.161118	0.112252	0.0443312	0.091424	0.0146132	0.123415	0.324811	0.182044	0.0365964	0.13835	0.0881218
74.2	0.197701	0.110213	0.298487	0.212628	0.0405038	0.0839526	0.17536	0.16054	0.112148	0.0447067	0.092571	0.0141878	0.122297	0.323657	0.181318	0.0349316	0.137825	0.088024
74.3	0.197888	0.110436	0.298811	0.21218	0.0399552	0.0835375	0.172252	0.159893	0.11198	0.0450695	0.0934716	0.0138302	0.12127	0.322635	0.180485	0.0331615	0.137303	0.0879676
74.4	0.198052	0.11082	0.299081	0.211702	0.0392997	0.0830852	0.169586	0.159178	0.111835	0.0454189	0.0941259	0.013524	0.12043	0.321736	0.179543	0.0314704	0.136805	0.0879353
74.5	0.198182	0.111361	0.299297	0.211194	0.0385504	0.0826811	0.167506	0.15839	0.111745	0.0457551	0.0945339	0.0132429	0.119819	0.32096	0.178529	0.0298581	0.13635	0.0879252
74.6	0.198184	0.112013	0.299397	0.210657	0.037793	0.0823046	0.166252	0.15752	0.111738	0.046078	0.0946914	0.013035	0.119512	0.320307	0.177487	0.0285283	0.135969	0.0879042
74.7	0.198032	0.112775	0.299357	0.210097	0.0370665	0.0819313	0.165823	0.156568	0.111806	0.0463875	0.0945965	0.0129064	0.119544	0.319777	0.176494	0.0277075	0.135679	0.087849
74.8	0.197727	0.113648	0.299177	0.20954	0.0363709	0.0815603	0.166221	0.155589	0.111947	0.046664	0.0942347	0.0128574	0.119914	0.319371	0.175586	0.0275298	0.135496	0.0877537
74.9	0.19727	0.114632	0.298858	0.209028	0.0357063	0.0811915	0.16725	0.154644	0.112163	0.0469109	0.0935218	0.0128877	0.120591	0.319081	0.174771	0.0279953	0.135406	0.0876207
75	0.196682	0.115703	0.298501	0.208551	0.0350725	0.0808251	0.168263	0.153808	0.112452	0.0471851	0.0924862	0.0129545	0.12148	0.31888	0.174048	0.0290546	0.135372	0.0874514
75.1	0.195966	0.116787	0.298188	0.208094	0.0345081	0.0804609	0.169667	0.153139	0.1128	0.0474867	0.0914195	0.0130664	0.122461	0.318766	0.173417	0.0306951	0.135433	0.0872581
75.2	0.195126	0.11774	0.297919	0.207657	0.0340979	0.0801113	0.171216	0.152636	0.113111	0.0478269	0.0904901	0.0132292	0.123372	0.318649	0.172878	0.0329425	0.135563	0.0870152
75.3	0.19416	0.118528	0.297696	0.20724	0.0338455	0.0798107	0.172912	0.152307	0.113282	0.0482155	0.0896981	0.0134267	0.124058	0.318494	0.172431	0.0358087	0.135744	0.0867219
75.4	0.193122	0.118963	0.297516	0.206842	0.0336957	0.0795829	0.174754	0.152159	0.113312	0.0486523	0.0890433	0.0135448	0.124566	0.318295	0.172012	0.0387678	0.135927	0.0864324
75.5	0.192199	0.119047	0.297455	0.206467	0.0336203	0.0794243	0.17674	0.15219	0.113235	0.0491375	0.0885289	0.0135744	0.124929	0.318054	0.171606	0.0414174	0.136102	0.086193
75.6	0.191392	0.118779	0.297519	0.206119	0.0336562	0.079334	0.178721	0.152401	0.113193	0.0496708	0.088186	0.0134983	0.125137	0.317769	0.171225	0.0437713	0.136273	0.0859938
75.7	0.190702	0.118158	0.297552	0.205859	0.0338033	0.0792888	0.180697	0.152792	0.113192	0.0501964	0.0881328	0.0133164	0.12519	0.317442	0.170905	0.0458028	0.136439	0.085821
75.8	0.190129	0.117186	0.297542	0.20566	0.0340616	0.0792876	0.182666	0.153246	0.11323	0.0507086	0.0884445	0.013177	0.125126	0.317071	0.170692	0.0471786	0.136588	0.0856766
75.9	0.18967	0.115923	0.297491	0.205492	0.0344132	0.0793305	0.184279	0.153747	0.113312	0.0511525	0.0891142	0.0131093	0.124987	0.316623	0.170587	0.0478634	0.136693	0.0855446
76	0.189228	0.114544	0.29742	0.205342	0.0347979	0.0793961	0.185696	0.154285	0.113328	0.0515279	0.0899406	0.0131127	0.124872	0.316122	0.17059	0.0478517	0.136753	0.0854422
76.1	0.188894	0.113184	0.297338	0.205211	0.0352951	0.0793976	0.18692	0.154844	0.113254	0.0518403	0.090862	0.0132247	0.124817	0.315616	0.170699	0.0471614	0.136785	0.0853731
76.2	0.188704	0.112014	0.297247	0.205108	0.0358812	0.0793468	0.187951	0.155422	0.113089	0.0521277	0.0918784	0.0134734	0.124822	0.315033	0.170896	0.0458764	0.136804	0.0853176
76.3	0.188659	0.111033	0.297145	0.204989	0.0364888	0.079257	0.188789	0.156018	0.112834	0.0523901	0.0929898	0.0138418	0.124845	0.314373	0.171174	0.0439968	0.136802	0.0852812
76.4	0.188566	0.110241	0.297015	0.204815	0.0370328	0.0791311	0.189601	0.156633	0.112488	0.0526276	0.0941532	0.0143017	0.124943	0.31364	0.171433	0.0415225	0.136759	0.0852685
76.5	0.188399	0.109645	0.296847	0.204586	0.0374996	0.0789741	0.190389	0.157247	0.112046	0.0528942	0.0952496	0.0148512	0.125136	0.312834	0.171676	0.0385052	0.136674	0.0852778
76.6	0.188159	0.109246	0.296669	0.204321	0.0378891	0.078772	0.191112	0.15776	0.11147	0.0532165	0.0961991	0.0153165	0.125423	0.311954	0.171908	0.035217	0.13654	0.0853109
76.7	0.187855	0.109055	0.296568	0.204028	0.0382013	0.0784991	0.191567	0.158172	0.110779	0.0535945	0.0970016	0.0156544	0.125847	0.311002	0.172128	0.0318467	0.136362	0.0853616
76.8	0.187599	0.109108	0.296539	0.203703	0.0384428	0.0781573	0.191755	0.15847	0.11005	0.0540952	0.0975902	0.0158631	0.126415	0.309918	0.172338	0.0283945	0.136152	0.0854206
76.9	0.187283	0.109359	0.296508	0.203347	0.0385711	0.077761	0.191674	0.15848	0.10941	0.0547448	0.0979904	0.0158941	0.126945	0.308772	0.172535	0.0249753	0.135891	0.0854767
77	0.186909	0.109682	0.296477	0.20296	0.0385449	0.0773014	0.191326	0.158247	0.108857	0.0555434	0.0982023	0.0157175	0.127399	0.307564	0.172721	0.0217331	0.135574	0.0855267
77.1	0.186476	0.110045	0.296445	0.202591	0.0384381	0.0767671	0.19071	0.157834	0.108394	0.0564609	0.0982258	0.0153334	0.127777	0.306394	0.172896	0.018696	0.135218	0.0855805
77.2	0.186097	0.110452	0.296429	0.202262	0.0382797	0.0761579	0.189827	0.157241	0.108018	0.0574773	0.0980611	0.0147453	0.127969	0.305301	0.173059	0.0158639	0.134827	0.0856488
77.3	0.185818	0.110919	0.296467	0.201972	0.0380885	0.0754738	0.188062	0.156472	0.107731	0.0585844	0.0977336	0.0140304	0.127914	0.304286	0.173247	0.0133751	0.134386	0.0856933
77.4	0.185645	0.111445	0.296574	0.20165	0.0378644	0.0747607	0.185577	0.155532	0.107532	0.0597645	0.0973291	0.0132498	0.127613	0.303348	0.173375	0.0112992	0.13391	0.085703
77.5	0.185598	0.112023	0.296716	0.201292	0.0376075	0.07403	0.182847	0.154421	0.107403	0.0610177	0.0968903	0.0124034	0.127322	0.302489	0.173442	0.00966744	0.133448	0.0856885
77.6	0.185678	0.1126	0.296893	0.200901	0.0373179	0.0732964	0.180169	0.153193	0.107304	0.0623439	0.0964627	0.0114913	0.12708	0.301775	0.17345	0.00856141	0.133032	0.0856621
77.7	0.185885	0.113178	0.297105	0.200476	0.0370167	0.072634	0.177805	0.151966	0.107266	0.0637159	0.0960084	0.0105932	0.126887	0.301195	0.173397	0.00756785	0.132669	0.08566
77.8	0.186218	0.113759	0.297353	0.20007	0.0367086	0.0720453	0.175752	0.150739	0.107287	0.0650638	0.0955164	0.00968885	0.12681	0.300704	0.173284	0.00661876	0.132351	0.0856888
77.9	0.186579	0.114342	0.297635	0.199699	0.0363934	0.0715344	0.174012	0.149586	0.107368	0.0663877	0.0949866	0.00877818	0.126842	0.300289	0.173071	0.00571492	0.132076	0.0857422
78	0.186964	0.114927	0.297953	0.199372	0.0360859	0.0711014	0.172585	0.148539	0.10751	0.067678	0.0944191	0.00786124	0.126984	0.299942	0.172708	0.00485634	0.131843	0.0858169
78.1	0.187343	0.11556	0.298306	0.199094	0.035803	0.0707462	0.171447	0.147599	0.107713	0.0688626	0.0938244	0.00703021	0.127235	0.299645	0.172129	0.00399128	0.131646	0.0859036
78.2	0.187666	0.116282	0.298691	0.198833	0.0355504	0.0704688	0.170311	0.146776	0.107978	0.0699849	0.0932087	0.00635457	0.127596	0.299396	0.171472	0.00320433	0.131486	0.0859763
78.3	0.187915	0.117101	0.299049	0.198588	0.0353278	0.0702665	0.169367	0.146076	0.108304	0.0710459	0.0925585	0.00582612	0.128064	0.299196	0.170757	0.00250572	0.131372	0.0860326
78.4	0.18809	0.11789	0.299311	0.198358	0.0351355	0.0701305	0.169137	0.145555	0.108678	0.0720454	0.0919042	0.00539325	0.128592	0.299075	0.169985	0.00190759	0.131324	0.086087
78.5	0.188061	0.118628	0.299478	0.198144	0.0349222	0.070005	0.169948	0.145261	0.108942	0.0729836	0.0913166	0.00493165	0.129171	0.29907	0.169154	0.00168002	0.131356	0.0861403
78.6	0.187735	0.119275	0.299548	0.197945	0.0346806	0.0699202	0.171646	0.145193	0.109065	0.0738604	0.0907951	0.00444133	0.129799	0.299186	0.168266	0.00182301	0.131449	0.0861859
78.7	0.187147	0.119833	0.29947	0.197727	0.0344362	0.069962	0.174233	0.145352	0.109044	0.0746548	0.0903299	0.00392879	0.13041	0.299416	0.167319	0.00233655	0.1316	0.0862145
78.8	0.186437	0.120303	0.299209	0.19748	0.0341957	0.0701303	0.177707	0.145738	0.108879	0.0753637	0.0899208	0.00341928	0.131002	0.299739	0.166399	0.00322169	0.131822	0.0862293
78.9	0.185605	0.120692	0.298766	0.197196	0.0339718	0.0704251	0.181906	0.146292	0.10857	0.0759873	0.089568	0.00283877	0.131575	0.300155	0.165584	0.00445948	0.132099	0.0862404
79	0.184668	0.121002	0.29814	0.196953	0.0338365	0.0708461	0.186732	0.146919	0.108117	0.0765923	0.0892714	0.00219854	0.132129	0.300584	0.164938	0.00602982	0.132435	0.0862394
79.1	0.183643	0.121226	0.297363	0.196756	0.0337896	0.0713862	0.191614	0.147615	0.10752	0.0772003	0.0890882	0.00150223	0.132664	0.300989	0.16446	0.00793272	0.132797	0.0862068
79.2	0.18255	0.121317	0.296476	0.196604	0.0338313	0.0720444	0.196254	0.148355	0.106837	0.0778104	0.0890468	0.000748605	0.13318	0.301351	0.164086	0.0101696	0.133166	0.0861308
79.3	0.18142	0.121268	0.295451	0.196499	0.0339972	0.0727452	0.20065	0.149123	0.106254	0.0784228	0.0892777	-6.44598e-05	0.133673	0.301635	0.163852	0.0126007	0.13355	0.086011
79.4	0.180391	0.121079	0.294222	0.196449	0.0343332	0.0734492	0.204381	0.149919	0.105812	0.0790374	0.0897482	-0.000920757	0.13408	0.30185	0.163761	0.015042	0.133914	0.0858356
79.5	0.179461	0.120747	0.292792	0.196458	0.0348354	0.0740709	0.207137	0.150741	0.105513	0.0796543	0.0904421	-0.00179399	0.134402	0.301997	0.16381	0.0174936	0.134235	0.085586
79.6	0.178632	0.120274	0.29125	0.196526	0.0354892	0.0746078	0.208678	0.151592	0.10532	0.0802794	0.0913636	-0.00268156	0.134639	0.302075	0.163998	0.0197517	0.134487	0.0852724
79.7	0.177914	0.11966	0.289623	0.196645	0.0362557	0.07506	0.209003	0.152476	0.105233	0.0809205	0.0925149	-0.0035583	0.134737	0.302161	0.164248	0.0216635	0.13466	0.084914
79.8	0.177333	0.118904	0.287912	0.196789	0.0370935	0.0754274	0.208114	0.153395	0.105251	0.0815803	0.0938958	-0.00442421	0.134688	0.302277	0.164529	0.023229	0.13475	0.0845143
79.9	0.176887	0.118007	0.286116	0.196917	0.0378627	0.07571	0.206203	0.15435	0.105375	0.0822174	0.0955064	-0.00528081	0.134491	0.30243	0.164834	0.0244255	0.134753	0.0840979
80	0.176556	0.117012	0.284247	0.197023	0.0385632	0.0759079	0.204054	0.155262	0.10556	0.0827749	0.0973181	-0.00608897	0.134147	0.302636	0.165173	0.025091	0.134702	0.0837237
80.1	0.176335	0.116021	0.282393	0.197131	0.0391951	0.0760392	0.202	0.156057	0.10577	0.0832526	0.0991602	-0.00682478	0.133763	0.302774	0.165579	0.0249791	0.134602	0.0834263
80.2	0.176185	0.115182	0.280555	0.19724	0.0397564	0.0760921	0.200043	0.156716	0.106014	0.0836507	0.100811	-0.00748825	0.133376	0.302849	0.166056	0.024064	0.134444	0.0832105
80.3	0.176054	0.114481	0.278734	0.197314	0.0402269	0.0760184	0.198181	0.157238	0.106292	0.0839691	0.102073	-0.00807936	0.132986	0.30286	0.166605	0.0223336	0.134206	0.0830827
80.4	0.175943	0.113902	0.27706	0.197354	0.040527	0.0758181	0.196416	0.157624	0.106605	0.0842078	0.102898	-0.0086211	0.132549	0.302808	0.167225	0.0203142	0.133914	0.0830224
80.5	0.17585	0.113445	0.275547	0.197355	0.0406527	0.0755193	0.194749	0.157783	0.106951	0.0843671	0.103281	-0.00913732	0.132047	0.302692	0.167917	0.0184436	0.133591	0.0829917
80.6	0.175707	0.113109	0.274187	0.197321	0.0405674	0.0751228	0.193331	0.157715	0.107255	0.0844737	0.103192	-0.00961067	0.131485	0.302489	0.168605	0.0167388	0.133231	0.0829876
80.7	0.175403	0.112895	0.272979	0.197257	0.0403912	0.0746287	0.192161	0.157421	0.107514	0.0845193	0.102631	-0.0100412	0.130861	0.302139	0.169223	0.0151996	0.132824	0.082987
80.8	0.174938	0.112831	0.271925	0.197164	0.0401517	0.0740368	0.19124	0.157012	0.107753	0.0845093	0.101599	-0.010577	0.130177	0.301641	0.169724	0.014101	0.132389	0.0829779
80.9	0.174332	0.112925	0.271023	0.197051	0.0398491	0.0734008	0.190342	0.156488	0.107991	0.0844988	0.100102	-0.0112475	0.129509	0.301132	0.170042	0.0134668	0.131932	0.082962
81	0.173723	0.113017	0.270252	0.196917	0.0394676	0.0727478	0.189457	0.155859	0.108222	0.0844878	0.0981415	-0.0120194	0.128853	0.300636	0.170158	0.0132971	0.131451	0.0829431
81.1	0.173089	0.113106	0.269603	0.196745	0.0389279	0.0721648	0.188585	0.155133	0.108444	0.0844764	0.0959634	-0.0128705	0.128174	0.300152	0.170071	0.013574	0.130959	0.0829147
81.2	0.172394	0.113199	0.269075	0.196506	0.0383115	0.0716454	0.187725	0.154331	0.108659	0.0844644	0.0938444	-0.0138369	0.127472	0.299681	0.169782	0.0141875	0.130465	0.0828763
81.3	0.171637	0.113286	0.268551	0.196251	0.0376974	0.0711839	0.186878	0.153457	0.108865	0.084452	0.0917844	-0.0149172	0.126781	0.299221	0.16929	0.0151169	0.129971	0.0828152
81.4	0.170819	0.113294	0.268087	0.19602	0.0371708	0.0707774	0.185877	0.15251	0.109064	0.0844392	0.0898265	-0.0160832	0.126124	0.298771	0.168709	0.0163623	0.129485	0.0827269
81.5	0.170034	0.113224	0.267713	0.195814	0.0367431	0.0704207	0.184718	0.151523	0.109262	0.0844728	0.08804	-0.0173328	0.125501	0.298328	0.168086	0.0179513	0.129031	0.0826134
81.6	0.16938	0.113113	0.267398	0.195633	0.0363995	0.070114	0.183445	0.150613	0.10954	0.0845672	0.086425	-0.0184947	0.124911	0.297941	0.167416	0.019801	0.128638	0.0824723
81.7	0.168847	0.113019	0.267017	0.195476	0.0361401	0.0698758	0.182261	0.14978	0.109823	0.0847224	0.0849814	-0.0195404	0.124355	0.297664	0.166706	0.0217222	0.128303	0.082318
81.8	0.168324	0.112905	0.266571	0.195367	0.0359649	0.0697071	0.181058	0.149024	0.110053	0.0848715	0.0838686	-0.0204681	0.123833	0.297572	0.165968	0.0237152	0.128021	0.0821513
81.9	0.167912	0.112772	0.26606	0.195319	0.0359186	0.0695933	0.179812	0.148344	0.110231	0.084988	0.0831242	-0.0212779	0.123526	0.297598	0.165204	0.0256646	0.127799	0.0819715
82	0.167563	0.112619	0.265485	0.19533	0.0360395	0.0695345	0.178524	0.147762	0.110357	0.0850721	0.0827021	-0.0218977	0.123309	0.297742	0.164413	0.027444	0.127625	0.0817773
82.1	0.167276	0.112446	0.264847	0.195351	0.0362543	0.0695306	0.177193	0.147262	0.110429	0.0851237	0.0825035	-0.0223618	0.123129	0.298005	0.163595	0.0290533	0.127477	0.0815777
82.2	0.167051	0.112243	0.264109	0.195359	0.0365562	0.069625	0.175819	0.14697	0.110447	0.0851428	0.0825283	-0.0226852	0.123095	0.298385	0.162751	0.0304369	0.127365	0.0813732
82.3	0.166889	0.111994	0.263242	0.195356	0.0369263	0.0698197	0.175016	0.146882	0.110408	0.0851103	0.0827802	-0.0228922	0.123265	0.298884	0.161922	0.0315631	0.127323	0.0811909
82.4	0.166782	0.111746	0.262365	0.19534	0.0372993	0.0700688	0.174841	0.146992	0.110313	0.0849787	0.0832175	-0.0230439	0.123635	0.299507	0.161207	0.0324991	0.127359	0.0810586
82.5	0.166643	0.111493	0.261509	0.195301	0.0376402	0.0703878	0.175011	0.147299	0.110202	0.0846971	0.0837975	-0.0231401	0.123949	0.300176	0.160615	0.0332139	0.127425	0.0809627
82.6	0.166467	0.111271	0.260692	0.195179	0.0379492	0.0707788	0.17547	0.147803	0.110105	0.0842656	0.0844746	-0.023181	0.124172	0.300728	0.160113	0.0336258	0.127494	0.0808837
82.7	0.166255	0.111081	0.259965	0.194963	0.0382262	0.0711716	0.176216	0.148491	0.110029	0.0837115	0.0852464	-0.0231476	0.12445	0.301132	0.159696	0.0341481	0.127602	0.0807919
82.8	0.166006	0.110921	0.259329	0.194653	0.0384756	0.0715664	0.177225	0.14915	0.109974	0.0831045	0.0861128	-0.0229729	0.124715	0.301432	0.159363	0.0348488	0.127744	0.0806741
82.9	0.165748	0.110793	0.258675	0.194239	0.0386533	0.071963	0.178333	0.149781	0.10994	0.0824448	0.0869722	-0.0226572	0.124922	0.301641	0.159116	0.0357279	0.127893	0.080522
83	0.165473	0.110696	0.257936	0.193713	0.0386983	0.0723615	0.179541	0.150385	0.109926	0.0817321	0.0877764	-0.0222003	0.125058	0.30176	0.158954	0.0367854	0.128037	0.0803344
83.1	0.165182	0.11063	0.257112	0.193068	0.0385966	0.0727207	0.180848	0.150959	0.109934	0.0809685	0.0885253	-0.0216945	0.125105	0.301788	0.158876	0.0379214	0.128159	0.0801325
83.2	0.164875	0.110547	0.256207	0.192304	0.0383451	0.0729788	0.182255	0.15147	0.109962	0.0801284	0.0892314	-0.0211921	0.125063	0.301725	0.158733	0.039117	0.128234	0.0799246
83.3	0.164553	0.110398	0.25525	0.191422	0.0380301	0.073037	0.183572	0.151911	0.110006	0.0792144	0.0899083	-0.0206898	0.124936	0.301548	0.158506	0.0403722	0.128248	0.0797012
83.4	0.164222	0.110261	0.254274	0.190602	0.0376515	0.0728832	0.184277	0.152269	0.110078	0.0782789	0.0905256	-0.0201875	0.124754	0.301185	0.158209	0.0416749	0.128185	0.0794404
83.5	0.164011	0.110114	0.253315	0.189845	0.0372093	0.0725705	0.18386	0.152543	0.110193	0.0773219	0.0910075	-0.0197207	0.124517	0.300639	0.157903	0.0426282	0.127997	0.0791588
83.6	0.164014	0.109957	0.252376	0.18915	0.0366847	0.0720997	0.182837	0.152735	0.110312	0.0763433	0.0913588	-0.0193172	0.124227	0.299915	0.157588	0.0431674	0.127715	0.0788905
83.7	0.164201	0.10979	0.251455	0.188538	0.0360718	0.0714709	0.181209	0.152843	0.110411	0.0753642	0.0916255	-0.0189768	0.123942	0.29902	0.157263	0.0432926	0.127345	0.0786357
83.8	0.164451	0.10961	0.250618	0.18799	0.0355003	0.0706839	0.178934	0.152868	0.11049	0.0743875	0.0918076	-0.0187169	0.123672	0.297974	0.156928	0.0430314	0.126889	0.0783894
83.9	0.164764	0.10941	0.249886	0.187506	0.0349632	0.0697388	0.176009	0.152815	0.110548	0.0734134	0.0919051	-0.0184634	0.123415	0.296778	0.156584	0.0425442	0.126364	0.0781376
84	0.16514	0.109215	0.249259	0.187087	0.0343886	0.0686356	0.172432	0.152686	0.110586	0.0725361	0.0919181	-0.0182275	0.123187	0.295431	0.156229	0.0418511	0.125772	0.0778851
84.1	0.165578	0.109038	0.248737	0.18673	0.0337756	0.0675581	0.168774	0.152486	0.110608	0.0717683	0.0918465	-0.018013	0.123019	0.293954	0.155864	0.0409521	0.125167	0.0776507
84.2	0.166081	0.108911	0.24832	0.186448	0.0331236	0.0665455	0.165335	0.152216	0.110562	0.0711102	0.0916662	-0.0178199	0.122912	0.292446	0.155555	0.0398458	0.124579	0.0774603
84.3	0.166615	0.108835	0.248033	0.186208	0.0324327	0.0656731	0.162114	0.151955	0.110398	0.0705176	0.0912466	-0.0176508	0.122865	0.290951	0.155262	0.0385295	0.123999	0.0773225
84.4	0.167046	0.108815	0.247929	0.185992	0.0317029	0.0649458	0.159535	0.151747	0.110113	0.0699702	0.0908297	-0.0175102	0.122843	0.28952	0.154975	0.0370032	0.123466	0.0772507
84.5	0.167373	0.108861	0.247943	0.185798	0.0309381	0.0643638	0.157545	0.151589	0.109727	0.0694681	0.0905239	-0.017398	0.122845	0.288223	0.154696	0.0352669	0.122985	0.0772399
84.6	0.167657	0.108974	0.24805	0.185626	0.0301252	0.0639268	0.155823	0.151482	0.10926	0.069005	0.0903184	-0.0173169	0.122872	0.287061	0.154425	0.0333512	0.12254	0.077279
84.7	0.167905	0.109153	0.248251	0.185475	0.0292547	0.0636351	0.154369	0.15141	0.108712	0.0685735	0.0902134	-0.017292	0.122994	0.285958	0.154161	0.0313437	0.122132	0.0773551
84.8	0.168092	0.109371	0.248544	0.185345	0.0283681	0.0634885	0.153104	0.151372	0.108083	0.068189	0.0902088	-0.0173234	0.123244	0.28489	0.153905	0.0292443	0.121758	0.0774585
84.9	0.168218	0.109621	0.248914	0.185215	0.0276063	0.0635205	0.151972	0.151369	0.107366	0.0678548	0.0903045	-0.0174094	0.123622	0.283861	0.153656	0.0270756	0.121423	0.0775718
85	0.168282	0.109878	0.249362	0.185033	0.0269738	0.063715	0.150839	0.1514	0.106581	0.0675707	0.0905006	-0.017535	0.124112	0.282952	0.153405	0.0249998	0.121129	0.0776861
85.1	0.168284	0.110107	0.249887	0.184776	0.0264707	0.0639986	0.149369	0.151432	0.105779	0.0673369	0.0907971	-0.017662	0.12465	0.282287	0.153173	0.0232631	0.120872	0.0777876
85.2	0.168209	0.110309	0.250514	0.184445	0.0260969	0.0643707	0.147572	0.151482	0.10496	0.0671603	0.0912004	-0.0177903	0.125273	0.281865	0.153008	0.0218656	0.120659	0.0778795
85.3	0.168085	0.110495	0.251289	0.184084	0.0258692	0.0648451	0.145464	0.151549	0.104125	0.067054	0.0918232	-0.0179069	0.125981	0.281686	0.15291	0.0208074	0.12051	0.0779648
85.4	0.167875	0.110691	0.252082	0.183723	0.0258651	0.065422	0.143045	0.151634	0.103272	0.0670182	0.0925908	-0.0179835	0.126774	0.281685	0.152877	0.0202127	0.120424	0.0780055
85.5	0.167539	0.110918	0.252805	0.183364	0.0260806	0.0661012	0.140315	0.151826	0.102422	0.0670525	0.0935031	-0.0179873	0.127624	0.281861	0.152911	0.020108	0.120403	0.0779893
85.6	0.167148	0.111258	0.25346	0.183001	0.0265158	0.0668828	0.137318	0.152126	0.101609	0.0671091	0.0945602	-0.0179183	0.128462	0.282238	0.153011	0.0204933	0.120455	0.0779254
85.7	0.166811	0.111719	0.254047	0.182593	0.0270506	0.0676554	0.134059	0.152534	0.100835	0.0671956	0.095762	-0.0177764	0.129287	0.282876	0.153178	0.0213686	0.120575	0.0778402
85.8	0.166528	0.112272	0.254564	0.182106	0.02758	0.0683871	0.130557	0.153049	0.100061	0.0673119	0.0971085	-0.0176104	0.1301	0.283645	0.153411	0.0222511	0.120708	0.0777726
85.9	0.166299	0.112848	0.255013	0.18154	0.028089	0.0690243	0.127252	0.153669	0.0992617	0.067458	0.0985998	-0.0174562	0.130796	0.284425	0.153776	0.0230699	0.120854	0.0777265
86	0.166122	0.113445	0.255393	0.180907	0.0285777	0.069533	0.12393	0.154395	0.0984369	0.0676339	0.100244	-0.0173472	0.131243	0.285207	0.154292	0.0238248	0.12099	0.0777037
86.1	0.165986	0.11406	0.255695	0.180225	0.0290459	0.0699039	0.120591	0.155219	0.0975866	0.0678397	0.101841	-0.0173055	0.131442	0.285989	0.154848	0.0245028	0.121092	0.0777082
86.2	0.165892	0.114694	0.255916	0.179522	0.0294125	0.0701434	0.117236	0.156112	0.096711	0.0680939	0.103116	-0.0172951	0.131393	0.286773	0.155357	0.025062	0.121134	0.077746
86.3	0.165839	0.115359	0.256173	0.1788	0.0295946	0.0702572	0.114012	0.157048	0.0958099	0.0683977	0.104205	-0.0172978	0.131104	0.287532	0.155819	0.025523	0.121136	0.0778243
86.4	0.165887	0.116125	0.25643	0.178031	0.0295797	0.0702452	0.111642	0.158025	0.0948835	0.0687475	0.105143	-0.0173065	0.13058	0.288246	0.156233	0.0258857	0.121149	0.0779295
86.5	0.165941	0.116928	0.256665	0.177258	0.0293704	0.0701903	0.110124	0.159032	0.0939381	0.0690435	0.10593	-0.0173211	0.129855	0.288916	0.1566	0.0261224	0.121162	0.0780556
86.6	0.165903	0.117729	0.256877	0.176506	0.0289813	0.0701128	0.10946	0.160046	0.093062	0.0692633	0.106567	-0.0172602	0.128968	0.289418	0.15692	0.026128	0.121168	0.0781767
86.7	0.165773	0.118459	0.257068	0.175777	0.0284525	0.069994	0.109604	0.161061	0.0923595	0.0694071	0.107052	-0.0171019	0.127917	0.289671	0.157187	0.0259024	0.121161	0.0782731
86.8	0.165553	0.119118	0.257238	0.175047	0.0278147	0.0698313	0.110457	0.162076	0.0918461	0.0694749	0.107386	-0.0168462	0.126704	0.289657	0.157381	0.0254457	0.121136	0.0783397
86.9	0.165278	0.119706	0.257489	0.174309	0.0270678	0.0696275	0.112045	0.16309	0.0915444	0.0694665	0.107615	-0.016493	0.125502	0.289377	0.15749	0.0248607	0.121123	0.0783819
87	0.165022	0.120222	0.257677	0.17356	0.0262147	0.0693923	0.114367	0.164038	0.0914744	0.069382	0.107809	-0.0161144	0.124497	0.288831	0.157514	0.0243032	0.121137	0.0783816
87.1	0.164786	0.120665	0.2578	0.172803	0.0253288	0.0691257	0.11734	0.164871	0.0916361	0.0692032	0.108066	-0.0156761	0.123743	0.288018	0.157452	0.0237731	0.121183	0.0783318
87.2	0.164467	0.120887	0.257878	0.172036	0.0244412	0.0687843	0.120053	0.165467	0.0920321	0.0689193	0.108375	-0.0151626	0.123241	0.286946	0.157305	0.0233261	0.121187	0.0782264
87.3	0.164029	0.120889	0.257915	0.171366	0.0235648	0.0683942	0.122507	0.16586	0.0926635	0.0686206	0.108724	-0.0145619	0.12302	0.285668	0.157072	0.0229938	0.12117	0.0780663
87.4	0.163472	0.120623	0.257912	0.170811	0.0227651	0.0679627	0.12461	0.166055	0.093484	0.0683779	0.109112	-0.0139954	0.123132	0.284286	0.156755	0.022709	0.121129	0.0778755
87.5	0.162862	0.12017	0.257868	0.170339	0.0220769	0.0674628	0.126062	0.166054	0.0943927	0.068242	0.109539	-0.0134645	0.123578	0.282965	0.156351	0.0224716	0.121061	0.0776724
87.6	0.162204	0.119562	0.257768	0.170007	0.0215703	0.06689	0.126879	0.165859	0.0953011	0.0682129	0.110005	-0.0129693	0.124358	0.2818	0.155896	0.0222817	0.120976	0.0774655
87.7	0.161499	0.118798	0.25756	0.169825	0.0212494	0.0662444	0.127062	0.165483	0.096185	0.0682907	0.110372	-0.0125219	0.125271	0.280792	0.155393	0.0220602	0.120848	0.0772576
87.8	0.160708	0.117879	0.257187	0.169792	0.0211141	0.0655259	0.126637	0.165138	0.0970444	0.0684753	0.1106	-0.0121553	0.126274	0.27994	0.15488	0.0217882	0.120677	0.0770547
87.9	0.159882	0.116811	0.256724	0.16991	0.0212087	0.0647779	0.125755	0.16482	0.0978793	0.0687667	0.110789	-0.0118693	0.127367	0.279245	0.154421	0.0214657	0.120497	0.0768636
88	0.159032	0.11568	0.256238	0.170178	0.0215847	0.0640195	0.124332	0.164529	0.0986897	0.0691762	0.110991	-0.0116641	0.128563	0.278707	0.154016	0.0210928	0.120323	0.0766872
88.1	0.15816	0.114486	0.255729	0.170488	0.0221442	0.0631823	0.122367	0.164263	0.0994756	0.0696758	0.111206	-0.0115877	0.129722	0.278325	0.153665	0.0207174	0.120126	0.0765363
88.2	0.157284	0.113277	0.255196	0.170836	0.0228848	0.0622936	0.12001	0.164072	0.100237	0.0702202	0.111434	-0.0116845	0.130651	0.278085	0.153369	0.0203561	0.119908	0.0764161
88.3	0.156404	0.11209	0.25464	0.17122	0.0237202	0.0614547	0.118305	0.163938	0.100972	0.070807	0.111676	-0.011958	0.131351	0.277971	0.153126	0.020009	0.119733	0.0763267
88.4	0.155513	0.110976	0.254047	0.171461	0.0246313	0.060687	0.117252	0.163845	0.101649	0.0713839	0.111937	-0.0123464	0.131821	0.278029	0.152923	0.0196709	0.119592	0.0762575
88.5	0.154612	0.109942	0.253378	0.171571	0.0255523	0.0599903	0.116739	0.163794	0.102269	0.0719507	0.112298	-0.0127579	0.132148	0.278229	0.152699	0.0194359	0.119491	0.0761855
88.6	0.153701	0.10898	0.252633	0.17156	0.0264832	0.0593648	0.11625	0.163783	0.102865	0.0725077	0.112752	-0.0131649	0.132354	0.278566	0.152493	0.0193689	0.119406	0.0761033
88.7	0.152778	0.108088	0.251827	0.171442	0.0274042	0.0588104	0.115785	0.163813	0.103454	0.0730501	0.113254	-0.0135674	0.132475	0.279041	0.152303	0.0194699	0.119339	0.076015
88.8	0.151957	0.107274	0.251062	0.171238	0.0281857	0.0583188	0.115385	0.163885	0.104036	0.0735757	0.113808	-0.0139653	0.132522	0.279652	0.152129	0.0197111	0.119298	0.0759483
88.9	0.151315	0.106537	0.250317	0.170968	0.0288737	0.0578579	0.115521	0.163997	0.104611	0.0741067	0.114422	-0.0144651	0.132497	0.280401	0.151971	0.019954	0.119305	0.0759222
89	0.150868	0.105852	0.249592	0.170631	0.0294869	0.057431	0.116195	0.164108	0.105178	0.0746022	0.115094	-0.0150682	0.132384	0.281277	0.151831	0.0201984	0.119354	0.0759346
89.1	0.150617	0.105207	0.248887	0.170225	0.0300264	0.0568597	0.11706	0.164202	0.105754	0.075056	0.115826	-0.0157746	0.132152	0.28223	0.151707	0.0204444	0.119405	0.0759883
89.2	0.15056	0.104601	0.248209	0.169739	0.0304927	0.0561088	0.117869	0.164278	0.106348	0.0754684	0.116617	-0.0165844	0.131837	0.283171	0.151599	0.0207409	0.119441	0.0760709
89.3	0.150698	0.104035	0.247566	0.169207	0.0309006	0.0551784	0.11862	0.164249	0.106961	0.0758832	0.117467	-0.0174948	0.131464	0.2841	0.151511	0.0211351	0.119468	0.0761753
89.4	0.15103	0.103499	0.246976	0.168642	0.031253	0.0540685	0.119316	0.164062	0.107593	0.0763208	0.118192	-0.0185005	0.131031	0.284968	0.151389	0.0216271	0.119467	0.0762932
89.5	0.151556	0.102974	0.246496	0.168051	0.03155	0.052779	0.120171	0.163715	0.108219	0.0767812	0.118716	-0.0195568	0.13054	0.285703	0.151234	0.0222169	0.119447	0.0764174
89.6	0.152161	0.102488	0.246069	0.167483	0.0318079	0.05131	0.121509	0.16321	0.108819	0.0772644	0.119051	-0.0206678	0.130058	0.286304	0.151054	0.0228738	0.119425	0.0765446
89.7	0.152709	0.102034	0.245686	0.166967	0.032036	0.0498609	0.123181	0.162555	0.109395	0.0777704	0.119195	-0.0218412	0.129544	0.286774	0.15085	0.0235103	0.119389	0.0766688
89.8	0.153103	0.101641	0.245349	0.166504	0.0321816	0.0485192	0.124915	0.16183	0.109947	0.0782504	0.119149	-0.0230771	0.128972	0.287116	0.150623	0.0241265	0.119322	0.0767909
89.9	0.153345	0.101316	0.245072	0.166106	0.0322395	0.0472645	0.126644	0.161043	0.11046	0.0787134	0.118944	-0.0243755	0.128344	0.28737	0.150371	0.0247222	0.119224	0.0769191
90	0.153433	0.101058	0.244857	0.165823	0.0322054	0.0461126	0.128248	0.160194	0.110949	0.0791772	0.118581	-0.0257475	0.127752	0.287468	0.150094	0.0252472	0.119091	0.0770492
90.1	0.153368	0.100867	0.244701	0.165655	0.0320773	0.045119	0.129724	0.159335	0.111412	0.0796415	0.118061	-0.0272077	0.127318	0.287344	0.149739	0.0256901	0.118928	0.0771718
90.2	0.153204	0.100744	0.244583	0.165602	0.0318271	0.0442837	0.131065	0.158468	0.111851	0.0800994	0.117597	-0.0287491	0.127042	0.286981	0.149263	0.0260507	0.118744	0.0772834
90.3	0.152962	0.100688	0.244453	0.165657	0.0314547	0.0436067	0.132253	0.157594	0.112264	0.0805378	0.11724	-0.0303848	0.126923	0.28638	0.148792	0.0263554	0.118549	0.077382
90.4	0.152693	0.100688	0.244284	0.165758	0.0309625	0.0430879	0.133288	0.156721	0.112652	0.0809566	0.117089	-0.0320091	0.126842	0.285606	0.148313	0.0266278	0.118348	0.0774567
90.5	0.1525	0.100709	0.244172	0.165869	0.0303541	0.042595	0.134171	0.155863	0.113015	0.0813559	0.117144	-0.0335749	0.126788	0.284661	0.147826	0.0268416	0.118143	0.0775235
90.6	0.152382	0.100606	0.244124	0.165956	0.0296615	0.0420865	0.134857	0.155125	0.113339	0.0817084	0.117406	-0.0350807	0.126826	0.283543	0.147331	0.0269966	0.117929	0.0775877
90.7	0.152339	0.10037	0.24414	0.166022	0.028934	0.0416772	0.135437	0.15451	0.1136	0.0820261	0.117864	-0.0365264	0.126957	0.282234	0.146828	0.027079	0.117718	0.0776385
90.8	0.152368	0.1	0.24422	0.166105	0.0282488	0.0414249	0.136082	0.154016	0.113811	0.0823029	0.118447	-0.0378632	0.12718	0.280864	0.146316	0.0272316	0.117547	0.0776714
90.9	0.152456	0.0994978	0.244364	0.166202	0.0276209	0.0413295	0.136532	0.153646	0.113975	0.0825003	0.119154	-0.0390553	0.127469	0.279451	0.145796	0.0275014	0.117403	0.0776767
91	0.152564	0.098863	0.244571	0.166315	0.0270835	0.0414194	0.136788	0.153399	0.114091	0.0826186	0.119977	-0.0401027	0.127851	0.278028	0.145268	0.0278884	0.117289	0.0776535
91.1	0.152634	0.0980996	0.244852	0.166444	0.0266649	0.0417034	0.136848	0.153276	0.114158	0.0826575	0.120843	-0.0410138	0.128325	0.276651	0.14482	0.0284057	0.117211	0.0776077
91.2	0.152666	0.097326	0.245186	0.166537	0.0263652	0.0421818	0.136714	0.15326	0.114178	0.0825987	0.121707	-0.0418719	0.12888	0.27532	0.144434	0.0291215	0.117163	0.0775385
91.3	0.15266	0.0965518	0.245458	0.166558	0.0261879	0.0427535	0.136237	0.15333	0.11415	0.0824409	0.122431	-0.0426798	0.129449	0.27406	0.144062	0.0300357	0.117105	0.077437
91.4	0.152601	0.0957794	0.245645	0.166531	0.0261448	0.0433847	0.134695	0.153395	0.114074	0.0822149	0.122982	-0.0434448	0.130033	0.272892	0.143703	0.0311483	0.116986	0.077292
91.5	0.152504	0.0950744	0.245686	0.166417	0.026203	0.0439927	0.132088	0.15345	0.113967	0.082001	0.123358	-0.0441471	0.130597	0.271796	0.143357	0.0322617	0.116788	0.0771112
91.6	0.152368	0.0944	0.245582	0.166187	0.0263623	0.044557	0.128532	0.153499	0.113764	0.081799	0.123565	-0.0448248	0.131111	0.270842	0.143025	0.0333333	0.116506	0.0769183
91.7	0.152226	0.0937531	0.245332	0.165814	0.0265825	0.0450843	0.124359	0.15355	0.113431	0.081609	0.123612	-0.0454847	0.131627	0.270059	0.142706	0.0343632	0.116164	0.0767301
91.8	0.152116	0.0931336	0.244936	0.165294	0.0268277	0.0455787	0.119756	0.153604	0.112969	0.0814026	0.123502	-0.0461271	0.132144	0.269446	0.142408	0.0353513	0.115771	0.0765569
91.9	0.152004	0.0925415	0.244291	0.164624	0.0270582	0.0460373	0.114721	0.15366	0.112355	0.0811672	0.123186	-0.0467361	0.132488	0.269004	0.142141	0.0361948	0.115296	0.0763963
92	0.151866	0.0919285	0.24354	0.163999	0.0272743	0.0464506	0.109256	0.153718	0.11157	0.080903	0.122697	-0.0472945	0.132662	0.268728	0.141913	0.036738	0.114747	0.0762838
92.1	0.151704	0.091288	0.242684	0.16348	0.0274758	0.0467976	0.103445	0.153736	0.110612	0.0806281	0.122047	-0.0478023	0.132715	0.268619	0.14173	0.0369808	0.114134	0.0762258
92.2	0.151617	0.090768	0.241742	0.163068	0.0276318	0.047071	0.0981957	0.153684	0.109482	0.0803534	0.121248	-0.0482598	0.132649	0.268669	0.141619	0.0369233	0.113529	0.0762183
92.3	0.151614	0.0903683	0.240799	0.162659	0.0277214	0.047243	0.0935099	0.15353	0.10818	0.0800158	0.120308	-0.0486791	0.132435	0.268741	0.14158	0.0365401	0.11291	0.0762485
92.4	0.151619	0.0900891	0.239856	0.162233	0.0277346	0.047306	0.0894792	0.153245	0.10663	0.0796006	0.119228	-0.048939	0.132024	0.268682	0.141613	0.0358284	0.112264	0.0762704
92.5	0.151632	0.089865	0.238938	0.161822	0.0276717	0.0472603	0.0865683	0.152812	0.104839	0.0791079	0.118009	-0.0490379	0.131409	0.268409	0.141717	0.0347884	0.111613	0.0762628
92.6	0.151654	0.0897704	0.238086	0.161425	0.0274622	0.0471019	0.0847046	0.15223	0.102998	0.0785378	0.116728	-0.0490521	0.13057	0.267921	0.141894	0.0334987	0.110971	0.0762338
92.7	0.151685	0.0898379	0.237302	0.161045	0.0271119	0.0467926	0.083531	0.151501	0.101175	0.0779171	0.115535	-0.0489298	0.129562	0.267219	0.142142	0.0321491	0.110349	0.0761713
92.8	0.151762	0.0900578	0.236641	0.160741	0.0266279	0.0463324	0.0830395	0.150624	0.0993716	0.0772995	0.114436	-0.0486609	0.128406	0.266301	0.14244	0.0307585	0.109761	0.0760801
92.9	0.151906	0.0904227	0.236137	0.160514	0.0260102	0.0457269	0.0832415	0.149688	0.0975867	0.0766849	0.113412	-0.0482454	0.127122	0.265184	0.142756	0.0293268	0.109217	0.0759694
93	0.152117	0.0908472	0.23581	0.160362	0.0252684	0.0449765	0.0842217	0.148709	0.0958207	0.0760623	0.112462	-0.0476849	0.125732	0.26388	0.143102	0.0278967	0.108724	0.0758436
93.1	0.152392	0.0913313	0.235688	0.160391	0.0245004	0.0441907	0.08598	0.147687	0.0940735	0.0755038	0.111583	-0.0469336	0.124395	0.262553	0.14351	0.0266216	0.108342	0.0757073
93.2	0.152713	0.091875	0.235771	0.160606	0.023757	0.0434043	0.0883664	0.146597	0.0924354	0.0750543	0.110776	-0.0459642	0.123303	0.261364	0.14398	0.0255037	0.108096	0.0755777
93.3	0.153048	0.0924782	0.236059	0.161009	0.0230636	0.0426172	0.0903378	0.145458	0.090934	0.0747139	0.110041	-0.0447768	0.122456	0.260351	0.144511	0.0245429	0.107928	0.0754757
93.4	0.153409	0.093141	0.236474	0.161599	0.0224394	0.0418294	0.0918685	0.1443	0.0896033	0.0744825	0.109304	-0.0434738	0.121854	0.259508	0.145104	0.0237446	0.107824	0.0754022
93.5	0.153797	0.0938693	0.237001	0.16233	0.0219502	0.0410409	0.0931163	0.143146	0.0884432	0.0743602	0.108594	-0.0422567	0.12141	0.258836	0.145758	0.0231411	0.107783	0.0753672
93.6	0.15421	0.0945518	0.23764	0.162996	0.0216045	0.0402827	0.0940813	0.141996	0.0874281	0.0743454	0.107953	-0.0411675	0.12107	0.258332	0.146434	0.0227324	0.107781	0.075362
93.7	0.154646	0.0951701	0.238376	0.163598	0.021404	0.0396611	0.0947635	0.140856	0.0865164	0.0743778	0.107381	-0.0402137	0.120746	0.257999	0.147136	0.0225149	0.107808	0.0753797
93.8	0.154972	0.0957183	0.239041	0.16414	0.0213489	0.0392201	0.0951628	0.139725	0.085708	0.0744598	0.106875	-0.0393951	0.120438	0.257827	0.147988	0.0225778	0.107863	0.0753899
93.9	0.155111	0.0961964	0.239636	0.164603	0.0213931	0.0389921	0.0948133	0.138605	0.0850031	0.0745401	0.106427	-0.0386056	0.120146	0.257712	0.14874	0.0229384	0.107891	0.0753593
94	0.155046	0.0966045	0.240095	0.164987	0.021518	0.0389737	0.0937111	0.137536	0.0844082	0.0745684	0.106038	-0.0378435	0.119904	0.257611	0.149392	0.023584	0.107883	0.0752798
94.1	0.15479	0.0969424	0.240364	0.165292	0.0216631	0.0391625	0.0922045	0.136535	0.0839462	0.0745461	0.105707	-0.0371088	0.119711	0.257557	0.149944	0.0245145	0.107861	0.0751513
94.2	0.15436	0.0972102	0.240437	0.165519	0.0218196	0.0395744	0.0905735	0.135603	0.0836002	0.0744732	0.105397	-0.0363985	0.119531	0.257557	0.150396	0.0256812	0.107833	0.0749746
94.3	0.153756	0.097401	0.240305	0.165648	0.0219727	0.0402092	0.0887949	0.134744	0.0833704	0.0743498	0.105073	-0.0357102	0.119338	0.257611	0.150748	0.0270366	0.107791	0.074753
94.4	0.152986	0.0974785	0.240004	0.165641	0.022107	0.0410671	0.086692	0.133985	0.0832566	0.0741757	0.104695	-0.035045	0.119135	0.257707	0.151061	0.0285808	0.10772	0.074496
94.5	0.152048	0.0974491	0.239669	0.165492	0.0220302	0.0420687	0.0842649	0.133333	0.0832588	0.073951	0.104248	-0.0344476	0.119031	0.257847	0.151333	0.030304	0.107618	0.0742467
94.6	0.150998	0.0973595	0.23936	0.165153	0.0217422	0.0432154	0.0815136	0.132788	0.0832848	0.0736583	0.103731	-0.0338439	0.118959	0.258029	0.151528	0.0319026	0.107461	0.0740249
94.7	0.149954	0.0973212	0.239084	0.164593	0.021243	0.0443077	0.0785859	0.132351	0.0833224	0.0732967	0.103144	-0.0331862	0.118915	0.258243	0.151584	0.0333766	0.107258	0.0738339
94.8	0.14901	0.0973344	0.238848	0.163836	0.0205853	0.0452584	0.0758322	0.131942	0.0833459	0.0729048	0.102487	-0.0324745	0.11887	0.258403	0.151618	0.0347261	0.107033	0.0736627
94.9	0.148168	0.0973992	0.238702	0.162925	0.0197917	0.0460543	0.0733756	0.131553	0.0833074	0.0724628	0.101729	-0.0317089	0.118778	0.258441	0.151633	0.0357757	0.106774	0.0735155
95	0.147426	0.0975155	0.238645	0.16186	0.0189904	0.0466955	0.071339	0.131183	0.0832182	0.0719531	0.100879	-0.0306663	0.118561	0.258358	0.151626	0.0365008	0.106505	0.0733515
95.1	0.146785	0.09767	0.238678	0.160693	0.0181829	0.0471819	0.0698579	0.130832	0.0830783	0.0713758	0.0999206	-0.0293656	0.118172	0.258219	0.151599	0.0369127	0.106237	0.0731766
95.2	0.146308	0.0978033	0.238801	0.159482	0.0173976	0.0475137	0.0689458	0.130516	0.0828877	0.0707309	0.098855	-0.0278138	0.117612	0.258039	0.151542	0.0370116	0.105977	0.0729952
95.3	0.146038	0.0979156	0.239006	0.158228	0.0167687	0.0475316	0.0686025	0.130273	0.0826463	0.0700183	0.0977166	-0.0260108	0.11688	0.257818	0.151328	0.036842	0.105725	0.0727987
95.4	0.145962	0.0980118	0.239195	0.156959	0.0164969	0.0471837	0.0688282	0.130095	0.0823543	0.069238	0.0965302	-0.0240675	0.116155	0.257558	0.151002	0.0363584	0.105491	0.0725829
95.5	0.146018	0.0981035	0.23927	0.155714	0.016582	0.0467078	0.0696227	0.129972	0.082003	0.068397	0.0952958	-0.0220311	0.115469	0.257248	0.150592	0.0355608	0.105283	0.0723313
95.6	0.146204	0.0982232	0.239224	0.154526	0.0169922	0.0462197	0.0709862	0.129797	0.0816652	0.0675667	0.0940134	-0.0199012	0.114822	0.256848	0.150084	0.0344491	0.105107	0.0720312
95.7	0.146521	0.0982633	0.239059	0.153422	0.0176782	0.045716	0.0728229	0.129571	0.0813783	0.0667702	0.092693	-0.0177622	0.114214	0.256382	0.149472	0.0330374	0.104952	0.0717043
95.8	0.146973	0.0982237	0.238782	0.152403	0.0185533	0.0451707	0.0749428	0.129294	0.0811426	0.0660133	0.0914068	-0.0157633	0.113646	0.255865	0.148758	0.0313907	0.1048	0.0713809
95.9	0.147572	0.0981254	0.238412	0.151482	0.0195401	0.0445839	0.0770664	0.128964	0.0809581	0.0653342	0.0901546	-0.0139044	0.113175	0.255295	0.14794	0.0295092	0.104638	0.0710778
96	0.148367	0.0980459	0.237947	0.15068	0.0206056	0.0439557	0.0789319	0.128554	0.0808248	0.0647327	0.0889366	-0.012165	0.112807	0.25464	0.147018	0.0273389	0.104451	0.0708035
96.1	0.149368	0.097985	0.237387	0.149998	0.0217213	0.0433356	0.0806971	0.12803	0.0807427	0.0642089	0.0877916	-0.010515	0.112541	0.253843	0.146017	0.0254061	0.104285	0.0705073
96.2	0.150504	0.0978244	0.236756	0.149487	0.0227969	0.0427391	0.0823869	0.12742	0.0807167	0.0637629	0.0868195	-0.00887122	0.11239	0.252905	0.145042	0.023731	0.104151	0.0701885
96.3	0.151421	0.0975545	0.23617	0.149184	0.0238183	0.0422671	0.0840012	0.126765	0.0807502	0.0633945	0.0860203	-0.00723364	0.11237	0.251834	0.144133	0.0222468	0.104044	0.0698498
96.4	0.152075	0.0971753	0.235716	0.14909	0.0247862	0.0419427	0.0855401	0.12616	0.0808435	0.0631031	0.085394	-0.00560226	0.112424	0.250824	0.14329	0.0209535	0.103982	0.0695224
96.5	0.152451	0.0966867	0.235391	0.149204	0.0257336	0.0416629	0.0870035	0.125607	0.0810573	0.0628745	0.0849405	-0.00403274	0.112552	0.249894	0.142612	0.0200487	0.10398	0.0692026
96.6	0.152549	0.0961244	0.235171	0.149526	0.0266605	0.0414275	0.0882762	0.125107	0.0813329	0.0627088	0.0846562	-0.00257799	0.112747	0.249049	0.142098	0.0195749	0.104027	0.06889
96.7	0.152337	0.0955084	0.235055	0.150062	0.0274718	0.0412301	0.0891109	0.124661	0.0816584	0.062606	0.0845295	-0.00123741	0.112981	0.248359	0.141747	0.0195323	0.104101	0.0686008
96.8	0.151777	0.0949253	0.235044	0.150808	0.0281056	0.0410664	0.0896912	0.124225	0.0820335	0.0625945	0.0845605	-1.09842e-05	0.113288	0.247833	0.141561	0.0198293	0.104208	0.0683396
96.9	0.150753	0.0943751	0.235137	0.151754	0.0286013	0.0410235	0.090017	0.123778	0.0824583	0.0626868	0.084749	0.00108567	0.113669	0.24747	0.141539	0.0200973	0.104325	0.0681224
97	0.14917	0.093905	0.235335	0.152678	0.0289591	0.0411302	0.0902238	0.12332	0.0829329	0.0628828	0.085054	0.00203514	0.114098	0.247274	0.141675	0.0203364	0.104438	0.0679352
97.1	0.147144	0.0935206	0.235619	0.153516	0.0291887	0.0414073	0.0903161	0.122894	0.0834572	0.0631826	0.0854427	0.00283744	0.114526	0.247246	0.141937	0.0205434	0.104549	0.0677778
97.2	0.1451	0.0932218	0.235955	0.154267	0.02929	0.0418621	0.0902939	0.122525	0.0840312	0.0635415	0.0859035	0.00348148	0.114939	0.247243	0.142162	0.0205875	0.10465	0.0676529
97.3	0.143069	0.0930086	0.236113	0.154932	0.0292708	0.0424946	0.0901573	0.122214	0.0844875	0.0639313	0.0864364	0.00389284	0.115335	0.24734	0.142338	0.020494	0.10472	0.0675516
97.4	0.141125	0.0928811	0.236069	0.155511	0.0291411	0.0431861	0.0899062	0.121984	0.0847381	0.0643712	0.0870414	0.00407153	0.115713	0.247579	0.142458	0.0202655	0.104753	0.0674861
97.5	0.139269	0.0928184	0.2358	0.15598	0.0289096	0.0438562	0.0895407	0.121859	0.0848442	0.064865	0.0877185	0.00401775	0.116064	0.24796	0.142522	0.0199021	0.104745	0.0674553
97.6	0.1375	0.0926813	0.235262	0.156338	0.0287063	0.0445088	0.0891628	0.121869	0.0846955	0.0654128	0.0883889	0.00380758	0.116368	0.248455	0.142531	0.0195479	0.104702	0.0674259
97.7	0.13582	0.0924168	0.234455	0.156583	0.0285214	0.0451471	0.08915	0.122018	0.0842398	0.0659875	0.0890408	0.00350119	0.116623	0.249036	0.142485	0.0192429	0.104642	0.0673834
97.8	0.134395	0.0920323	0.233381	0.156656	0.028348	0.0457576	0.0895107	0.122306	0.0834772	0.0665355	0.0897097	0.00315991	0.11683	0.249703	0.142368	0.0189873	0.104572	0.0673262
97.9	0.133232	0.0915287	0.232125	0.156555	0.0281032	0.0462915	0.0899692	0.122649	0.0824077	0.0670569	0.0904142	0.00278374	0.11697	0.250441	0.142149	0.0187809	0.104466	0.0672733
98	0.132146	0.0909057	0.23075	0.156318	0.0277351	0.0467291	0.0904254	0.12303	0.0810312	0.0675243	0.0909558	0.00232744	0.117054	0.25124	0.141826	0.0185812	0.104286	0.0672451
98.1	0.131123	0.0901635	0.229327	0.155967	0.0272437	0.0470703	0.0908793	0.123451	0.0795349	0.0678502	0.0913263	0.00174963	0.117099	0.251935	0.14138	0.0182867	0.104024	0.0672398
98.2	0.130164	0.0893021	0.227856	0.155497	0.0265783	0.0473153	0.091331	0.123911	0.077991	0.0680256	0.0915256	0.00105032	0.117104	0.252383	0.140892	0.0178975	0.103677	0.0672422
98.3	0.1293	0.0883453	0.226338	0.154858	0.0257134	0.0474772	0.0917804	0.124411	0.0763794	0.0680336	0.0915538	0.000229492	0.117071	0.252583	0.140368	0.0174104	0.103241	0.0672525
98.4	0.128518	0.0873411	0.224849	0.154051	0.0247007	0.047655	0.0921513	0.124948	0.0747	0.0678606	0.0914789	-0.000671841	0.116957	0.252536	0.139806	0.0172294	0.102757	0.0672334
98.5	0.127819	0.0862992	0.223406	0.153107	0.0236228	0.0478312	0.091726	0.125497	0.0729603	0.0675065	0.091271	-0.00150878	0.11671	0.252239	0.139208	0.0173904	0.102193	0.0671716
98.6	0.127198	0.0853412	0.222008	0.152224	0.0224712	0.0479667	0.0905045	0.126063	0.0712782	0.0669727	0.0909137	-0.00223914	0.116361	0.251681	0.138572	0.0179256	0.101578	0.0670661
98.7	0.126649	0.0844603	0.220655	0.151401	0.0212441	0.0479554	0.0884867	0.126641	0.0697085	0.0663242	0.0904071	-0.00285224	0.115999	0.250862	0.1379	0.0188388	0.100918	0.0669199
98.8	0.126172	0.0836486	0.219347	0.150631	0.0201107	0.0477611	0.0857226	0.127231	0.0682512	0.0655787	0.0897511	-0.00334185	0.115623	0.249805	0.137065	0.0200406	0.100212	0.0667298
98.9	0.125768	0.0829061	0.218085	0.149914	0.0190766	0.0473839	0.0824133	0.127833	0.0669063	0.0648485	0.0889457	-0.00366476	0.115248	0.248623	0.136418	0.0215138	0.0995137	0.0665188
99	0.125436	0.0822329	0.216969	0.149249	0.0181417	0.0468238	0.0785588	0.128447	0.0656661	0.064153	0.087991	-0.00382098	0.114844	0.247367	0.135988	0.0232712	0.0988324	0.06631
99.1	0.125166	0.0816291	0.21601	0.148575	0.0173662	0.046079	0.074159	0.129079	0.0644865	0.0634923	0.086887	-0.0038105	0.114409	0.246037	0.135735	0.02494	0.09814	0.0661298
99.2	0.12494	0.0810952	0.215189	0.147894	0.0167593	0.0451311	0.069432	0.129742	0.0633677	0.0628756	0.0856699	-0.00363647	0.113945	0.244631	0.135587	0.0260273	0.0974155	0.0660068
99.3	0.124757	0.0806381	0.214504	0.147223	0.0163036	0.0440812	0.0650637	0.130436	0.0623096	0.0623302	0.0843903	-0.00330106	0.113451	0.243152	0.135542	0.0265329	0.0967133	0.0659182
99.4	0.124648	0.0802939	0.213921	0.146602	0.0160065	0.0429838	0.0612306	0.13115	0.0613122	0.0618559	0.0832764	-0.00280424	0.112928	0.241609	0.135602	0.0264938	0.0960693	0.0658449
99.5	0.124744	0.0800627	0.213304	0.146031	0.0160605	0.0419179	0.0579327	0.131876	0.0603715	0.0614529	0.0823279	-0.00212832	0.11241	0.240037	0.135767	0.0259754	0.0955088	0.0657508
99.6	0.125045	0.0798716	0.212653	0.14551	0.0164215	0.0408823	0.05517	0.132599	0.0595478	0.0611385	0.0815451	-0.00130528	0.111931	0.238446	0.136064	0.0252814	0.09505	0.0656211
99.7	0.125515	0.0796101	0.211967	0.145039	0.0169716	0.0398768	0.0530632	0.133314	0.0588508	0.0609761	0.0809278	-0.000375031	0.11149	0.236851	0.136478	0.0244117	0.0946854	0.0654602
99.8	0.126031	0.0792755	0.211239	0.144664	0.0177108	0.0389016	0.0516126	0.134021	0.0581806	0.0609581	0.0804761	0.000604354	0.111114	0.235329	0.136883	0.0233663	0.0943979	0.065279
99.9	0.126594	0.0789028	0.210434	0.144433	0.0186206	0.0379565	0.0509162	0.134715	0.0575529	0.0610846	0.0801894	0.00163147	0.110861	0.233908	0.137283	0.0225267	0.0942255	0.0650487
100	0.127204	0.0785394	0.209551	0.144346	0.0195728	0.0370417	0.0514888	0.135388	0.0569676	0.0613554	0.0800596	0.00248321	0.110757	0.232585	0.137685	0.0220111	0.0941898	0.0647667
100.1	0.127861	0.0781984	0.208589	0.144379	0.0205151	0.0361015	0.0531947	0.136043	0.0564248	0.0617708	0.0799797	0.00315475	0.110802	0.231362	0.13809	0.0218194	0.0942678	0.0644463
100.2	0.128502	0.0779392	0.207549	0.144498	0.0213719	0.0351005	0.0560208	0.136661	0.0559245	0.0622268	0.0799361	0.0036461	0.110996	0.230238	0.138496	0.0219518	0.0944411	0.0640978
100.3	0.129038	0.0777619	0.206439	0.144703	0.0220088	0.0341533	0.059967	0.137205	0.0554666	0.0627194	0.0799288	0.00389541	0.11132	0.229216	0.138904	0.0223373	0.0946914	0.0637385
100.4	0.129406	0.0776664	0.205385	0.144993	0.0222254	0.0333121	0.0649006	0.137676	0.0550512	0.0632487	0.0799336	0.00387753	0.111636	0.228313	0.139284	0.0228734	0.0949863	0.0634152
100.5	0.129606	0.0776527	0.204387	0.145369	0.0221671	0.0324711	0.0700618	0.13807	0.0546691	0.0637628	0.0799327	0.00359245	0.111924	0.227546	0.13955	0.0235499	0.0952696	0.063157
100.6	0.12964	0.0777533	0.203447	0.145792	0.0218664	0.0315563	0.0749548	0.138389	0.0542554	0.064222	0.0799262	0.00303832	0.112185	0.226959	0.139644	0.0243283	0.0954973	0.0629879
100.7	0.129508	0.0780288	0.202562	0.146245	0.0213235	0.0305676	0.079307	0.138624	0.0538648	0.0646262	0.079914	0.0022995	0.112419	0.226543	0.13957	0.0253201	0.0956701	0.0628892
100.8	0.12921	0.0784352	0.201725	0.146726	0.0206249	0.0295049	0.0831185	0.138761	0.0534971	0.0649758	0.079896	0.00165964	0.112561	0.226288	0.13939	0.0264931	0.0958042	0.0628246
100.9	0.128748	0.0789517	0.201012	0.147224	0.0198479	0.0284859	0.086446	0.138801	0.0531522	0.0652709	0.0798725	0.00114606	0.112587	0.226192	0.139115	0.0278169	0.0959168	0.0627821
101	0.128072	0.0795007	0.200329	0.147716	0.0191296	0.0275671	0.0895515	0.138771	0.0528336	0.0655114	0.0798432	0.000741956	0.112494	0.226257	0.138745	0.0293453	0.0960255	0.0627295
101.1	0.127171	0.0800822	0.199677	0.148203	0.0185085	0.0266988	0.092277	0.138703	0.0525445	0.0657548	0.0797956	0.000456791	0.112284	0.226481	0.13828	0.0305521	0.0960918	0.0626994
101.2	0.126035	0.0806963	0.199055	0.148715	0.0180751	0.0258505	0.0945977	0.138596	0.0522799	0.0660234	0.0796745	0.000290569	0.111936	0.226851	0.137721	0.0314171	0.0961134	0.0626844
101.3	0.124979	0.0813429	0.198464	0.149252	0.0178334	0.0250156	0.0965137	0.138451	0.0520364	0.0662997	0.0794902	0.000243289	0.111494	0.22734	0.137074	0.0320071	0.0961148	0.0626845
101.4	0.124004	0.0820221	0.197838	0.149678	0.0176666	0.0242051	0.0982138	0.138268	0.0518026	0.0665407	0.0792709	0.000314951	0.111016	0.22781	0.136412	0.0322675	0.0960831	0.0626822
101.5	0.12311	0.0826614	0.19724	0.149979	0.0175747	0.0235221	0.0999421	0.138023	0.0514626	0.0667157	0.0790165	0.000541371	0.1105	0.22826	0.135714	0.0321742	0.0960273	0.0626783
101.6	0.122392	0.0832164	0.196695	0.150155	0.0175577	0.0229664	0.101699	0.137704	0.0509533	0.0668246	0.0787009	0.000934267	0.109971	0.228691	0.134981	0.0317269	0.0959479	0.06268
101.7	0.121862	0.0836615	0.196145	0.150228	0.0177107	0.0225169	0.103443	0.13731	0.0502747	0.0668675	0.0782164	0.00149303	0.109441	0.229031	0.134203	0.0309968	0.0958376	0.0626654
101.8	0.121522	0.083894	0.195534	0.150204	0.0180464	0.0221626	0.105011	0.136884	0.0494268	0.0668444	0.0775632	0.00208899	0.108878	0.229273	0.133382	0.0300891	0.0956752	0.062635
101.9	0.121486	0.0839141	0.194803	0.150092	0.0183816	0.0218167	0.106401	0.136447	0.0484096	0.0667552	0.0767411	0.0026116	0.108281	0.229417	0.132518	0.0293724	0.0954656	0.0625936
102	0.12185	0.083723	0.193953	0.149924	0.0187162	0.0214503	0.107479	0.136001	0.0472232	0.0666104	0.075737	0.00306084	0.107651	0.229447	0.131609	0.0288468	0.0952051	0.0625432
102.1	0.122612	0.0833232	0.193	0.149703	0.0190406	0.0210348	0.10824	0.135544	0.0458674	0.0664259	0.0745741	0.00343671	0.107012	0.229328	0.130682	0.0285093	0.0948958	0.0624845
102.2	0.123364	0.0827147	0.191962	0.149413	0.0192939	0.0204832	0.108683	0.135077	0.0443488	0.0662529	0.0733056	0.00375031	0.106398	0.229202	0.129873	0.028447	0.0945355	0.0624332
102.3	0.124104	0.0820966	0.190982	0.149008	0.0193613	0.0197957	0.10881	0.134627	0.0428398	0.0661174	0.0719318	0.00407604	0.105812	0.229061	0.129229	0.0286599	0.094157	0.0623927
102.4	0.124824	0.0815596	0.190083	0.14849	0.0192428	0.019091	0.10862	0.134203	0.0415515	0.0660002	0.0704777	0.0044139	0.105256	0.228895	0.128766	0.029148	0.0937889	0.0623433
102.5	0.125496	0.0811246	0.189265	0.147882	0.0189296	0.0183891	0.108112	0.133794	0.0405338	0.0658974	0.0690453	0.00476389	0.104745	0.228705	0.128445	0.0299113	0.0934399	0.0622774
102.6	0.12612	0.0808386	0.188557	0.147184	0.0183024	0.0176631	0.107258	0.13337	0.0399156	0.0658091	0.0676348	0.00527306	0.104324	0.228519	0.128208	0.030727	0.0931065	0.0622033
102.7	0.126695	0.0807094	0.188014	0.146398	0.0175966	0.0169481	0.106037	0.132935	0.039697	0.0657352	0.066246	0.00584146	0.10405	0.228364	0.128058	0.0314442	0.0927981	0.0621288
102.8	0.127054	0.0806958	0.187898	0.145523	0.016812	0.0162576	0.104449	0.132491	0.0398779	0.0656758	0.0648296	0.00639957	0.103924	0.228225	0.127992	0.0320311	0.0925085	0.062081
102.9	0.127215	0.080798	0.188227	0.144584	0.0160314	0.0155916	0.102769	0.132038	0.0404583	0.0656247	0.0633788	0.00695081	0.103945	0.228048	0.128013	0.0325874	0.0922663	0.0620489
103	0.12738	0.0810158	0.18892	0.143595	0.0153069	0.0149501	0.101098	0.131575	0.0414398	0.0655472	0.062092	0.00754192	0.104046	0.227831	0.128108	0.0332173	0.092104	0.0620148
103.1	0.127562	0.0813035	0.189877	0.142532	0.0148323	0.0144969	0.0994348	0.131084	0.0426554	0.0654828	0.0609527	0.00821666	0.104202	0.227573	0.128216	0.0339305	0.092022	0.0619431
103.2	0.12776	0.0816428	0.191098	0.141414	0.0146086	0.0142777	0.0977803	0.130565	0.0439426	0.0654315	0.0599348	0.00897504	0.104412	0.227288	0.128182	0.0347361	0.0920031	0.061837
103.3	0.127948	0.0820097	0.192582	0.14037	0.014636	0.0143189	0.0961343	0.130015	0.0453014	0.0654101	0.0590382	0.00978522	0.104676	0.227013	0.128008	0.0356371	0.0920552	0.0617082
103.4	0.128063	0.0823563	0.194176	0.139398	0.0148628	0.0145392	0.0945986	0.129425	0.0467318	0.0654323	0.0582629	0.010583	0.104996	0.226748	0.127789	0.0362295	0.0921369	0.0615815
103.5	0.128106	0.0826826	0.195775	0.138498	0.0152064	0.0149559	0.0937333	0.128796	0.0482137	0.0654983	0.0575554	0.0113684	0.105366	0.226494	0.127523	0.0364775	0.0922656	0.0614563
103.6	0.128081	0.0829884	0.197381	0.137672	0.0156668	0.0155774	0.0935383	0.128122	0.0496581	0.0656079	0.056982	0.0121415	0.105785	0.226264	0.12721	0.0363488	0.092439	0.0613351
103.7	0.127994	0.0833118	0.198892	0.136909	0.016244	0.0164035	0.0940137	0.127403	0.0510649	0.0657611	0.0565428	0.0128987	0.106258	0.226057	0.126852	0.035598	0.0926377	0.0612206
103.8	0.127832	0.0837581	0.200252	0.136204	0.0167688	0.0174342	0.0951095	0.126641	0.0524342	0.065945	0.0562377	0.0136256	0.106794	0.225859	0.126447	0.0342177	0.0928476	0.0611202
103.9	0.127595	0.084146	0.201462	0.135557	0.0172508	0.0186696	0.0966245	0.12585	0.0537179	0.0660989	0.0561217	0.0142559	0.10738	0.225662	0.125903	0.0322158	0.0930319	0.0610411
104	0.127283	0.0844312	0.202485	0.13497	0.0177118	0.0200584	0.098574	0.125029	0.0548783	0.0662329	0.0562092	0.0147898	0.108013	0.225466	0.125247	0.0296152	0.0931871	0.060988
104.1	0.126895	0.0846134	0.203364	0.134501	0.0181517	0.021474	0.100978	0.124172	0.0559155	0.0663469	0.0565004	0.0152681	0.108692	0.225272	0.124523	0.0267887	0.093341	0.0609576
104.2	0.126433	0.0846922	0.204119	0.13415	0.0185707	0.0229072	0.103585	0.123266	0.0568294	0.0664318	0.0569951	0.015705	0.109479	0.224992	0.12381	0.0242294	0.0935122	0.0609105
104.3	0.125942	0.084672	0.204746	0.133933	0.018972	0.0242569		0.12231	0.0576202	0.0664603	0.0576801	0.0161007	0.110379	0.224616	0.123123	0.0219372	0.0928499	0.0627593
104.4	0.125392	0.0845664	0.205244	0.133851	0.0192677	0.0254665		0.121303	0.0582878	0.0664325	0.0583459	0.0164551	0.111391	0.22415	0.122463	0.0199697	0.0928391	0.0626613
104.5	0.124652	0.0843752	0.205614	0.133832	0.019458	0.0265321		0.120245	0.0587242	0.0663483	0.0589994	0.0167505	0.112345	0.223711	0.121829	0.0184157	0.0927888	0.0625578
104.6	0.123723	0.0840986	0.205855	0.133866	0.0195868	0.0274539		0.119154	0.0588814	0.0662478	0.0596405	0.0169489	0.113191	0.223287	0.121222	0.017275	0.0926954	0.0624433
104.7	0.122705	0.0838069	0.205959	0.133953	0.0197722	0.0282318		0.118044	0.0587412	0.0660994	0.0602691	0.0170503	0.11393	0.222876	0.120713	0.0165477	0.0925799	0.0623118
104.8	0.121723	0.0835111	0.205827	0.134024	0.0198948	0.0288658		0.116918	0.0584005	0.0658778	0.0608785	0.0171288	0.114561	0.222479	0.120249	0.0162337	0.0924381	0.0621498
104.9	0.120776	0.0831761	0.205443	0.133996	0.0199418	0.0293049		0.115781	0.0579132	0.0655482	0.0612242	0.017281	0.115064	0.222095	0.119827	0.0161271	0.0922332	0.0619711
105	0.119863	0.0827548	0.20481	0.133871	0.019913	0.0295503		0.114639	0.0572794	0.0651107	0.0613065	0.0175069	0.115393	0.221725	0.119439	0.0161844	0.0919564	0.0617774
105.1	0.118986	0.0822471	0.204016	0.133645	0.019861	0.0296601		0.113492	0.056499	0.0645652	0.0612464	0.0178066	0.115547	0.221396	0.11895	0.016298	0.0916143	0.0615756
105.2	0.118155	0.081653	0.203295	0.133284	0.0198683	0.02967		0.11234	0.055572	0.0640154	0.0610578	0.01818	0.115526	0.221137	0.118304	0.0166831	0.0912494	0.0613659
105.3	0.117418	0.0809726	0.202648	0.132764	0.0199519	0.0296242		0.111183	0.0544984	0.0634656	0.0606868	0.018689	0.11535	0.220819	0.117503	0.0173851	0.0908639	0.0611204
105.4	0.116838	0.0802054	0.202075	0.132104	0.0201119	0.0295229		0.11003	0.0532783	0.0628834	0.0601561	0.0193588	0.115081	0.220419	0.116544	0.0184	0.0904672	0.0608404
105.5	0.116355	0.0793466	0.201563	0.131306	0.0202028	0.0293659		0.108891	0.051996	0.0622622	0.0594832	0.0201893	0.114715	0.219926	0.115485	0.0197332	0.0900547	0.0605325
105.6	0.11587	0.0783963	0.201086	0.130407	0.0202015	0.0291534		0.107763	0.0507683	0.0616187	0.0586682	0.0211043	0.11425	0.219342	0.114506	0.0214233	0.0896372	0.0601986
105.7	0.115381	0.0774015	0.200644	0.129426	0.020279	0.0290163		0.106655	0.0495264	0.0609628	0.0577112	0.0220468	0.113688	0.218665	0.1137	0.0233588	0.0892307	0.0598374
105.8	0.114887	0.0763668	0.200235	0.128363	0.0204353	0.0289875		0.105573	0.0482758	0.0603367	0.056674	0.0228822	0.113148	0.217895	0.113005	0.0255718	0.0888424	0.0594544
105.9	0.114389	0.0752887	0.199768	0.127217	0.0206704	0.0289395		0.104513	0.0470169	0.0597404	0.0555648	0.0236205	0.112706	0.217034	0.112409	0.027866	0.0884496	0.0590627
106	0.113886	0.0741671	0.19926	0.126025	0.0208472	0.0288025		0.10348	0.0457465	0.0591738	0.0543838	0.0242691	0.11236	0.216079	0.111992	0.0296439	0.0880077	0.0587232
106.1	0.113407	0.0730021	0.198698	0.124828	0.0208389	0.0285765		0.102473	0.0444612	0.0585798	0.0531309	0.024797	0.112111	0.215121	0.111802	0.0309055	0.0875155	0.0584623
106.2	0.11304	0.0718048	0.198082	0.123597	0.0205873	0.0282766		0.101482	0.0431611	0.0579444	0.0518187	0.0252044	0.11198	0.214195	0.11184	0.0317154	0.086982	0.0582838
106.3	0.112824	0.0706215	0.197413	0.122335	0.0201022	0.0279092		0.100503	0.0418462	0.0573222	0.050471	0.0254911	0.111966	0.213321	0.112107	0.0320987	0.086422	0.0581842
106.4	0.112747	0.0694523	0.196684	0.121181	0.0195006	0.0274743		0.0995343	0.0405902	0.0567295	0.0490597	0.0254786	0.11207	0.212444	0.112509	0.0321099	0.0858377	0.0581544
106.5	0.112806	0.0683696	0.19586	0.120153	0.0186808	0.0269368		0.0986002	0.039503	0.0561663	0.0475847	0.025166	0.112291	0.211564	0.112885	0.0317734	0.0852226	0.0581861
106.6	0.112904	0.0674189	0.194939	0.119248	0.0174818	0.0262903		0.0977127	0.0387794	0.0556326	0.0460725	0.024553	0.112607	0.210682	0.113234	0.0310892	0.0845764	0.058276
106.7	0.11303	0.066609	0.193981	0.118468	0.0159038	0.0255561		0.0968723	0.0384193	0.0551115	0.0446304	0.0236399	0.112841	0.209797	0.113565	0.0301956	0.083908	0.0584115
106.8	0.113183	0.0660134	0.193046	0.117748	0.0140014	0.024745		0.0960879	0.0384227	0.0546012	0.043595	0.0225552	0.112984	0.20891	0.113878	0.0291564	0.0832618	0.0585643
106.9	0.113363	0.0656446	0.192204	0.117061	0.0119578	0.0238903		0.0953652	0.0387896	0.0541017	0.0429816	0.0213961	0.113037	0.208042	0.114222	0.0279714	0.0826684	0.058724
107	0.11357	0.0655084	0.191453	0.116406	0.00990278	0.0229924		0.0947014	0.0395201	0.0536026	0.0427901	0.0201396	0.112998	0.207185	0.114639	0.0266408	0.0821367	0.0588844
107.1	0.11369	0.0656195	0.190796	0.115778	0.00792239	0.0220799		0.0940956	0.0405235	0.0531534	0.043017	0.0189144	0.112861	0.206356	0.115131	0.0251705	0.0816739	0.0590303
107.2	0.113735	0.065978	0.19023	0.115196	0.00607754	0.0212397		0.0935478	0.0415713	0.0527494	0.0434818	0.0179074	0.112653	0.205556	0.115656	0.0236044	0.0812789	0.0591558
107.3	0.113821	0.0663847	0.189757	0.114703	0.00448299	0.0205447		0.0930305	0.0426585	0.0523905	0.0441769	0.0171189	0.112373	0.204801	0.115968	0.0219317	0.0809429	0.0592494
107.4	0.113956	0.066749	0.189377	0.11432	0.00325879	0.0200031		0.0925354	0.043785	0.0520768	0.0450769	0.0165488	0.112021	0.204102	0.116054	0.0202161	0.080672	0.0592995
107.5	0.114169	0.0670709	0.189135	0.114052	0.0026074	0.019675		0.0920624	0.0449005	0.0518081	0.04608	0.016197	0.111599	0.203458	0.115956	0.0188643	0.080509	0.05927
107.6	0.114459	0.0673504	0.189025	0.113938	0.00251823	0.0195875		0.0916116	0.045719	0.0515602	0.0471861	0.0159166	0.111113	0.202871	0.115728	0.0178762	0.0804307	0.059183
107.7	0.114827	0.0676005	0.188992	0.113984	0.00275607	0.0197405		0.0911759	0.0462345	0.0513151	0.0483903	0.0156803	0.110505	0.202179	0.115432	0.017273	0.0804056	0.0590302
107.8	0.115272	0.0678054	0.188793	0.114189	0.00333151	0.0200958		0.0907958	0.0464471	0.0510728	0.0494757	0.0154841	0.109777	0.201304	0.115118	0.0171069	0.0804045	0.0587793
107.9	0.115765	0.067858	0.188338	0.114529	0.00432867	0.0206232		0.090443	0.0463567	0.0507795	0.0504491	0.0152981	0.108927	0.20032	0.114788	0.0172781	0.0804054	0.0584337
108	0.116283	0.0677647	0.187626	0.114955	0.00574755	0.0213229		0.0901174	0.0459772	0.0504776	0.0512626	0.015075	0.107988	0.199308	0.114409	0.0176825	0.0803998	0.0580133
108.1	0.116809	0.0675716	0.186658	0.115465	0.00739437	0.0219923		0.0898381	0.0453417	0.0501682	0.0519246	0.0148147	0.106966	0.198269	0.114023	0.0183102	0.0803697	0.0575504
108.2	0.117184	0.0672967	0.185433	0.116039	0.00926792	0.0225838		0.0896058	0.0444502	0.049851	0.0524613	0.0145172	0.105849	0.197189	0.113706	0.0189629	0.0802932	0.0570565
108.3	0.117436	0.0669403	0.183952	0.116602	0.0111444	0.0230577		0.0894205	0.0433029	0.0495263	0.0528728	0.0142144	0.104636	0.19603	0.113452	0.0195184	0.0801403	0.0565542
108.4	0.117625	0.0665022	0.18237	0.117153	0.0129911	0.0233963		0.0892822	0.0418996	0.0491939	0.0531591	0.0139704	0.103366	0.194793	0.113165	0.0199712	0.0799226	0.056063
108.5	0.117753	0.0659825	0.180846	0.117646	0.014808	0.0235996		0.0891927	0.040285	0.0488649	0.0533004	0.0137852	0.102099	0.193525	0.112847	0.0202985	0.0796555	0.0556094
108.6	0.117818	0.0653984	0.179337	0.118081	0.0165951	0.0236678		0.0891565	0.0384986	0.0485753	0.0532039	0.0136434	0.100966	0.192264	0.112497	0.0205004	0.0793468	0.0551982
108.7	0.117823	0.0647596	0.177858	0.118466	0.0183367	0.0236025		0.0891732	0.0365405	0.0483383	0.0528268	0.013502	0.0999643	0.191011	0.112115	0.0208223	0.0790092	0.0548197
108.8	0.117773	0.0639611	0.176465	0.118808	0.0196307	0.0234172		0.0892333	0.0344107	0.0481605	0.0521469	0.0133693	0.0990827	0.189765	0.111581	0.0212716	0.0786051	0.0545064
108.9	0.117617	0.0631805	0.175159	0.119107	0.020462	0.0230444		0.0893003	0.0323507	0.0480193	0.0511094	0.0132683	0.0983209	0.188544	0.111073	0.0218376	0.0781595	0.0542548
109	0.117375	0.062462	0.173938	0.119362	0.0208089	0.0225329		0.0893744	0.0305184	0.0479047	0.0499789	0.0131347	0.097679	0.187354	0.110563	0.022463	0.0776966	0.0540527
109.1	0.11719	0.0618057	0.172805	0.119543	0.0206712	0.0220094		0.0894554	0.0289137	0.0478166	0.0488343	0.0129178	0.0971412	0.186193	0.110052	0.0231477	0.0772331	0.0538955
109.2	0.117063	0.0612115	0.171757	0.119602	0.0202274	0.0214828		0.0895434	0.0275367	0.0477551	0.0476756	0.0126032	0.0966465	0.185149	0.109532	0.0238917	0.0767785	0.0537772
109.3	0.116946	0.0606751	0.170801	0.119526	0.0195187	0.0209532		0.089643	0.0263872	0.0477201	0.0465029	0.0121909	0.0961888	0.184251	0.108987	0.024695	0.0763324	0.0536948
109.4	0.116831	0.0602075	0.169967	0.11931	0.0186379	0.0204229		0.0897569	0.0254655	0.0477117	0.0453105	0.0117475	0.0957679	0.183517	0.108418	0.0254632	0.0759023	0.0536472
[truncated: 153 more rows]

## Sheet: Posterior_Longitudinal_Strain
	Longitudinal Strain in %
[truncated: 1,230 more rows]

## Sheet: Anterior_Radial_Strain
	Radial Strain in %
[truncated: 1,209 more rows]

## Sheet: Lateral_Radial_Strain
	Radial Strain in %
[truncated: 1,224 more rows]

## Sheet: Posterior_Radial_Strain
	Radial Strain in %
[truncated: 1,230 more rows]
